# Supplementary material for: Super Enhancer Regulatory Gene FYB1 Promotes the Progression of T Cell Acute Lymphoblastic Leukemia by Activating IGLL1
Source: J Immunol Res. 2023 Sep 19;2023:3804605. doi: 10.1155/2023/3804605 (PMC10522422; doi:10.1155/2023/3804605)
Supplement: Supplementary 1 — Putative super enhancers identified in each of the 7T-ALL cell lines. [file 3804605.f1.xlsx]

## Sheet: ALL-SIL
ALL-SIL super enhancers				OVERLAP_GENES	PROXIMAL_GENES	CLOSEST_GENE	enhancerRank
103_test_peak_37713_lociStitched	chr17	77322854	77502998	SEPT9,MIR4316	LOC100507351	2022-09-09	1
75_test_peak_24901_lociStitched	chr14_GL000225v1_random	701	143773				2
47_test_peak_2017_lociStitched	chr1	31813941	31965130	SPOCD1,PTP4A2	KHDRBS1,PTP4A2,ADGRB2,SPOCD1	PTP4A2	3
117_test_peak_46897_lociStitched	chr2	43041734	43229387	LINC01126,ZFP36L2	LOC102723854	ZFP36L2	4
191_test_peak_69997_lociStitched	chr6	21807192	22160731	NBAT1,CASC15		NBAT1	5
64_test_peak_56421_lociStitched	chr22	25690224	25780544	ADRBK2,MYO18B		MYO18B	6
177_test_peak_7626_lociStitched	chr1	230066338	230292016	GALNT2		GALNT2	7
test_peak_66018	chr5	390399	403872	AHRR	EXOC3-AS1,EXOC3	EXOC3-AS1	8
184_test_peak_23949_lociStitched	chr14	91176228	91418880	GPR68,CCDC88C,C14orf159	SNORA11B	GPR68	9
96_test_peak_15683_lociStitched	chr11	122655155	122759817	UBASH3B		UBASH3B	10
111_test_peak_11712_lociStitched	chr10	124603030	124744877	LHPP,FAM53B-AS1,FAM53B	METTL10,FAM53B-AS1	FAM53B-AS1	11
136_test_peak_2671_lociStitched	chr1	41713182	41918812	HIVEP3		HIVEP3	12
97_test_peak_53368_lociStitched	chr20	53577791	53712217	ZNF217	LOC101927770	ZNF217	13
107_test_peak_38938_lociStitched	chr17	82775464	82924094	ZNF750,TBCD	FN3K	ZNF750	14
test_peak_36077	chr17	58330172	58345139	BZRAP1-AS1,MIR142,MIR4736	BZRAP1-AS1,MPO,BZRAP1,SUPT4H1	BZRAP1-AS1	15
122_test_peak_83159_lociStitched	chr9	89352288	89548958	SECISBP2,SEMA4D	MIR3153,CKS2	SEMA4D	16
108_test_peak_32118_lociStitched	chr16	85434652	85617271	GSE1	GSE1	GSE1	17
110_test_peak_10312_lociStitched	chr10	79044970	79204331	ZMIZ1,ZMIZ1-AS1		ZMIZ1	18
113_test_peak_65576_lociStitched	chr4	153408073	153582666	MND1,KIAA0922	KIAA0922	KIAA0922	19
81_test_peak_81455_lociStitched	chr8	133456544	133583647	ST3GAL1	ST3GAL1	ST3GAL1	20
90_test_peak_15078_lociStitched	chr11	78260547	78400808	GAB2	LOC101928865	GAB2	21
106_test_peak_19844_lociStitched	chr12	123019832	123187184	PITPNM2,MPHOSPH9,LOC100507091	C12orf65,OGFOD2,MPHOSPH9,MIR4304,ARL6IP4	PITPNM2	22
53_test_peak_25447_lociStitched	chr15	40044743	40119064	SRP14-AS1,BMF	BUB1B,SRP14,SRP14-AS1	BMF	23
95_test_peak_52271_lociStitched	chr20	32445594	32585448	NOL4L,LOC101929698	LOC149950	LOC101929698	24
119_test_peak_10727_lociStitched	chr10	97013512	97201995	ARHGAP19-SLIT1,SLIT1,SLIT1-AS1	C10orf12	SLIT1-AS1	25
34_test_peak_62959_lociStitched	chr3	196603756	196663948	NRROS,LINC01063	FBXO45,CEP19,WDR53,PIGX	LINC01063	26
61_test_peak_67620_lociStitched	chr5	132410170	132501243	C5orf56,IRF1	IL5,SLC22A5,LOC553103,MIR3936	IRF1	27
95_test_peak_29610_lociStitched	chr16	17249740	17425780	XYLT1		XYLT1	28
66_test_peak_80596_lociStitched	chr8	101058696	101167377	FLJ42969	ZNF706	FLJ42969	29
test_peak_12105	chr11	283936	300683	ATHL1,NLRP6,IFITM5	IFITM3,IFITM1,PSMD13,SIRT3,IFITM2	ATHL1	30
22_test_peak_75398_lociStitched	chr7	38215086	38269543	TARP,STARD3NL	TARP	TARP	31
58_test_peak_1506_lociStitched	chr1	24944665	25037713	MIR4425,RUNX3	MIR6731,RUNX3	RUNX3	32
17_test_peak_81045_lociStitched	chr8	125909478	125948843	LINC00861		LINC00861	33
32_test_peak_56195_lociStitched	chr22	23518845	23592359	IGLL1,PCAT14	LOC388882,IGLL1,DRICH1	PCAT14	34
50_test_peak_24275_lociStitched	chr14	98156435	98231625			LINC01550	35
test_peak_12106	chr11	306672	321566	IFITM3,IFITM2,IFITM1	ATHL1,B4GALNT4,IFITM5,NLRP6	IFITM1	36
26_test_peak_75435_lociStitched	chr7	38316972	38368554	TRG-AS1	TARP	TRG-AS1	37
83_test_peak_60978_lociStitched	chr3	90604012	90709181				38
40_test_peak_69321_lociStitched	chr6	6649995	6733502	LY86	LY86-AS1	LY86-AS1	39
18_test_peak_2070_lociStitched	chr1	32003529	32046441	KHDRBS1	MIR5585,KHDRBS1,TMEM39B	KHDRBS1	40
51_test_peak_79017_lociStitched	chr8	20221747	20304334	LZTS1,LZTS1-AS1	ATP6V1B2,SLC18A1	LZTS1	41
86_test_peak_22795_lociStitched	chr14	61381582	61485471	PRKCH		PRKCH	42
69_test_peak_81131_lociStitched	chr8	129106310	129259348	LINC00977		LINC00977	43
48_test_peak_75691_lociStitched	chr7	50300505	50393883	IKZF1	IKZF1	IKZF1	44
test_peak_28769	chr16	3063227	3078757	IL32	LOC100128770,ZNF205,THOC6,CCDC64B,TNFRSF12A,MMP25,CLDN6,MMP25-AS1,HCFC1R1,ZSCAN10,ZNF205-AS1	IL32	45
67_test_peak_31833_lociStitched	chr16	74999013	75114220	ZNRF1,LDHD	LDHD,ZFP1,WDR59	ZNRF1	46
35_test_peak_41859_lociStitched	chr19	8650440	8706216	ACTL9	OR2Z1,ADAMTS10	ACTL9	47
95_test_peak_31549_lociStitched	chr16	68314300	68436176	SMPD3,PRMT7	SLC7A6,SLC7A6OS	PRMT7	48
test_peak_65995	chr5	342094	349174	AHRR		AHRR	49
test_peak_60180	chr3	50598538	50611855	CISH	C3orf18,HEMK1,CISH,MAPKAPK3	CISH	50
103_test_peak_35087_lociStitched	chr17	43214617	43335013	RNU2-1,TMEM106A,LINC00854	LOC101929767,NBR1	RNU2-1	51
95_test_peak_67721_lociStitched	chr5	134038343	134150108	TCF7	VDAC1,SKP1	TCF7	52
64_test_peak_36137_lociStitched	chr17	59717424	59859307	MIR21,VMP1	PTRH2,RPS6KB1,TUBD1	MIR21	53
68_test_peak_58536_lociStitched	chr3	12980028	13092262	IQSEC1	IQSEC1	IQSEC1	54
71_test_peak_78465_lociStitched	chr7	159011120	159137183	VIPR2,LINC00689	VIPR2	VIPR2	55
43_test_peak_26912_lociStitched	chr15	74751177	74805349	CSK,CYP1A2,MIR4513	CYP1A1,CPLX3,MIR6882,CSK,LMAN1L,ULK3	CSK	56
70_test_peak_78300_lociStitched	chr7	157544842	157692465	PTPRN2,MIR153-2		MIR153-2	57
58_test_peak_51136_lociStitched	chr2	234392561	234497947	ARL4C		ARL4C	58
31_test_peak_71026_lociStitched	chr6	37170075	37223717	TMEM217,PIM1	TBC1D22B,TMEM217	PIM1	59
94_test_peak_38343_lociStitched	chr17	80726255	80924823	RPTOR,LOC101928855		LOC101928855	60
56_test_peak_64119_lociStitched	chr4	40173450	40310284	RHOH,LOC101060498	CHRNA9,LOC101060498,RHOH	RHOH	61
15_test_peak_79425_lociStitched	chr8	30076153	30108954	SARAF,LEPROTL1	DCTN6,MBOAT4	LEPROTL1	62
49_test_peak_6037_lociStitched	chr1	167600349	167693723	RCSD1	MPZL1,CREG1	RCSD1	63
test_peak_24403	chr14	100062676	100079132	EVL	MIR342,MIR151B	EVL	64
66_test_peak_20179_lociStitched	chr12	132411393	132544520	FBRSL1	MIR6763	FBRSL1	65
67_test_peak_49333_lociStitched	chr2	128400214	128539158			HS6ST1	66
39_test_peak_52211_lociStitched	chr20	31661290	31723591	ABALON,BCL2L1	TPX2,BCL2L1,COX4I2	ABALON	67
35_test_peak_42483_lociStitched	chr19	13120531	13188444	NACC1,IER2,STX10	LYL1,TRMT1	IER2	68
94_test_peak_74637_lociStitched	chr7	1813295	1938086	MIR4655,MAD1L1		MIR4655	69
30_test_peak_37534_lociStitched	chr17	76242928	76279483	QRICH2,UBALD2	RNF157	UBALD2	70
61_test_peak_77540_lociStitched	chr7	139031327	139119985	ZC3HAV1,ZC3HAV1L	TTC26	ZC3HAV1	71
51_test_peak_27219_lociStitched	chr15	77990005	78085230	LOC91450,TBC1D2B	SH2D7,TBC1D2B,CIB2	TBC1D2B	72
51_test_peak_63393_lociStitched	chr4	1809494	1914546	WHSC1,LETM1	FGFR3	LETM1	73
52_test_peak_52949_lociStitched	chr20	44598056	44667812	ADA,PKIG,LINC01260	WISP2	ADA	74
78_test_peak_51069_lociStitched	chr2	234243753	234379698			ARL4C	75
73_test_peak_37178_lociStitched	chr17	75309340	75412343	GRB2,MIR3678	LOC100287042,MRPS7,MIF4GD,KIAA0195,GGA3,SLC25A19	GRB2	76
16_test_peak_8240_lociStitched	chr10	1522318	1550908	ADARB2,ADARB2-AS1		ADARB2-AS1	77
42_test_peak_53787_lociStitched	chr20	62644236	62745352	NTSR1,SLCO4A1,SLCO4A1-AS1	LINC00659	NTSR1	78
5_test_peak_22043_lociStitched	chr14	22450027	22469601			DAD1	79
47_test_peak_37833_lociStitched	chr17	77815824	77910125	FLJ45079		FLJ45079	80
37_test_peak_39291_lociStitched	chr18	650429	710431	ENOSF1,TYMS,TYMSOS	ENOSF1,CLUL1	TYMSOS	81
60_test_peak_37945_lociStitched	chr17	78248574	78357500	LOC100996291,SOCS3	BIRC5,PGS1,LOC101928674,TMEM235	LOC100996291	82
22_test_peak_44676_lociStitched	chr19	47069887	47114705	ZC3H4	TMEM160,NPAS1,SAE1	ZC3H4	83
49_test_peak_28031_lociStitched	chr15	98936843	99024125	PGPEP1L,IGF1R,LUNAR1		PGPEP1L	84
22_test_peak_9369_lociStitched	chr10	43380422	43421373	HNRNPF	ZNF487,FXYD4	HNRNPF	85
58_test_peak_57447_lociStitched	chr22	39897095	39980782	GRAP2	FAM83F,ENTHD1,GRAP2	GRAP2	86
27_test_peak_78775_lociStitched	chr8	3054484	3113419	CSMD1		LOC101927815	87
109_test_peak_78627_lociStitched	chr7_KI270803v1_alt	391576	539666			PRSS3P2	88
95_test_peak_77706_lociStitched	chr7	142407633	142535932			MTRNR2L6	89
50_test_peak_17055_lociStitched	chr12	47766841	47836839	SLC48A1,HDAC7	RAPGEF3,ENDOU,HDAC7	HDAC7	90
55_test_peak_48298_lociStitched	chr2	94994816	95079111	MAL	MAL,MRPS5,LOC442028	MAL	91
38_test_peak_18598_lociStitched	chr12	104456799	104518276	CHST11	CHST11	CHST11	92
49_test_peak_49243_lociStitched	chr2	127576330	127653826	LIMS2,GPR17,MYO7B	LOC105373609,GPR17,SFT2D3,IWS1	GPR17	93
test_peak_27727	chr15	90653368	90667554	LINC01585,CRTC3-AS1	BLM	LINC01585	94
68_test_peak_38407_lociStitched	chr17	81037530	81118895	BAIAP2,AATK	CHMP6,AATK-AS1,MIR3065,MIR1250,MIR657,MIR338,BAIAP2-AS1	BAIAP2	95
63_test_peak_24079_lociStitched	chr14	92515596	92616744	RIN3		RIN3	96
46_test_peak_8317_lociStitched	chr10	3914797	3982058		MIR6078	MIR6078	97
93_test_peak_13355_lociStitched	chr11	47983408	48112266	MIR3161,PTPRJ		MIR3161	98
17_test_peak_14235_lociStitched	chr11	66223129	66272875	KLC2,PACS1,RAB1B	CD248,CNIH2,TMEM151A,YIF1A	KLC2	99
56_test_peak_23485_lociStitched	chr14	76882876	77001493		LOC283575,IRF2BPL	IRF2BPL	100
44_test_peak_73255_lociStitched	chr6	159969060	160042618	IGF2R,AIRN	AIRN	AIRN	101
47_test_peak_31122_lociStitched	chr16	57574899	57662705	ADGRG5,ADGRG1	DRC7,ADGRG1,ADGRG3,CCDC102A	ADGRG1	102
1_test_peak_10941_lociStitched	chr10	101129164	101142332	TLX1NB,TLX1	LINC01514,TLX1	TLX1	103
47_test_peak_50357_lociStitched	chr2	201177933	201285439	CASP8,CASP10	CFLAR,CASP8,CFLAR-AS1	CASP8	104
21_test_peak_85577_lociStitched	chrUn_GL000216v2	137462	175926				105
46_test_peak_32302_lociStitched	chr16	87804271	87876159	MIR6775,SLC7A5	KLHDC4,LOC102724467	MIR6775	106
34_test_peak_9931_lociStitched	chr10	71833277	71891294	PSAP	CDH23,PSAP,MIR7152	PSAP	107
51_test_peak_526_lociStitched	chr1	8916532	8990471	CA6	ENO1-AS1,ENO1,CA6,SLC2A7,MIR6728	CA6	108
21_test_peak_84889_lociStitched	chr9	131225945	131279109	FAM78A,NUP214	PPAPDC3	FAM78A	109
75_test_peak_7197_lociStitched	chr1	224666207	224756898	CNIH3		CNIH3	110
45_test_peak_38481_lociStitched	chr17	81416507	81495694	MIR3186,BAHCC1	LOC100130370,ACTG1,FSCN2,MIR4740	MIR3186	111
21_test_peak_71195_lociStitched	chr6	41318720	41372345	NCR2	TREM1	NCR2	112
67_test_peak_43181_lociStitched	chr19	18412849	18517015	ISYNA1,SSBP4,ELL	GDF15,KXD1,LRRC25,MIR3189,FKBP8,ISYNA1	ISYNA1	113
42_test_peak_80747_lociStitched	chr8	102036630	102128749	NCALD,MIR5680		NCALD	114
23_test_peak_27037_lociStitched	chr15	75169459	75204893	C15orf39		C15orf39	115
22_test_peak_31324_lociStitched	chr16	67542114	67574938	FAM65A,CTCF	LOC100505942	CTCF	116
13_test_peak_6701_lociStitched	chr1	202148493	202184453	PTPN7,PTPRVP	LGR6,GPR37L1,ARL8A,PTPN7	PTPRVP	117
25_test_peak_8216_lociStitched	chr10	1451939	1505723	ADARB2	ADARB2-AS1	ADARB2-AS1	118
61_test_peak_61629_lociStitched	chr3	129551998	129628359	PLXND1	H1FOO,RHO	PLXND1	119
21_test_peak_74487_lociStitched	chr7	583376	620516	PRKAR1B,LOC101926963	LOC101927000	LOC101926963	120
30_test_peak_19475_lociStitched	chr12	121209252	121248963	CAMKK2,P2RX4	P2RX4,CAMKK2	P2RX4	121
33_test_peak_46040_lociStitched	chr2	1751283	1823818	MYT1L	PXDN	PXDN	122
23_test_peak_81345_lociStitched	chr8	133055084	133094515	SLA,TG	MIR7848,SLA	SLA	123
52_test_peak_31983_lociStitched	chr16	81430335	81527130	CMIP	MIR4720,MIR7854	CMIP	124
75_test_peak_5981_lociStitched	chr1	167431060	167518719	CD247	CREG1	CD247	125
33_test_peak_83889_lociStitched	chr9	114347908	114398888	AKNA	ORM2,ORM1	AKNA	126
32_test_peak_42877_lociStitched	chr19	16544347	16630474	SLC35E1,MED26	CALR3,CHERP,TMEM38A,C19orf44,SMIM7	SLC35E1	127
63_test_peak_56982_lociStitched	chr22	36351821	36471026	TXN2,MYH9	FOXRED2	MYH9	128
63_test_peak_48162_lociStitched	chr2	87455082	87549087	LINC00152		LINC00152	129
18_test_peak_81226_lociStitched	chr8	129534366	129562034	CCDC26	CCDC26	CCDC26	130
37_test_peak_34793_lociStitched	chr17	40510355	40564178	CCR7	CCR7,TNS4	CCR7	131
5_test_peak_14103_lociStitched	chr11	65416525	65430373	NEAT1	SLC25A45,FRMD8,MIR612	NEAT1	132
58_test_peak_41256_lociStitched	chr19	4035719	4122053	MAP2K2,ZBTB7A,PIAS4	CREB3L3	ZBTB7A	133
60_test_peak_81564_lociStitched	chr8	140201802	140302391	TRAPPC9		TRAPPC9	134
16_test_peak_7817_lociStitched	chr1	234582216	234617073	IRF2BP2	LOC101927787,LINC00184	IRF2BP2	135
24_test_peak_21231_lociStitched	chr13	50863856	50917991	RNASEH2B,RNASEH2B-AS1	DLEU7	RNASEH2B	136
57_test_peak_64646_lociStitched	chr4	86936302	87020716	AFF1	C4orf36,LOC100506746	AFF1	137
52_test_peak_74840_lociStitched	chr7	2838440	2984717	CARD11,GNA12	GNA12	GNA12	138
30_test_peak_36877_lociStitched	chr17	68200672	68275016	ARSG,SLC16A6,AMZ2	ARSG,LOC440461,AMZ2	AMZ2	139
44_test_peak_34490_lociStitched	chr17	38868773	38921958	LASP1,MIR6779	LASP1,SNORA21,CWC25,RPL23,FBXO47,MIR4727,C17orf98,LINC00672	MIR6779	140
10_test_peak_69850_lociStitched	chr6	21586884	21610472	SOX4		SOX4	141
47_test_peak_71070_lociStitched	chr6	37238841	37330519	TBC1D22B,TMEM217	RNF8,TMEM217	TMEM217	142
56_test_peak_52686_lociStitched	chr20	36576730	36662483	TGIF2,TGIF2-C20orf24,NDRG3,SLA2,C20orf24	TGIF2,MYL9,C20orf24,SLA2,DLGAP4-AS1	C20orf24	143
74_test_peak_7967_lociStitched	chr1	235200046	235338437	GGPS1,ARID4B	MIR4753,ARID4B,RBM34,TBCE	ARID4B	144
47_test_peak_11941_lociStitched	chr10	132375727	132453068	C10orf91,PWWP2B,LRRC27	LRRC27,PWWP2B	PWWP2B	145
40_test_peak_25903_lociStitched	chr15	52002709	52084835	MAPK6	LEO1,BCL2L10	MAPK6	146
46_test_peak_67988_lociStitched	chr5	139635221	139711874	CXXC5	LOC101929696	CXXC5	147
48_test_peak_32493_lociStitched	chr16	88923305	88996351	LOC100129697,CBFA2T3		CBFA2T3	148
18_test_peak_81747_lociStitched	chr8	142192964	142238713	TSNARE1,LINC00051	MIR4472-1	LINC00051	149
31_test_peak_9517_lociStitched	chr10	46215438	46312904	ANTXRLP1,ANTXRL	ANTXRLP1	ANTXRLP1	150
52_test_peak_43055_lociStitched	chr19	18010009	18074803	ARRDC2,IL12RB1	MAST3,ARRDC2	ARRDC2	151
40_test_peak_35528_lociStitched	chr17	49711409	49756760	FAM117A	KAT7,SPOP,SLC35B1	SLC35B1	152
28_test_peak_47935_lociStitched	chr2	85391848	85447651	CAPG,SH2D6	CAPG,RETSAT,ELMOD3	CAPG	153
49_test_peak_8582_lociStitched	chr10	11141177	11227473	CELF2	CELF2-AS2,CELF2	CELF2	154
15_test_peak_16544_lociStitched	chr12	12713203	12737755	CDKN1B,APOLD1	MIR613,APOLD1,GPR19	APOLD1	155
21_test_peak_12728_lociStitched	chr11	17272012	17334773	NUCB2	NCR3LG1	NUCB2	156
24_test_peak_82250_lociStitched	chr8_KI270819v1_alt	66208	103674	PTP4A3		PTP4A3	157
20_test_peak_50897_lociStitched	chr2	231661883	231688303		PTMA,MIR1244-2	PTMA	158
7_test_peak_24349_lociStitched	chr14	99257426	99274800	BCL11B	BCL11B	BCL11B	159
38_test_peak_29034_lociStitched	chr16	8847756	8924576	CARHSP1,USP7,PMM2	USP7	CARHSP1	160
18_test_peak_25876_lociStitched	chr15	51959037	51988714	LEO1	LOC100422556,MAPK6	LEO1	161
39_test_peak_9903_lociStitched	chr10	71707853	71778961	CDH23,C10orf105,C10orf54	CDH23,MIR7152	C10orf105	162
28_test_peak_30247_lociStitched	chr16	28978285	29043751	LAT,SPNS1	CD19,NFATC2IP,MIR4517,SPNS1,RRN3P2	LAT	163
66_test_peak_19282_lociStitched	chr12	117025174	117095848	TESC,FBXW8	TESC-AS1,LOC100506551,TESC	TESC	164
24_test_peak_76574_lociStitched	chr7	100211110	100259685	STAG3,PVRIG,GATS	GPC2,GAL3ST4,SPDYE3	PVRIG	165
33_test_peak_85913_lociStitched	chrX	12947047	13006236	TMSB4X	TLR8-AS1,FAM9C,TLR8	TMSB4X	166
30_test_peak_3722_lociStitched	chr1	92446708	92505777	GFI1		GFI1	167
21_test_peak_35291_lociStitched	chr17	45215372	45255691	FMNL1,SPATA32,MAP3K14-AS1	MAP3K14-AS1	MAP3K14-AS1	168
13_test_peak_71917_lociStitched	chr6	73442873	73465930	MTO1,MB21D1	DDX43,MTO1	MB21D1	169
test_peak_66014	chr5	369049	379670	AHRR		EXOC3-AS1	170
27_test_peak_18820_lociStitched	chr12	108606058	108664750	CORO1C,SELPLG,MIR4496	TMEM119,ISCU,SART3	MIR4496	171
65_test_peak_60467_lociStitched	chr3	53692934	53849223	CACNA1D,IL17RB,CHDH	ACTR8,SELK	CHDH	172
test_peak_37018	chr17	74736135	74748449	RAB37	TMEM104,SLC9A3R1,MIR3615,CD300LF,NAT9	RAB37	173
36_test_peak_23412_lociStitched	chr14	75513575	75570294	BATF	FLVCR2,LOC102724153	BATF	174
8_test_peak_80583_lociStitched	chr8	100926425	100957372	YWHAZ		YWHAZ	175
28_test_peak_30488_lociStitched	chr16	30182827	30234215	SULT1A4,CORO1A,BOLA2,SLX1A-SULT1A3,LOC388242,SLX1B,LOC606724,LOC613037		CORO1A	176
16_test_peak_23125_lociStitched	chr14	68779341	68820425	ZFP36L1		ZFP36L1	177
31_test_peak_70170_lociStitched	chr6	25070614	25175023	CMAHP	FAM65B	CMAHP	178
49_test_peak_83712_lociStitched	chr9	109407689	109469579	PTPN3	PTPN3,MIR3927	PTPN3	179
26_test_peak_24709_lociStitched	chr14	104651120	104722081	MIR4710,INF2	ADSSL1,INF2,TMEM179,SIVA1	INF2	180
30_test_peak_42617_lociStitched	chr19	13959607	14015465	RFX1,DCAF15	PODNL1,RLN3,PALM3,IL27RA	RFX1	181
33_test_peak_21040_lociStitched	chr13	48501011	48587429	RCBTB2,LINC00462		RCBTB2	182
10_test_peak_9491_lociStitched	chr10	46076695	46107111		AGAP7P,MSMB,NCOA4	AGAP7P	183
15_test_peak_4249_lociStitched	chr1	111194888	111227949	CHI3L2,DENND2D	CHI3L2	DENND2D	184
8_test_peak_3091_lociStitched	chr1	50967679	50979395	CDKN2C	FAF1	CDKN2C	185
63_test_peak_27553_lociStitched	chr15	90004396	90100611	IDH2,ZNF710,MIR3174		MIR3174	186
32_test_peak_11452_lociStitched	chr10	119105707	119146880	FAM45A,SFXN4	FAM45A,SNORA19,PRDX3,EIF3A	FAM45A	187
45_test_peak_21566_lociStitched	chr13	99358012	99436904	UBAC2	MIR623,FKSG29	MIR623	188
42_test_peak_11544_lociStitched	chr10	119477964	119540536	RGS10		RGS10	189
16_test_peak_14109_lociStitched	chr11	65476030	65507001	MALAT1	SCYL1,MIR612	MALAT1	190
45_test_peak_55088_lociStitched	chr21	42370749	42465804	TMPRSS3,UBASH3A	RSPH1,TFF2,TFF1,SLC37A1	UBASH3A	191
12_test_peak_8501_lociStitched	chr10	8053577	8092382	GATA3	GATA3-AS1,GATA3	GATA3	192
39_test_peak_54850_lociStitched	chr21	38956957	39040937	LOC101928435	LOC400867	LOC101928435	193
36_test_peak_892_lociStitched	chr1	11335541	11417667			PTCHD2	194
6_test_peak_66508_lociStitched	chr5	42990042	43016924	LOC648987,FLJ32255	LOC153684,ANXA2R,LOC648987	FLJ32255	195
36_test_peak_1831_lociStitched	chr1	27594630	27663801	FGR,AHDC1	IFI6	FGR	196
30_test_peak_12864_lociStitched	chr11	32374546	32440231	WT1,WT1-AS	WT1	WT1	197
51_test_peak_60898_lociStitched	chr3	90500161	90589858				198
11_test_peak_46594_lociStitched	chr2	28998846	29018290	FAM179A		FAM179A	199
37_test_peak_55017_lociStitched	chr21	42111053	42193733	UMODL1	ABCG1,UMODL1-AS1	UMODL1-AS1	200
40_test_peak_19004_lociStitched	chr12	111405844	111467592	ATXN2,SH2B3	FAM109A	SH2B3	201
37_test_peak_63503_lociStitched	chr4	2785970	2853879	SH3BP2,ADD1	TNIP2	SH3BP2	202
12_test_peak_70793_lociStitched	chr6	35712641	35733133	LOC285847,FKBP5	CLPSL2,FKBP5,MIR5690,ARMC12,CLPSL1	FKBP5	203
test_peak_35878	chr17	57434834	57449370	MSI2		LOC101927557	204
24_test_peak_16338_lociStitched	chr12	6601282	6644653	ACRBP,CHD4,LPAR5	IFFO1,ZNF384,ING4,SCARNA11,NOP2	LPAR5	205
23_test_peak_65734_lociStitched	chr4	177223621	177251698			NEIL3	206
15_test_peak_24486_lociStitched	chr14	100213522	100260332	YY1	MIR6764,MIR345,SLC25A29	YY1	207
19_test_peak_66088_lociStitched	chr5	957621	995823	LOC100506688	NKD2	LOC100506688	208
34_test_peak_19664_lociStitched	chr12	121980855	122055284	BCL7A,WDR66	BCL7A,MLXIP	BCL7A	209
35_test_peak_55920_lociStitched	chr22	19870726	19911960	TXNRD2	C22orf29,COMT,GNB1L	GNB1L	210
20_test_peak_35730_lociStitched	chr17	56286525	56319618	ANKFN1		ANKFN1	211
33_test_peak_48093_lociStitched	chr2	86814900	86869720	CD8B,ANAPC1P1	CD8A	ANAPC1P1	212
36_test_peak_71117_lociStitched	chr6	37442529	37518426	LOC100505530,CCDC167,CMTR1	MIR4462	CCDC167	213
42_test_peak_41742_lociStitched	chr19	8257885	8318815	CERS4,CD320,NDUFA7	ANGPTL4,RPS28,KANK3,CD320	CD320	214
27_test_peak_46829_lociStitched	chr2	42943204	42978395			LOC102723854	215
43_test_peak_29918_lociStitched	chr16	22190041	22292641	EEF2K	POLR3E	EEF2K	216
2_test_peak_39024_lociStitched	chr17_GL000205v2_random	85009	90225		MGC70870	MGC70870	217
46_test_peak_67078_lociStitched	chr5	80170804	80254110	SERINC5	SERINC5,LOC644936	SERINC5	218
34_test_peak_20667_lociStitched	chr13	30340476	30395999	LINC00426	LINC01058,KATNAL1	LINC00426	219
40_test_peak_26536_lociStitched	chr15	67025757	67104017	SMAD3	SMAD3	SMAD3	220
25_test_peak_34686_lociStitched	chr17	40064718	40127294	THRA,NR1D1,MSL1	CSF3,RAPGEFL1,MIR6866,MIR6884,MED24,CASC3,THRA,SNORD124	NR1D1	221
30_test_peak_79857_lociStitched	chr8	52738562	52803370		RB1CC1	RB1CC1	222
10_test_peak_17585_lociStitched	chr12	55924728	55946058	DGKA,WIBG	CDK2,RAB5B,PMEL,DGKA	DGKA	223
32_test_peak_24737_lociStitched	chr14	104740283	104791437	ADSSL1,AKT1,SIVA1	LINC00638,ZBTB42	SIVA1	224
18_test_peak_44408_lociStitched	chr19	43745575	43785485	SMG9,KCNN4	LYPD5,ZNF283,IRGC	SMG9	225
43_test_peak_26477_lociStitched	chr15	66701243	66779700	SMAD6	SMAD6	SMAD6	226
50_test_peak_21520_lociStitched	chr13	99202636	99282327	UBAC2,GPR18	UBAC2-AS1,GPR183,UBAC2,GPR18	GPR18	227
23_test_peak_46091_lociStitched	chr2	6880184	6928957	RSAD2,RNF144A,RNF144A-AS1	NRIR,CMPK2	RNF144A	228
test_peak_14399	chr11	67402095	67413736	TBC1D10C	CORO1B,CLCF1,CABP4,PPP1CA,GPR152,RAD9A,POLD4,PTPRCAP,CARNS1,RPS6KB2	TBC1D10C	229
56_test_peak_48973_lociStitched	chr2	111401907	111495588	MIR4435-2HG		MIR4435-2HG	230
2_test_peak_54198_lociStitched	chr21	6368893	6374488			CBS	231
31_test_peak_3286_lociStitched	chr1	54458628	54489537			SSBP3	232
23_test_peak_40227_lociStitched	chr18	63182475	63233720	BCL2		BCL2	233
test_peak_15483	chr11	118337688	118346815	CD3D,CD3G	UBE4A,CD3D,CD3E	CD3D	234
49_test_peak_46534_lociStitched	chr2	28566446	28637220	PLB1		PLB1	235
23_test_peak_37871_lociStitched	chr17	77957236	78035061	TNRC6C		TNRC6C	236
18_test_peak_36582_lociStitched	chr17	64965308	64995188	AMZ2P1	LRRC37A3	AMZ2P1	237
test_peak_30571	chr16	30470351	30478682	ITGAL	DCTPP1,MIR4518,ZNF768,SEPHS2	ITGAL	238
3_test_peak_50904_lociStitched	chr2	231705691	231715933	PTMA,MIR1244-2	PTMA	PTMA	239
48_test_peak_22877_lociStitched	chr14	63859569	63953375	SYNE2		SYNE2	240
50_test_peak_85160_lociStitched	chr9	133662862	133726960	SARDH	DBH-AS1,DBH	DBH-AS1	241
25_test_peak_47056_lociStitched	chr2	46941153	47003420	TTC7A,MCFD2	MCFD2,TTC7A	MCFD2	242
16_test_peak_37093_lociStitched	chr17	75164850	75208028	NUP85,SUMO2	HN1,NT5C	SUMO2	243
16_test_peak_23533_lociStitched	chr14	77025696	77052954	IRF2BPL,LOC283575	CIPC,LOC102724190	LOC283575	244
48_test_peak_39675_lociStitched	chr18	13415915	13494130	LDLRAD4-AS1,LDLRAD4,MIR5190		MIR5190	245
38_test_peak_77334_lociStitched	chr7	130983177	131061786	LINC-PINT	LINC-PINT,MKLN1	LINC-PINT	246
48_test_peak_36658_lociStitched	chr17	66328188	66446850	PRKCA-AS1,PRKCA		PRKCA-AS1	247
test_peak_26808	chr15	74393933	74404680		CYP11A1,SEMA7A,MIR6881,LOC729739	MIR6881	248
43_test_peak_48692_lociStitched	chr2	105737935	105827514	NCK2	NCK2	NCK2	249
67_test_peak_2581_lociStitched	chr1	41611989	41699981	HIVEP3		EDN2	250
44_test_peak_84357_lociStitched	chr9	127935570	127991865	DPM2,FAM102A	ST6GALNAC6,ST6GALNAC4,PIP5KL1	FAM102A	251
26_test_peak_6345_lociStitched	chr1	182253843	182303928	LINC01344		LINC01344	252
19_test_peak_69230_lociStitched	chr6	5665869	5724742	LOC101927950,FARS2		LOC101927950	253
18_test_peak_31405_lociStitched	chr16	68060707	68088983	NFATC3,DUS2	NFATC3,DUS2,LOC100131303,DDX28	NFATC3	254
45_test_peak_69624_lociStitched	chr6	14210750	14296185	LINC01108	LINC01108	LINC01108	255
12_test_peak_18181_lociStitched	chr12	89327637	89356510	DUSP6	DUSP6	DUSP6	256
24_test_peak_81294_lociStitched	chr8	130031513	130081622	ASAP1	ASAP1-IT2,MIR5194,FAM49B	ASAP1-IT2	257
32_test_peak_37486_lociStitched	chr17	76121257	76194064	FOXJ1,RNF157,RNF157-AS1	GALR2,EXOC7,MIR6868,ZACN,SRP68	FOXJ1	258
23_test_peak_81703_lociStitched	chr8	141387112	141430718	PTP4A3	LINC01300,GPR20	PTP4A3	259
29_test_peak_50855_lociStitched	chr2	231610280	231645515		C2orf57	C2orf57	260
27_test_peak_59324_lociStitched	chr3	37212912	37298064	GOLGA4	LRRFIP2	GOLGA4	261
32_test_peak_10905_lociStitched	chr10	100481850	100533494	WNT8B,SEC31B,NDUFB8	HIF1AN	SEC31B	262
37_test_peak_70900_lociStitched	chr6	36885932	36928782	C6orf89	PI16,PPIL1,CPNE5	C6orf89	263
13_test_peak_13643_lociStitched	chr11	61826500	61862489	FADS2	FADS1,TMEM258,MIR6746,MIR611,MIR1908,FADS3,FEN1	FADS2	264
test_peak_37266	chr17	75782254	75788074	UNK,MIR4738	GALK1,H3F3B	UNK	265
40_test_peak_87012_lociStitched	chrX	129727399	129797651	SASH3,XPNPEP2	ZDHHC9	SASH3	266
40_test_peak_20811_lociStitched	chr13	40976542	41032808	ELF1	WBP4	ELF1	267
test_peak_37915	chr17	78123800	78134479	TMC8,TMC6	C17orf99,TNRC6C-AS1,SYNGR2	TMC6	268
31_test_peak_33144_lociStitched	chr17	3679963	3772275	GSG2,P2RX5-TAX1BP3,ITGAE,P2RX5	EMC6,CTNS,TAX1BP3,SHPK	GSG2	269
16_test_peak_52423_lociStitched	chr20	32945906	32986945	SUN5	BPIFB2,BPIFB6	SUN5	270
test_peak_70392	chr6	27865293	27874742	HIST1H4L,HIST1H1B,HIST1H3I,HIST1H2AL	HIST1H2BO,HIST1H2AK,HIST1H2BN,HIST1H2AM,HIST1H4K,HIST1H3J,HIST1H4J,OR2B2	HIST1H3I	271
35_test_peak_83564_lociStitched	chr9	98063151	98116304	TRIM14,NANS		TRIM14	272
17_test_peak_83760_lociStitched	chr9	110132547	110182376	AKAP2,PALM2-AKAP2	C9orf152	AKAP2	273
12_test_peak_83554_lociStitched	chr9	97954885	97993901	ANP32B	HEMGN,C9orf156	ANP32B	274
25_test_peak_41832_lociStitched	chr19	8481182	8521671	ZNF414,HNRNPM,MYO1F,PRAM1	HNRNPM	PRAM1	275
63_test_peak_57802_lociStitched	chr22	42279293	42347773		OGFRP1,LINC01315	OGFRP1	276
28_test_peak_62879_lociStitched	chr3	196077473	196145668	TFRC,LINC00885		TFRC	277
25_test_peak_4178_lociStitched	chr1	109777067	109821869		GSTM3,EPS8L3	EPS8L3	278
test_peak_26807	chr15	74382601	74393824		CYP11A1,SEMA7A,MIR6881,LOC729739	CYP11A1	279
32_test_peak_51412_lociStitched	chr20	363371	439310	TRIB3,TBC1D20,RBCK1	RBCK1,SOX12,NRSN2,NRSN2-AS1	RBCK1	280
31_test_peak_43534_lociStitched	chr19	29610225	29691092	POP4,PLEKHF1	C19orf12,POP4	PLEKHF1	281
27_test_peak_57123_lociStitched	chr22	37266792	37315519	CYTH4	RAC2,LOC100506271	CYTH4	282
32_test_peak_65876_lociStitched	chr4	186584019	186637199	FAT1	MTNR1A	MTNR1A	283
25_test_peak_30861_lociStitched	chr16	50027502	50082330	HEATR3,CNEP1R1	CNEP1R1	HEATR3	284
32_test_peak_38060_lociStitched	chr17	78774538	78838355	USP36,CYTH1		CYTH1	285
20_test_peak_57468_lociStitched	chr22	40017290	40058559	TNRC6B,FAM83F,LOC100130899		LOC100130899	286
35_test_peak_58682_lociStitched	chr3	13535546	13585186	FBLN2	FBLN2	FBLN2	287
32_test_peak_72464_lociStitched	chr6	111750582	111874148	FYN	FYN	FYN	288
24_test_peak_11338_lociStitched	chr10	110821580	110885034	PDCD4,PDCD4-AS1,RBM20	PDCD4,SHOC2,BBIP1,MIR4680	PDCD4-AS1	289
40_test_peak_72881_lociStitched	chr6	149029778	149081057	UST		LOC100128176	290
41_test_peak_74742_lociStitched	chr7	1986234	2105891	MAD1L1	MAD1L1	MAD1L1	291
14_test_peak_15429_lociStitched	chr11	117814427	117844109	FXYD6-FXYD2,FXYD2,FXYD6	DSCAML1	FXYD2	292
22_test_peak_16028_lociStitched	chr11	133926780	133953459	IGSF9B	MIR4697HG,MIR4697	IGSF9B	293
9_test_peak_77759_lociStitched	chr7	142791713	142812701		EPHB6,PRSS2,PRSS1	PRSS2	294
32_test_peak_1544_lociStitched	chr1	25957042	25997164	PAFAH2	SLC30A2,EXTL1	PAFAH2	295
34_test_peak_81910_lociStitched	chr8	143435631	143516443	ZC3H3	MAFA,GSDMD,MAFA-AS1	MAFA	296
5_test_peak_1662_lociStitched	chr1	26691250	26701570	ARID1A		ARID1A	297
16_test_peak_47445_lociStitched	chr2	63840185	63860811	UGP2		UGP2	298
24_test_peak_37775_lociStitched	chr17	77633119	77675946			LOC100132174	299
15_test_peak_2310_lociStitched	chr1	36133918	36175306	TRAPPC3,MAP7D1	ADPRHL2,MAP7D1,TRAPPC3,COL8A2,TEKT2,THRAP3	MAP7D1	300
16_test_peak_20221_lociStitched	chr12	132747207	132784960	ANKLE2,GOLGA3	PGAM5	ANKLE2	301
21_test_peak_80260_lociStitched	chr8	73716957	73758739	STAU2	STAU2	STAU2	302
21_test_peak_57091_lociStitched	chr22	37216855	37245687	RAC2	SSTR3,CYTH4,C1QTNF6	RAC2	303
44_test_peak_47214_lociStitched	chr2	54557616	54603607	SPTBN1	RPL23AP32	SPTBN1	304
test_peak_75511	chr7	44097643	44109404	AEBP1	MIR4649,POLD2,PGAM2,MIR6837,GCK,MIR6838,POLM,MYL7	AEBP1	305
test_peak_84746	chr9	129888676	129897462	FNBP1	MIR6855	MIR6855	306
31_test_peak_52491_lociStitched	chr20	33813287	33864409	CHMP4B	ZNF341-AS1	CHMP4B	307
12_test_peak_72670_lociStitched	chr6	135173558	135217340	MYB	MIR548A2	MYB	308
15_test_peak_43927_lociStitched	chr19	38842410	38888390	SIRT2,HNRNPL,RINL	SARS2,ECH1,MRPS12,SIRT2,RINL,NFKBIB,LGALS4,CCER2	RINL	309
25_test_peak_26752_lociStitched	chr15	73957526	74008314	PML,STOML1	PML,LOXL1-AS1,STOML1,LOXL1	STOML1	310
47_test_peak_28174_lociStitched	chr15	101167628	101255868	CHSY1	VIMP,SNRPA1	CHSY1	311
6_test_peak_10971_lociStitched	chr10	102103112	102122270	LDB1	PPRC1,HPS6,NOLC1,C10orf76	LDB1	312
22_test_peak_77129_lociStitched	chr7	117550138	117618445	CFTR		CFTR	313
test_peak_80877	chr8	116867412	116874805	RAD21-AS1,RAD21,MIR3610		RAD21-AS1	314
5_test_peak_1110_lociStitched	chr1	15823935	15850328	FLJ37453,SPEN	UQCRHL	SPEN	315
24_test_peak_1332_lociStitched	chr1	23523911	23562500	ID3,LOC101928163,E2F2	ASAP3	E2F2	316
27_test_peak_11987_lociStitched	chr10	132539914	132594792	INPP5A		INPP5A	317
10_test_peak_78645_lociStitched	chr7_KI270803v1_alt	814691	835730		PRSS3P2	PRSS3P2	318
4_test_peak_61780_lociStitched	chr3	136188153	136199271	MSL2		MSL2	319
test_peak_29193	chr16	11087103	11097431	CLEC16A		CLEC16A	320
36_test_peak_20255_lociStitched	chr12	132833477	132884976	CHFR	GOLGA3,LOC101928530,CHFR	CHFR	321
test_peak_67939	chr5	139383743	139393713	MZB1,PROB1	PAIP2,DNAJC18,SLC23A1,SPATA24	MZB1	322
28_test_peak_36969_lociStitched	chr17	68422176	68466002	WIPI1,PRKAR1A,MIR635	PRKAR1A	WIPI1	323
43_test_peak_19543_lociStitched	chr12	121628605	121688448	MORN3,ORAI1	TMEM120B,KDM2B	MORN3	324
29_test_peak_11020_lociStitched	chr10	102632016	102682319	SUFU,TRIM8,ARL3	SFXN2	TRIM8	325
28_test_peak_21850_lociStitched	chr13	114104195	114155536	RASA3		RASA3	326
test_peak_59687	chr3	45907259	45915818	LZTFL1	CXCR6,LZTFL1,CCR9	LZTFL1	327
8_test_peak_22947_lociStitched	chr14	64492347	64509350	ZBTB25,ZBTB1	LOC102723809,HSPA2,AKAP5,PPP1R36	ZBTB25	328
12_test_peak_4001_lociStitched	chr1	101291191	101321143		LINC01307	LINC01307	329
31_test_peak_18959_lociStitched	chr12	111053939	111113864	CUX2		CUX2	330
8_test_peak_66779_lociStitched	chr5	67158815	67188333	MAST4,CD180		CD180	331
55_test_peak_3197_lociStitched	chr1	54249059	54343334	SSBP3	MRPL37,CYB5RL,SSBP3-AS1	SSBP3-AS1	332
23_test_peak_77891_lociStitched	chr7	150356327	150384358	REPIN1,ZNF775	LINC00996,REPIN1,LRRC61,LOC728743,ZBED6CL,RARRES2,ACTR3C	REPIN1	333
41_test_peak_33063_lociStitched	chr17	2243429	2283217	SMG6	SNORD91A,LOC101927839,SRR,SNORD91B,SMG6	SMG6	334
12_test_peak_86894_lociStitched	chrX	119654283	119694198	2022-09-06	MIR766,NKRF	2022-09-06	335
30_test_peak_42222_lociStitched	chr19	11084494	11152790	SPC24,LDLR,MIR6886	LDLR,KANK2	MIR6886	336
19_test_peak_77945_lociStitched	chr7	150647407	150692411	GIMAP2	GIMAP1,GIMAP6,GIMAP5	GIMAP2	337
21_test_peak_54749_lociStitched	chr21	37220178	37259787	DSCR3,DSCR9		DSCR3	338
53_test_peak_26656_lociStitched	chr15	70423108	70510155			SALRNA3	339
27_test_peak_56569_lociStitched	chr22	28791748	28829202	XBP1	CCDC117,CHEK2,HSCB	XBP1	340
23_test_peak_81978_lociStitched	chr8	143928482	143984372	PLEC,PARP10,MIR661	GRINA,SPATC1	PLEC	341
24_test_peak_34587_lociStitched	chr17	39752883	39818916	IKZF3	GRB7,MIR4728,MIEN1,ZPBP2,IKZF3	IKZF3	342
36_test_peak_79102_lociStitched	chr8	22167414	22234826	PHYHIP,BMP1	PIWIL2,POLR3D,MIR320A,SFTPC,REEP4,HR,LGI3	PHYHIP	343
29_test_peak_78885_lociStitched	chr8	8844564	8896141	MFHAS1		MFHAS1	344
10_test_peak_42398_lociStitched	chr19	12777348	12796993	PRDX2,JUNB,MIR5684	BEST2,RTBDN,ASNA1,HOOK2,RNASEH2A,C19orf43,MAST1	MIR5684	345
13_test_peak_35500_lociStitched	chr17	49208742	49227394	GNGT2,ABI3,PHOSPHO1	FLJ40194,GNGT2,ABI3	GNGT2	346
9_test_peak_80012_lociStitched	chr8	59106301	59120270	TOX		TOX	347
32_test_peak_65460_lociStitched	chr4	152069342	152116505	LOC100996286		LOC100996286	348
23_test_peak_64363_lociStitched	chr4	70729288	70778983	RUFY3	UTP3	RUFY3	349
45_test_peak_70999_lociStitched	chr6	37017918	37119871	FGD2	MTCH1	FGD2	350
32_test_peak_79306_lociStitched	chr8	27329399	27390302	PTK2B	MIR6842,TRIM35	PTK2B	351
25_test_peak_17380_lociStitched	chr12	53182715	53230022	ITGB7,RARG,ZNF740	RARG,MFSD5,CSAD,ESPL1,ITGB7	ITGB7	352
51_test_peak_51781_lociStitched	chr20	17609223	17680272	RRBP1	BFSP1,DSTN,BANF2,RRBP1	RRBP1	353
25_test_peak_76827_lociStitched	chr7	102413102	102448753	LOC100630923,PRKRIP1,ORAI2	LOC100289561,POLR2J,ALKBH4,MIR4467,MIR5090,LRWD1,MIR548O	ORAI2	354
test_peak_76400	chr7	92830525	92838105	CDK6,LOC101927497	LOC101927497	CDK6	355
7_test_peak_12135_lociStitched	chr11	405058	417525	SIGIRR	B4GALNT4,PKP3,SIGIRR,PTDSS2,ANO9	SIGIRR	356
45_test_peak_63721_lociStitched	chr4	8198427	8247204	SH3TC1	HTRA3,ABLIM2	SH3TC1	357
43_test_peak_32628_lociStitched	chr16	89293381	89387082	LOC100287036,ANKRD11	LOC101927817	LOC100287036	358
test_peak_53983	chr20	63727827	63738560	ZGPAT,LIME1	ZGPAT,SLC2A4RG,TNFRSF6B,ARFRP1	LIME1	359
47_test_peak_73086_lociStitched	chr6	158007987	158087341	SYNJ2	SYNJ2-IT1	SYNJ2	360
14_test_peak_63771_lociStitched	chr4	9679739	9716411			DRD5	361
test_peak_19615	chr12	121799757	121806213	SETD1B,LINC01089	RHOF	LINC01089	362
40_test_peak_69463_lociStitched	chr6	11185422	11237097	NEDD9	NEDD9	NEDD9	363
22_test_peak_4477_lociStitched	chr1	116737802	116785700	CD2	C1orf137	CD2	364
6_test_peak_5604_lociStitched	chr1	156488106	156508472	MEF2D		MEF2D	365
1_test_peak_26625_lociStitched	chr15	68816714	68821906	ANP32A	MIR4312,ANP32A-IT1	ANP32A	366
18_test_peak_66471_lociStitched	chr5	40669099	40695330	PTGER4		PTGER4	367
27_test_peak_25384_lociStitched	chr15	38610272	38686765		C15orf53,RASGRP1	C15orf53	368
31_test_peak_71503_lociStitched	chr6	43088882	43148261	PTK7	KLC4,SRF,CUL9,CUL7,PTK7,MRPL2	PTK7	369
15_test_peak_7090_lociStitched	chr1	223175936	223206586		TLR5	TLR5	370
37_test_peak_27188_lociStitched	chr15	76988381	77037695	PSTPIP1	TSPAN3	PSTPIP1	371
test_peak_37431	chr17	76025221	76031230	EVPL	TEN1,GALR2,SRP68,CDK3,ACOX1,ZACN	EVPL	372
22_test_peak_38237_lociStitched	chr17	80253736	80290499	RNF213	SLC26A11,SGSH	RNF213	373
43_test_peak_61727_lociStitched	chr3	134839532	134936072	EPHB1		EPHB1	374
22_test_peak_32711_lociStitched	chr16	89581869	89618506	DPEP1,CPNE7	RPL13,SNORD68,CHMP1A,DPEP1,SPATA33	DPEP1	375
22_test_peak_69662_lociStitched	chr6	14415490	14487459			LINC01108	376
36_test_peak_24603_lociStitched	chr14	101811817	101888982	PPP2R5C		PPP2R5C	377
8_test_peak_45281_lociStitched	chr19	55249225	55277584	PPP6R1,HSPBP1	TMEM86B,MIR6804,PTPRH,BRSK1,MIR6802,TMEM150B,MIR6803	PPP6R1	378
22_test_peak_25199_lociStitched	chr15	25771787	25863928	ATP10A,MIR4715	LOC100128714	MIR4715	379
25_test_peak_72419_lociStitched	chr6	111551707	111584635	TRAF3IP2,TRAF3IP2-AS1	TRAF3IP2	TRAF3IP2	380
5_test_peak_18512_lociStitched	chr12	98513363	98529809	TMPO,TMPO-AS1	LOC643770	TMPO-AS1	381
50_test_peak_27949_lociStitched	chr15	98684614	98778871	IGF1R	MIR4714,IRAIN	MIR4714	382
test_peak_60149	chr3	50335636	50342587	RASSF1,ZMYND10,RASSF1-AS1	HYAL1,HYAL2,IFRD2,TMEM115,CYB561D2,RASSF1,NAT6,HYAL3,ZMYND10,TUSC2,NPRL2	RASSF1	383
12_test_peak_30448_lociStitched	chr16	30055298	30089890	ALDOA,PPP4C,TBX6	YPEL3,GDPD3,ALDOA,C16orf92,FAM57B,DOC2A,MAPK3	PPP4C	384
30_test_peak_15832_lociStitched	chr11	126311954	126394199	DCPS,ST3GAL4,ST3GAL4-AS1	SRPR,FOXRED1,ST3GAL4,TIRAP	ST3GAL4-AS1	385
36_test_peak_34948_lociStitched	chr17	42299381	42347880	STAT5A,STAT3	STAT5B	STAT5A	386
20_test_peak_5327_lociStitched	chr1	154939018	154968917	SHC1,PBXIP1,PYGO2	PMVK,CKS1B,SHC1,ZBTB7B,LENEP,MIR4258,FLAD1	PBXIP1	387
43_test_peak_81778_lociStitched	chr8	142252473	142304698	TSNARE1		LINC00051	388
7_test_peak_44622_lociStitched	chr19	46778262	46792821	SLC1A5	SNAR-E,FKRP,STRN4	SLC1A5	389
29_test_peak_62934_lociStitched	chr3	196159594	196196682	LINC00885	ZDHHC19,SLC51A	ZDHHC19	390
17_test_peak_62138_lociStitched	chr3	152237454	152275686	MBNL1-AS1,MBNL1	MBNL1	MBNL1	391
test_peak_85355	chr9	136596783	136604767		LINC01573	LINC01573	392
14_test_peak_75940_lociStitched	chr7	73515533	73554220	BCL7B,BAZ1B	BCL7B,TBL2	BAZ1B	393
20_test_peak_36923_lociStitched	chr17	68331362	68364214	ARSG	SLC16A6,PRKAR1A	ARSG	394
28_test_peak_443_lociStitched	chr1	6344046	6396751	ACOT7	ESPN,MIR4252,HES2	ACOT7	395
19_test_peak_42988_lociStitched	chr19	17488806	17531613	FAM129C,SLC27A1,PGLS	COLGALT1,TMEM221,NXNL1	PGLS	396
42_test_peak_65283_lociStitched	chr4	140041376	140123676	MAML3		MAML3	397
18_test_peak_38181_lociStitched	chr17	79921055	79947648	LOC101928738,LOC101928766,TBC1D16		LOC101928766	398
11_test_peak_81254_lociStitched	chr8	129581632	129596227	CCDC26	CCDC26	CCDC26	399
38_test_peak_145_lociStitched	chr1	2125940	2192244	FAAP20,PRKCZ	SKI	FAAP20	400
9_test_peak_70283_lociStitched	chr6	26268710	26283428	HIST1H2BI,HIST1H3G	HIST1H4G,HIST1H2BH,HIST1H4F,HIST1H4H,HIST1H1D,HIST1H3E,HIST1H3F	HIST1H2BI	401
19_test_peak_14795_lociStitched	chr11	73969167	74020265	UCP2,UCP3,C2CD3,DNAJB13		UCP2	402
test_peak_37297	chr17	75829620	75837368	UNC13D	UNK,MIR4738,WBP2,TRIM47,H3F3B	UNC13D	403
15_test_peak_79158_lociStitched	chr8	22439988	22487591	PPP3CC	PPP3CC	PPP3CC	404
23_test_peak_13591_lociStitched	chr11	61091146	61130187	CD5	VPS37C	CD5	405
44_test_peak_53558_lociStitched	chr20	57368031	57439583	RAE1,RBM38	SPO11,RBM38,MIR4325,MTRNR2L3	RBM38	406
20_test_peak_44349_lociStitched	chr19	42269254	42294676	CIC	PAFAH1B3,GSK3A,ZNF526,PRR19,ERF,MEGF8,DEDD2,TMEM145	CIC	407
5_test_peak_14260_lociStitched	chr11	66311976	66328516	CD248	RAB1B,RIN1,BRMS1,CNIH2,SLC29A2,B4GAT1,TMEM151A,YIF1A	CD248	408
14_test_peak_68254_lociStitched	chr5	151196892	151221451	CCDC69	ANXA6,GM2A	CCDC69	409
17_test_peak_50005_lociStitched	chr2	181425804	181461602	ITGA4		ITGA4	410
13_test_peak_71642_lociStitched	chr6	44216846	44249362	SLC29A1,HSP90AB1	SLC29A1,SLC35B2,TMEM151B,TCTE1,NFKBIE,HSP90AB1,MIR4647	SLC29A1	411
10_test_peak_76743_lociStitched	chr7	101734374	101754996			CUX1	412
12_test_peak_3018_lociStitched	chr1	46281067	46307259	UQCRH,LRRC41	NSUN4,RAD54L	LRRC41	413
10_test_peak_80196_lociStitched	chr8	73292555	73319529	RPL7,RDH10,RDH10-AS1	C8orf89	RDH10	414
31_test_peak_17160_lociStitched	chr12	49637346	49700601	PRPF40B,FMNL3	TMBIM6,FAM186B,FMNL3	FMNL3	415
28_test_peak_6882_lociStitched	chr1	206544619	206585510	RASSF5	EIF2D	RASSF5	416
test_peak_35227	chr17	44214506	44221689	UBTF	ASB16,TMUB2,SLC4A1,ATXN7L3,ASB16-AS1,MIR6782	UBTF	417
11_test_peak_22265_lociStitched	chr14	35282707	35307725	PSMA6	PSMA6	PSMA6	418
19_test_peak_33742_lociStitched	chr17	17663131	17724815	SMCR2,RAI1	RAI1-AS1	RAI1	419
14_test_peak_84828_lociStitched	chr9	130033967	130051701	FNBP1	GPR107	FNBP1	420
26_test_peak_28500_lociStitched	chr16	1370153	1429197	UNKL,C16orf91	TSR3,BAIAP3,CCDC154,GNPTG,CLCN7	UNKL	421
22_test_peak_67155_lociStitched	chr5	82308055	82357381	ATP6AP1L	RPS23	ATP6AP1L	422
7_test_peak_62681_lociStitched	chr3	187738578	187746940	BCL6	BCL6,RTP2,LOC100131635	BCL6	423
22_test_peak_6516_lociStitched	chr1	197742704	197778751	DENND1B		DENND1B	424
test_peak_2118	chr1	32247098	32254781	FAM167B,LCK	CCDC28B,IQCC,LCK,DCDC2B,EIF3I,HDAC1,MTMR9LP,TMEM234	LCK	425
27_test_peak_23736_lociStitched	chr14	89385679	89443826	FOXN3,FOXN3-AS1		FOXN3	426
20_test_peak_23190_lociStitched	chr14	70641216	70665321	TTC9,LOC101928075	LINC01269,MED6	TTC9	427
26_test_peak_42660_lociStitched	chr19	14352509	14389732	ADGRE5	PKN1,DDX39A	ADGRE5	428
29_test_peak_6751_lociStitched	chr1	203606938	203683348	ATP2B4	SNORA77,LINC00260,ATP2B4	ATP2B4	429
31_test_peak_53114_lociStitched	chr20	48704486	48766615	PREX1		PREX1	430
28_test_peak_85062_lociStitched	chr9	133088343	133147303	RALGDS	RALGDS,CEL,CELP,MIR6877,GBGT1	RALGDS	431
39_test_peak_71758_lociStitched	chr6	52503292	52574889	TRAM2	TRAM2-AS1	TRAM2	432
test_peak_76887	chr7	105011240	105015975	KMT2E,KMT2E-AS1	LINC01004	KMT2E-AS1	433
28_test_peak_57605_lociStitched	chr22	40706867	40764534		MCHR1,MIR4766	MCHR1	434
11_test_peak_12245_lociStitched	chr11	1745797	1773911	IFITM10,CTSD	KRTAP5-6	CTSD	435
test_peak_35881	chr17	57455250	57463862	MSI2		LOC101927557	436
21_test_peak_63597_lociStitched	chr4	6151449	6199310	JAKMIP1	LOC285484	JAKMIP1	437
13_test_peak_17753_lociStitched	chr12	57065681	57099290	NAB2,NEMP1,STAT6	TAC3,LRP1,LRP1-AS,STAT6,NEMP1,MYO1A	NEMP1	438
22_test_peak_27837_lociStitched	chr15	92807261	92849477		LINC01578,ASB9P1	ASB9P1	439
29_test_peak_26976_lociStitched	chr15	75029579	75068275	PPCDC	PPCDC,SCAMP5	PPCDC	440
27_test_peak_57906_lociStitched	chr22	43091871	43148864	MCAT,BIK	TTLL1,MCAT,TSPO,TTLL12	BIK	441
34_test_peak_33027_lociStitched	chr17	2060652	2124134	SMG6	DPH1,RTN4RL1,HIC1,MIR132,MIR212,OVCA2	SMG6	442
6_test_peak_21125_lociStitched	chr13	50121408	50130387	DLEU1,DLEU2	ST13P4	DLEU2	443
26_test_peak_50841_lociStitched	chr2	231517289	231557999	NMUR1	C2orf57,LINC00471	NMUR1	444
34_test_peak_22707_lociStitched	chr14	61321140	61368529	PRKCH	TMEM30B	PRKCH	445
20_test_peak_42235_lociStitched	chr19	11316187	11343743	TMEM205,RAB3D,TSPAN16	TMEM205,SWSAP1,EPOR,CCDC159,LPPR2,TSPAN16	RAB3D	446
28_test_peak_41607_lociStitched	chr19	6769628	6809389	VAV1	TRIP10,GPR108,SH2D3A,MIR6791,VAV1,C3	VAV1	447
20_test_peak_64312_lociStitched	chr4	70676083	70716462	RUFY3,UTP3	RUFY3,ENAM,JCHAIN	UTP3	448
36_test_peak_12994_lociStitched	chr11	44556521	44615479	CD82		CD82	449
15_test_peak_5004_lociStitched	chr1	150148441	150166025	PLEKHO1	PLEKHO1	PLEKHO1	450
23_test_peak_84428_lociStitched	chr9	128004527	128035279		NAIF1,FAM102A,SLC25A25	FAM102A	451
24_test_peak_7897_lociStitched	chr1	234954695	234986196	LOC101927851		LOC101927851	452
18_test_peak_41653_lociStitched	chr19	7337312	7360732		ARHGEF18,INSR	ARHGEF18	453
44_test_peak_67445_lociStitched	chr5	119273728	119341959	TNFAIP8	TNFAIP8	TNFAIP8	454
21_test_peak_25953_lociStitched	chr15	52133280	52183170	LOC100129973,GNB5	BCL2L10	GNB5	455
34_test_peak_73282_lociStitched	chr6	166204489	166275040	LOC101929297	T,PRR18	LOC101929297	456
4_test_peak_520_lociStitched	chr1	8873566	8881995	ENO1,ENO1-AS1	ENO1,MIR6728	ENO1-AS1	457
36_test_peak_53499_lociStitched	chr20	53826536	53899552	SUMO1P1		SUMO1P1	458
41_test_peak_1360_lociStitched	chr1	23591544	23637519	MDS2	ID3	MDS2	459
26_test_peak_59100_lociStitched	chr3	31211723	31234591		MIR466	MIR466	460
21_test_peak_31055_lociStitched	chr16	56989133	57047390	NLRC5	CETP,CPNE2	NLRC5	461
22_test_peak_9667_lociStitched	chr10	48444969	48476235	ARHGAP22	MAPK8	ARHGAP22	462
32_test_peak_59394_lociStitched	chr3	39321175	39362923	CCR8	RPSA,CX3CR1,SNORA6,SLC25A38,SNORA62	CCR8	463
7_test_peak_6680_lociStitched	chr1	200992187	201023681	KIF21B	KIF21B	KIF21B	464
24_test_peak_56852_lociStitched	chr22	32711905	32772041	SYN3	TIMP3	TIMP3	465
8_test_peak_42034_lociStitched	chr19	10493021	10508639	KEAP1	ATG4D,S1PR5,MIR1238,PDE4A	KEAP1	466
28_test_peak_27004_lociStitched	chr15	75090798	75131874		PPCDC	PPCDC	467
22_test_peak_41513_lociStitched	chr19	5941364	5988074	RANBP3,LOC100128568	VMAC,NDUFA11,CAPS	RANBP3	468
12_test_peak_6816_lociStitched	chr1	204493365	204523127	MDM4	MDM4,PIK3C2B	MDM4	469
38_test_peak_1760_lociStitched	chr1	27520817	27577073	AHDC1	FGR,WASF2	AHDC1	470
4_test_peak_65100_lociStitched	chr4	128809354	128822624	JADE1	JADE1	JADE1	471
14_test_peak_70752_lociStitched	chr6	35292136	35326443	ZNF76,DEF6	ZNF76,PPARD	DEF6	472
32_test_peak_78356_lociStitched	chr7	158779239	158827543	ESYT2	WDR60	ESYT2	473
test_peak_75585	chr7	44974966	44982910	MYO1G	CCM2,SNHG15,SNORA9	MYO1G	474
7_test_peak_30160_lociStitched	chr16	28475100	28499809	CLN3,APOBR,IL27	NUPR1,CLN3	CLN3	475
23_test_peak_381_lociStitched	chr1	5958221	6011464	NPHP4,KCNAB2	KCNAB2	KCNAB2	476
17_test_peak_71188_lociStitched	chr6	41181762	41223378	TREML3P,TREML2	TREML5P,TREM2,TREML4,TREML1	TREML2	477
21_test_peak_30084_lociStitched	chr16	27224500	27257571	NSMCE1	FLJ21408,KDM8	FLJ21408	478
test_peak_80878	chr8	116875009	116883157	RAD21-AS1	MIR3610,RAD21	RAD21	479
25_test_peak_34082_lociStitched	chr17	29117574	29159161	MYO18A	TIAF1,MYO18A	MYO18A	480
10_test_peak_12266_lociStitched	chr11	1873001	1894618	LSP1,MIR7847	TNNI2,MIR4298,SYT8,TNNT3,LINC01150	MIR7847	481
12_test_peak_38674_lociStitched	chr17	82084070	82107552	CCDC57,FASN	GPS1,DCXR,RFNG,DUS1L	FASN	482
23_test_peak_46372_lociStitched	chr2	25266430	25315690	DNMT3A	MIR1301,DNMT3A	MIR1301	483
5_test_peak_17796_lociStitched	chr12	57475448	57492232	ARHGAP9,MARS	INHBE,MBD6,GLI1,DDIT3,MIR616,INHBC,MIR6758	ARHGAP9	484
7_test_peak_13795_lociStitched	chr11	62859527	62884394	SLC3A2	SNORD29,SNHG1,RNU2-2P,SNORD27,SNORD30,SNORD26,SNORD31,WDR74,CHRM1,SNORD22,SNORD28,SLC3A2,STX5,SNORD25	SLC3A2	485
16_test_peak_80795_lociStitched	chr8	102769806	102814691		AZIN1,AZIN1-AS1	AZIN1	486
9_test_peak_10491_lociStitched	chr10	87859847	87891816	KLLN,PTEN	CFL1P1,ATAD1	KLLN	487
35_test_peak_42107_lociStitched	chr19	10712822	10767120	MIR638,QTRT1,DNM2	DNM2,MIR4748	MIR638	488
3_test_peak_73024_lociStitched	chr6	156776626	156785027	MIR4466,ARID1B		MIR4466	489
test_peak_1607	chr1	26282421	26292662	UBXN11	UBXN11,CEP85,SH3BGRL3,CD52	SH3BGRL3	490
36_test_peak_50162_lociStitched	chr2	195531895	195577665			SLC39A10	491
11_test_peak_80995_lociStitched	chr8	124190006	124200953	LOC101927588	FER1L6-AS2	FER1L6-AS2	492
test_peak_28765	chr16	3052177	3060582	MMP25,MMP25-AS1	LOC100128770,CLDN9,THOC6,IL32,CCDC64B,TNFRSF12A,CLDN6,HCFC1R1,ZSCAN10	MMP25-AS1	493
24_test_peak_8721_lociStitched	chr10	12568013	12608484	CAMK1D,MIR4480	MIR4481	MIR4480	494
13_test_peak_79811_lociStitched	chr8	47925019	47974540	MCM4,PRKDC	UBE2V2	PRKDC	495
13_test_peak_7833_lociStitched	chr1	234709476	234733216	LINC01132		LINC01132	496
12_test_peak_8284_lociStitched	chr10	3802446	3830058		KLF6	KLF6	497
30_test_peak_63830_lociStitched	chr4	10083628	10125320	WDR1	SLC2A9,MIR3138	WDR1	498
10_test_peak_2919_lociStitched	chr1	44802365	44820765	BTBD19,PTCH2,TCTEX1D4,PLK3	PTCH2,SNORD38A,RPS8,SNORD38B,SNORD55,BEST4,SNORD46	BTBD19	499
32_test_peak_48480_lociStitched	chr2	98447874	98485177	INPP4A		INPP4A	500
13_test_peak_1680_lociStitched	chr1	26783863	26834208	PIGV,ZDHHC18	SFN	ZDHHC18	501
26_test_peak_52346_lociStitched	chr20	32662736	32690956		C20orf203	C20orf203	502
16_test_peak_7803_lociStitched	chr1	234490542	234525398		TARBP1,LINC01354	LINC01354	503
23_test_peak_72196_lociStitched	chr6	104953578	104993433	LIN28B	LINC00577	LIN28B	504
19_test_peak_30686_lociStitched	chr16	30926493	30955339	FBXL19,ORAI3	MIR762,BCL7C,FBXL19-AS1,SETD1A,CTF1,HSD3B7	ORAI3	505
15_test_peak_61844_lociStitched	chr3	138568714	138595311	CEP70	FAIM	CEP70	506
20_test_peak_50551_lociStitched	chr2	213102197	213154556	IKZF2		IKZF2	507
27_test_peak_72817_lociStitched	chr6	144305634	144377347	UTRN		UTRN	508
27_test_peak_79667_lociStitched	chr8	38903560	38963634	PLEKHA2	HTRA4,ADAM9,TM2D2	PLEKHA2	509
31_test_peak_63877_lociStitched	chr4	15733509	15802836	CD38	BST1	CD38	510
8_test_peak_43392_lociStitched	chr19	19646013	19671109	ZNF101,ATP13A1	GMIP,PBX4,LPAR2	ATP13A1	511
12_test_peak_79837_lociStitched	chr8	51870006	51901441	PCMTD1	PCMTD1	PCMTD1	512
test_peak_14350	chr11	67285520	67291717	ANKRD13D,ADRBK1	KDM2A,SSH3,LOC100130987	ANKRD13D	513
25_test_peak_53848_lociStitched	chr20	62846639	62903559	DIDO1,TCFL5	DIDO1,OGFR,OGFR-AS1,COL9A3,SLC17A9,GID8,DPH3P1	TCFL5	514
6_test_peak_46213_lociStitched	chr2	10118805	10131697	RRM2	C2orf48,CYS1	RRM2	515
31_test_peak_15956_lociStitched	chr11	128693504	128761008	FLI1,SENCR	FLI1	SENCR	516
15_test_peak_49314_lociStitched	chr2	128306104	128327532	HS6ST1		HS6ST1	517
7_test_peak_37603_lociStitched	chr17	76983121	77002245			SEC14L1	518
11_test_peak_36210_lociStitched	chr17	60372637	60399047	USP32	C17orf64	USP32	519
27_test_peak_58006_lociStitched	chr22	46577153	46621214		GRAMD4,CELSR1	GRAMD4	520
27_test_peak_174_lociStitched	chr1	2230860	2315976	SKI	FAAP20,LOC100129534	SKI	521
15_test_peak_20508_lociStitched	chr13	27424154	27457262	MTIF3,GTF3A	RNU6-63P	MTIF3	522
9_test_peak_9230_lociStitched	chr10	32332971	32387087	EPC1,LOC102031319	EPC1	LOC102031319	523
8_test_peak_35161_lociStitched	chr17	43350642	43370607	LINC00910	ARL4D	LINC00910	524
23_test_peak_53180_lociStitched	chr20	49575178	49609057		PTGIS	PTGIS	525
test_peak_14479	chr11	67665419	67671477	ALDH3B2	DOC2GP,NUDT8,ACY3,TBX10	ALDH3B2	526
12_test_peak_55500_lociStitched	chr21	45511949	45555058	COL18A1,SLC19A1	MIR6815,SLC19A1	SLC19A1	527
29_test_peak_43339_lociStitched	chr19	19438223	19497531	GATAD2A	NDUFA13,MIR640,CILP2,YJEFN3,TSSK6	GATAD2A	528
10_test_peak_64073_lociStitched	chr4	40053958	40070782	LOC344967,N4BP2		LOC344967	529
test_peak_70251	chr6	26195491	26199304	HIST1H3D,HIST1H2AD	HIST1H4G,HIST1H3E,HIST1H2BE,HIST1H4D,HIST1H2BG,HIST1H2BF,HIST1H2AE,HIST1H2BD,HIST1H4E,HIST1H4F,HIST1H1E,HIST1H1D	HIST1H3D	530
14_test_peak_50797_lociStitched	chr2	230642544	230669275		CAB39,LOC151475	LOC151475	531
32_test_peak_4404_lociStitched	chr1	115646184	115685589	VANGL1	VANGL1	VANGL1	532
24_test_peak_14384_lociStitched	chr11	67344327	67381800	POLD4,CLCF1,LOC100130987	RAD9A,PPP1CA,TBC1D10C,SSH3,CARNS1,RPS6KB2	POLD4	533
16_test_peak_65759_lociStitched	chr4	177305269	177339709	NEIL3		NEIL3	534
28_test_peak_51250_lociStitched	chr2	239297159	239349873	HDAC4,MIR4269	MIR2467	MIR4269	535
13_test_peak_46741_lociStitched	chr2	39112783	39141162	SOS1		SOS1	536
18_test_peak_86172_lociStitched	chrX	40145060	40177521	BCOR	BCOR	BCOR	537
21_test_peak_44177_lociStitched	chr19	41283463	41328273	HNRNPUL1,CCDC97	TMEM91,B9D2,TGFB1	CCDC97	538
14_test_peak_65518_lociStitched	chr4	153341645	153364505	MND1	MND1,ANXA2P1	MND1	539
14_test_peak_12305_lociStitched	chr11	2377317	2396775	CD81,CD81-AS1	TRPM5,TSSC4,KCNQ1	CD81-AS1	540
21_test_peak_68563_lociStitched	chr5	172143168	172186665	STK10	EFCAB9	STK10	541
test_peak_63284	chr4	1199592	1204886	LOC100130872,SPON2	CTBP1,SPON2,CTBP1-AS,CTBP1-AS2	LOC100130872	542
22_test_peak_39584_lociStitched	chr18	12741175	12776169	LOC100996324	CEP76,PSMG2	LOC100996324	543
15_test_peak_44807_lociStitched	chr19	48308077	48346076	TMEM143,EMP3,CCDC114	KDELR1,ZNF114,SYNGR4,GRIN2D,TMEM143	EMP3	544
20_test_peak_57692_lociStitched	chr22	41821652	41859079	CCDC134,SREBF2	CCDC134,SREBF2,MIR33A	SREBF2	545
35_test_peak_62304_lociStitched	chr3	172508724	172563102	TNFSF10		TNFSF10	546
test_peak_32478	chr16	88801248	88807957	CDT1	PIEZO1,APRT,GALNS,TRAPPC2L	CDT1	547
test_peak_30408	chr16	29803846	29809707	KIF22,MAZ	KIF22,MVP,MAZ,PRRT2,PAGR1,ZG16	MAZ	548
7_test_peak_38162_lociStitched	chr17	79827360	79839474	CBX4	CBX8,CBX2	CBX4	549
31_test_peak_34779_lociStitched	chr17	40425057	40497287	IGFBP4,TNS4	TOP2A	IGFBP4	550
6_test_peak_71577_lociStitched	chr6	43622593	43639351	GTPBP2,MAD2L1BP	MRPS18A,XPO5,POLH,RSPH9	MAD2L1BP	551
test_peak_30360	chr16	29660813	29667783	SPN	SLC7A5P1,QPRT	SPN	552
22_test_peak_13542_lociStitched	chr11	61002799	61055516	CD6	CD5	CD6	553
4_test_peak_74958_lociStitched	chr7	5526612	5538869	ACTB	FBXL18,LOC221946,MIR589	ACTB	554
39_test_peak_52146_lociStitched	chr20	31516198	31571273	HM13,HM13-AS1,MCTS2P	LINC00028,ID1,MIR3193,REM1,DEFB124	MCTS2P	555
test_peak_47695	chr2	70084969	70089442	PCBP1-AS1,PCBP1	LOC100133985	PCBP1-AS1	556
5_test_peak_32675_lociStitched	chr16	89488252	89512191	ANKRD11,SPG7	RPL13,SNORD68,ANKRD11	SPG7	557
36_test_peak_64888_lociStitched	chr4	107998021	108079541	HADH,LEF1		HADH	558
12_test_peak_58664_lociStitched	chr3	13406418	13424182	NUP210		NUP210	559
22_test_peak_49428_lociStitched	chr2	128710086	128737497			LOC101927881	560
test_peak_60298	chr3	52220562	52228584	TLR9	PPM1M,ALAS1,MIRLET7G,TWF2	TLR9	561
15_test_peak_60782_lociStitched	chr3	72822855	72864322	SHQ1	GXYLT2	SHQ1	562
6_test_peak_72555_lociStitched	chr6	118891176	118900563	MCM9,ASF1A	MCM9	ASF1A	563
7_test_peak_32285_lociStitched	chr16	87757664	87782076	KLHDC4,LOC102724467	KLHDC4	KLHDC4	564
8_test_peak_54771_lociStitched	chr21	37365495	37381764	DYRK1A	DYRK1A	DYRK1A	565
30_test_peak_18541_lociStitched	chr12	101775368	101830995	GNPTAB	SYCP3,DRAM1	GNPTAB	566
27_test_peak_84182_lociStitched	chr9	125117377	125140843	SCAI	PPP6C	SCAI	567
test_peak_66518	chr5	43036940	43043633	ANXA2R,LOC153684,LOC648987	LOC648987,LOC100506639,FLJ32255,LOC100132356	ANXA2R	568
test_peak_29299	chr16	11237728	11246844		PRM2,TNP2,SOCS1,PRM3,PRM1	SOCS1	569
26_test_peak_80088_lociStitched	chr8	66511607	66554224	C8orf46		C8orf46	570
26_test_peak_45973_lociStitched	chr2	927433	987343	SNTG2	LOC101060385	SNTG2	571
20_test_peak_43824_lociStitched	chr19	38036764	38063402	SIPA1L3		SIPA1L3	572
43_test_peak_21968_lociStitched	chr14	22046132	22108424			OR4E2	573
25_test_peak_12358_lociStitched	chr11	3128391	3176003	OSBPL5	OSBPL5,MRGPRG,MRGPRG-AS1	OSBPL5	574
26_test_peak_55058_lociStitched	chr21	42223838	42271471	ABCG1	ABCG1,TFF3	ABCG1	575
test_peak_60176	chr3	50584851	50595457	HEMK1	C3orf18,CISH,MAPKAPK3	C3orf18	576
7_test_peak_78948_lociStitched	chr8	11800099	11823909	FDFT1	FDFT1,C8orf49,CTSB,NEIL2	FDFT1	577
7_test_peak_86617_lociStitched	chrX	71100656	71114283	CXorf65,FOXO4,IL2RG	SNX12,FOXO4,MED12,NLGN3	CXorf65	578
37_test_peak_58659_lociStitched	chr3	13296187	13373853	NUP210		NUP210	579
26_test_peak_4810_lociStitched	chr1	148274749	148321471		RNVU1-1,MIR5087,LOC101927468	MIR5087	580
34_test_peak_32577_lociStitched	chr16	89095713	89150875	ACSF3	ACSF3,LINC00304,SLC22A31,CDH15,LOC400558	ACSF3	581
6_test_peak_41964_lociStitched	chr19	10183966	10206784	DNMT1	MIR4322,S1PR2,MRPL4,DNMT1	DNMT1	582
test_peak_23290	chr14	73739555	73747434	ELMSAN1	MIR4505,PNMA1,LOC100506476	MIR4505	583
29_test_peak_66413_lociStitched	chr5	39164387	39213840	FYB	FYB	FYB	584
4_test_peak_50331_lociStitched	chr2	201115379	201137083	CFLAR	CASP10,CFLAR,FAM126B,CFLAR-AS1,NDUFB3	CFLAR	585
14_test_peak_17524_lociStitched	chr12	54387957	54419609	LOC102724050,ZNF385A,ITGA5	GPR84,LOC102724050,ZNF385A	ZNF385A	586
15_test_peak_2195_lociStitched	chr1	33087476	33109575	AZIN2	AZIN2	AZIN2	587
4_test_peak_38577_lociStitched	chr17	81700612	81717324	SLC25A10,HGS,MRPL12	PDE6G,OXLD1,SLC25A10,ARL16,CCDC137,MIR6786	SLC25A10	588
3_test_peak_28712_lociStitched	chr16	2739189	2754788	SRRM2-AS1,SRRM2	TCEB2,PRSS33,PRSS41,PRSS27	SRRM2-AS1	589
test_peak_70410	chr6	27893412	27896478	HIST1H2BO	HIST1H2AL,HIST1H3I,HIST1H2AM,HIST1H4L,HIST1H3J,OR2B2,HIST1H1B	HIST1H2BO	590
7_test_peak_61984_lociStitched	chr3	143116284	143139176	CHST2		CHST2	591
20_test_peak_68507_lociStitched	chr5	170262395	170304646	LCP2	C5orf58,LINC01366,KCNIP1	LCP2	592
2_test_peak_65709_lociStitched	chr4	173331086	173336764	HMGB2	SAP30	HMGB2	593
33_test_peak_11312_lociStitched	chr10	110058135	110113526	ADD3	ADD3-AS1	ADD3-AS1	594
23_test_peak_80224_lociStitched	chr8	73437871	73475248	STAU2-AS1,STAU2		STAU2-AS1	595
test_peak_41079	chr19	3178140	3181854	S1PR4	NCLN,LOC100996351,CELF5,GNA15	S1PR4	596
24_test_peak_35185_lociStitched	chr17	44065286	44114058	G6PC3,LSM12,HDAC5	C17orf53,TMEM101,G6PC3,HDAC5	G6PC3	597
38_test_peak_12774_lociStitched	chr11	17406615	17471388	ABCC8	KCNJ11	ABCC8	598
18_test_peak_62396_lociStitched	chr3	177179934	177226007	TBL1XR1		TBL1XR1	599
17_test_peak_15327_lociStitched	chr11	111413820	111447153	LOC100132078	POU2AF1	LOC100132078	600
8_test_peak_85010_lociStitched	chr9	133048809	133070924	CEL,GTF3C5,MIR6877	CELP	CEL	601
22_test_peak_38462_lociStitched	chr17	81230806	81286947	C17orf89,SLC38A10,ENTHD2	LINC00482,TMEM105,CEP131	C17orf89	602
20_test_peak_42149_lociStitched	chr19	10864235	10923829	C19orf38,YIPF2,CARM1	SMARCA4,TMED1,MIR199A1,MIR6793,C19orf52	CARM1	603
23_test_peak_60420_lociStitched	chr3	53228540	53275880	TKT		TKT	604
18_test_peak_26059_lociStitched	chr15	56918248	56971402	LOC145783,TCF12	TCF12	TCF12	605
19_test_peak_16727_lociStitched	chr12	25346859	25389180			KRAS	606
16_test_peak_1541_lociStitched	chr1	25893622	25920329	STMN1,MIR3917	AUNIP,PAQR7	STMN1	607
test_peak_63353	chr4	1710649	1714736	SLBP	TACC3,FAM53A,TMEM129	SLBP	608
24_test_peak_18740_lociStitched	chr12	105324384	105363712	C12orf75,KCCAT198		C12orf75	609
17_test_peak_24999_lociStitched	chr14_KI270846v1_alt	323555	376640	MIR4538,MIR4537,MIR4507,MIR4539		MIR4539	610
9_test_peak_72404_lociStitched	chr6	111462122	111488351	REV3L,TRAF3IP2-AS1	TRAF3IP2-AS1	TRAF3IP2-AS1	611
11_test_peak_47832_lociStitched	chr2	74195817	74208047	MTHFD2	BOLA3-AS1,BOLA3,MOB1A	MTHFD2	612
29_test_peak_31460_lociStitched	chr16	68249495	68291935	PLA2G15,SLC7A6	SLC7A6OS,PRMT7,ESRP2,MIR6773	SLC7A6	613
6_test_peak_65199_lociStitched	chr4	139553039	139561397	SETD7		SETD7	614
test_peak_7416	chr1	228485821	228489647	RNF187	BTNL10,HIST3H2BB,MIR4666A,HIST3H2A	RNF187	615
2_test_peak_65286_lociStitched	chr4	140144355	140154696	MAML3		MAML3	616
4_test_peak_80129_lociStitched	chr8	66917480	66927059	MCMDC2,SNORD87,SNHG6	MCMDC2,TCF24	SNORD87	617
35_test_peak_59252_lociStitched	chr3	32953174	33025924	GLB1,CCR4		CCR4	618
15_test_peak_22028_lociStitched	chr14	22416067	22436992			DAD1	619
7_test_peak_61557_lociStitched	chr3	129164775	129189334	CNBP	RAB43,ISY1-RAB43,CNBP	CNBP	620
8_test_peak_43022_lociStitched	chr19	17828331	17862047	RPL18A,JAK3	SLC5A5,B3GNT3,INSL3,SNORA68	JAK3	621
16_test_peak_35572_lociStitched	chr17	50136947	50163344	PPP1R9B	PDK2,SGCA,COL1A1,SAMD14,HILS1	PPP1R9B	622
22_test_peak_30879_lociStitched	chr16	50262368	50290806	ADCY7	MIR6771	ADCY7	623
20_test_peak_17437_lociStitched	chr12	53364807	53402698	SP1	PRR13,PCBP2,SP7,AAAS,AMHR2	SP1	624
11_test_peak_45106_lociStitched	chr19	50707587	50725608	SHANK1,CLEC11A	GPR32	SHANK1	625
12_test_peak_3260_lociStitched	chr1	54394742	54417410	SSBP3		SSBP3	626
11_test_peak_15087_lociStitched	chr11	78413746	78432617	LOC101928865,GAB2		GAB2	627
12_test_peak_41462_lociStitched	chr19	5581740	5630036	SAFB,SAFB2	SAFB,TINCR	SAFB2	628
test_peak_71333	chr6	41938349	41943200	CCND3	USP49,BYSL,MED20	CCND3	629
1_test_peak_16967_lociStitched	chr12	46266606	46270570	SLC38A1	SLC38A1	SLC38A1	630
8_test_peak_18304_lociStitched	chr12	93569810	93591965	SOCS2-AS1,SOCS2	SOCS2	SOCS2	631
17_test_peak_87481_lociStitched	chrX	155995453	156030793	DDX11L16,IL9R	IL9R	DDX11L16	632
4_test_peak_77586_lociStitched	chr7	139346013	139363170	C7orf55,C7orf55-LUC7L2,LUC7L2	LUC7L2	LUC7L2	633
12_test_peak_8184_lociStitched	chr10	1043450	1087134	IDI1,WDR37,IDI2-AS1	IDI2-AS1,IDI2	WDR37	634
21_test_peak_2326_lociStitched	chr1	36327951	36388606	STK40	EVA1B,SH3D21,LSM10	STK40	635
test_peak_85327	chr9	136543330	136548814	LINC01573,NOTCH1,MIR4674	MIR4673	MIR4674	636
17_test_peak_56947_lociStitched	chr22	36318783	36338431	MYH9	MIR6819	MIR6819	637
33_test_peak_79965_lociStitched	chr8	58989078	59056514	TOX		TOX	638
39_test_peak_18696_lociStitched	chr12	104669025	104750706	CHST11		MIR3922	639
4_test_peak_21120_lociStitched	chr13	50076068	50084389	DLEU1,DLEU2	MIR16-1,MIR15A	DLEU1	640
13_test_peak_8107_lociStitched	chr1	246768524	246786036		LINC01341,SCCPDH	LINC01341	641
5_test_peak_59135_lociStitched	chr3	31521782	31541792	STT3B		STT3B	642
32_test_peak_11485_lociStitched	chr10	119267294	119307058	GRK5		GRK5	643
13_test_peak_44644_lociStitched	chr19	46836386	46874021	AP2S1	SNAR-E,ARHGAP35,SLC1A5	AP2S1	644
24_test_peak_61429_lociStitched	chr3	127737990	127802450	MGLL		MGLL	645
5_test_peak_57990_lociStitched	chr22	46056253	46075479	PRR34-AS1	PRR34,MIR3619,LINC00899,LOC730668,MIRLET7BHG,MIRLET7A3,MIR4763,MIRLET7B	PRR34	646
29_test_peak_5862_lociStitched	chr1	165827483	165872402	UCK2	MIR3658	UCK2	647
12_test_peak_48435_lociStitched	chr2	97710193	97728906	ZAP70	LINC01125,ZAP70,ACTR1B	ZAP70	648
6_test_peak_14707_lociStitched	chr11	73140337	73155599	FCHSD2		FCHSD2	649
23_test_peak_58764_lociStitched	chr3	14862336	14912379	FGD5	FGD5-AS1,NR2C2	FGD5-AS1	650
8_test_peak_38198_lociStitched	chr17	79991313	80001947	TBC1D16	TBC1D16,CCDC40	TBC1D16	651
17_test_peak_31021_lociStitched	chr16	56891792	56951374	SLC12A3,MIR6863,HERPUD1	MIR138-2,CETP,HERPUD1	HERPUD1	652
11_test_peak_9834_lociStitched	chr10	69201885	69235376	SUPV3L1,LOC101928994,HKDC1	HK1	HKDC1	653
9_test_peak_63641_lociStitched	chr4	6676122	6699189	S100P	BLOC1S4,LOC93622,MRFAP1,MRFAP1L1	S100P	654
16_test_peak_14700_lociStitched	chr11	72807574	72836023	ATG16L2	STARD10,MIR4692	ATG16L2	655
18_test_peak_19891_lociStitched	chr12	123220286	123266316	MPHOSPH9,CDK2AP1,C12orf65	MPHOSPH9	C12orf65	656
21_test_peak_86565_lociStitched	chrX	65656354	65706552	MSN		MSN	657
17_test_peak_54628_lociStitched	chr21	33931371	33952456	LINC00649	ATP5O	LINC00649	658
15_test_peak_36296_lociStitched	chr17	63543693	63597957	DCAF7,KCNH6	MAP3K3,KCNH6,TACO1	DCAF7	659
11_test_peak_21725_lociStitched	chr13	109779969	109794587	IRS2		IRS2	660
13_test_peak_36318_lociStitched	chr17	63693942	63707765	STRADA,MAP3K3,LOC729683,LIMD2	STRADA	LOC729683	661
18_test_peak_72037_lociStitched	chr6	89339161	89373559	RRAGD,UBE2J1	GABRR2	UBE2J1	662
test_peak_38746	chr17	82300119	82306605		CD7,CSNK1D,SECTM1	CD7	663
3_test_peak_8082_lociStitched	chr1	244861791	244866609	HNRNPU	COX20,HNRNPU-AS1	HNRNPU	664
4_test_peak_13435_lociStitched	chr11	58568435	58581590	ZFP91,LPXN,ZFP91-CNTF	CNTF	LPXN	665
33_test_peak_49784_lociStitched	chr2	161971617	162024841	SLC4A10,DPP4		DPP4	666
26_test_peak_44468_lociStitched	chr19	45086774	45126491	PPP1R37,GEMIN7	NKPD1,GEMIN7,ZNF296,CLASRP	PPP1R37	667
28_test_peak_23047_lociStitched	chr14	65831295	65880292			MIR625	668
20_test_peak_58420_lociStitched	chr3	5174879	5201069	ARL8B,EDEM1	MIR4790	EDEM1	669
20_test_peak_56143_lociStitched	chr22	23200818	23224843	BCR	FBXW4P1	BCR	670
25_test_peak_49895_lociStitched	chr2	174575724	174619165	WIPF1		WIPF1	671
26_test_peak_1069_lociStitched	chr1	13476843	13508213	LRRC38		LRRC38	672
17_test_peak_42461_lociStitched	chr19	13043232	13106365	NFIX,LYL1,TRMT1	IER2,STX10,NACC1	LYL1	673
11_test_peak_17488_lociStitched	chr12	54244487	54283370	CBX5,HNRNPA1	COPZ1,NFE2,MIR3198-2	CBX5	674
10_test_peak_68153_lociStitched	chr5	143218156	143232378	ARHGAP26	ARHGAP26-IT1	ARHGAP26-IT1	675
18_test_peak_61988_lociStitched	chr3	143152232	143192380		CHST2	CHST2	676
17_test_peak_56358_lociStitched	chr22	24695118	24738138	PIWIL3	TOP1P2,PIWIL3,POM121L10P	TOP1P2	677
3_test_peak_71437_lociStitched	chr6	42770716	42784335		PRPH2,TBCC,ATP6V0CP3,GLTSCR1L	TBCC	678
2_test_peak_16952_lociStitched	chr12	45725981	45732402	ARID2,LINC00938		ARID2	679
27_test_peak_2799_lociStitched	chr1	42924039	42955831	SLC2A1	SLC2A1-AS1	SLC2A1-AS1	680
test_peak_30563	chr16	30454901	30460715		DCTPP1,ZNF771,MIR4518,ITGAL,SEPHS2	SEPHS2	681
3_test_peak_75254_lociStitched	chr7	26198612	26206067	HNRNPA2B1,CBX3	NFE2L3	CBX3	682
36_test_peak_19119_lociStitched	chr12	113049005	113098283	DTX1	RASAL1	DTX1	683
test_peak_29825	chr16	21517769	21520893	SLC7A5P2	SMG1P3,MIR3680-1	SLC7A5P2	684
test_peak_70183	chr6	26024308	26032061	HIST1H3B,HIST1H4B	HIST1H2AB,HIST1H3C,HIST1H1A,HIST1H3A,HIST1H1C,HIST1H2BB,HIST1H4A	HIST1H4B	685
16_test_peak_68215_lociStitched	chr5	150762220	150790866	SMIM3	DCTN4	SMIM3	686
18_test_peak_48103_lociStitched	chr2	86959523	86992237	RGPD2,RGPD1	PLGLB1,PLGLB2	PLGLB1	687
21_test_peak_32541_lociStitched	chr16	89013304	89042747		CBFA2T3	CBFA2T3	688
8_test_peak_59494_lociStitched	chr3	43011643	43025659	FAM198A		FAM198A	689
15_test_peak_78720_lociStitched	chr8	2191079	2221591			MIR7160	690
18_test_peak_84099_lociStitched	chr9	124198849	124223408		NEK6	NEK6	691
12_test_peak_70857_lociStitched	chr6	36579270	36608337	SRSF3	SRSF3,STK38,MIR3925	SRSF3	692
19_test_peak_69070_lociStitched	chr6	654540	691701	EXOC2,HUS1B		HUS1B	693
6_test_peak_80434_lociStitched	chr8	94885829	94905831	CCNE2	TP53INP1	CCNE2	694
14_test_peak_13990_lociStitched	chr11	64607682	64634796	NRXN2	SLC22A12	NRXN2	695
22_test_peak_350_lociStitched	chr1	3571518	3609478	MEGF6	TP73,TPRG1L,MIR551A,WRAP73	MEGF6	696
36_test_peak_68868_lociStitched	chr5	180516200	180574208	CNOT6	SCGB3A1	SCGB3A1	697
1_test_peak_64552_lociStitched	chr4	82371743	82374084	HNRNPD		HNRNPD	698
21_test_peak_48241_lociStitched	chr2	87777075	87810353	RGPD1,RGPD2		RGPD2	699
16_test_peak_61537_lociStitched	chr3	129101909	129120599	RAB43,ISY1-RAB43	GP9	RAB43	700
12_test_peak_16272_lociStitched	chr12	6323564	6348196	PLEKHG6,SCNN1A,TNFRSF1A	LTBR	TNFRSF1A	701
12_test_peak_16584_lociStitched	chr12	14947085	14964138	ARHGDIB	LINC01489,PDE6H,ERP27	ARHGDIB	702
4_test_peak_64463_lociStitched	chr4	77815275	77822671	CNOT6L	MRPL1	CNOT6L	703
25_test_peak_50201_lociStitched	chr2	196158703	196186130	STK17B		STK17B	704
10_test_peak_49942_lociStitched	chr2	177239395	177267456	NFE2L2,MIR3128	MIR4444-1,MIR6512,HNRNPA3	MIR3128	705
test_peak_70204	chr6	26052378	26057610	HIST1H1C	HFE,HIST1H2AB,HIST1H3C,HIST1H1A,HIST1H3A,HIST1H4B,HIST1H2BB,HIST1H4C,HIST1H3B,HIST1H4A	HIST1H1C	706
test_peak_14347	chr11	67271445	67277591	ADRBK1	ANKRD13D,KDM2A,SSH3,LOC100130987	ADRBK1	707
6_test_peak_45116_lociStitched	chr19	51366505	51377330	CLDND2,NKG7	LOC100129083,ETFB,SIGLEC10,LIM2,VSIG10L,C19orf84	NKG7	708
24_test_peak_13662_lociStitched	chr11	62537942	62571766	AHNAK,MIR3654,EEF1G,MIR6747	MTA2,ROM1,TUT1,EML3	AHNAK	709
17_test_peak_55284_lociStitched	chr21	44011408	44045291	TRAPPC10		TRAPPC10	710
18_test_peak_57145_lociStitched	chr22	37622668	37645288	LOC101927051,GGA1,SH3BP1	NOL12,LGALS2,PDXP,LGALS1	SH3BP1	711
4_test_peak_79396_lociStitched	chr8	29488983	29500378			DUSP4	712
4_test_peak_71933_lociStitched	chr6	73514468	73524741	EEF1A1		EEF1A1	713
test_peak_87341	chrX	153968986	153975110	HCFC1,TMEM187,HCFC1-AS1	MIR3202-1,NAA10,IRAK1,ARHGAP4,MIR718,MIR3202-2,RENBP	TMEM187	714
34_test_peak_56268_lociStitched	chr22	24133112	24174522	CABIN1	SUSD2	SUSD2	715
6_test_peak_4093_lociStitched	chr1	108639976	108667867	HENMT1	PRPF38B,FNDC7	HENMT1	716
19_test_peak_29413_lociStitched	chr16	11769839	11810770	ZC3H7A	BCAR4,TXNDC11,RSL1D1	ZC3H7A	717
8_test_peak_82264_lociStitched	chr8_KI270821v1_alt	376534	404546				718
27_test_peak_25278_lociStitched	chr15	31329105	31368102	KLF13		KLF13	719
38_test_peak_33509_lociStitched	chr17	8855010	8916268	PIK3R5,PIK3R6	PIK3R5,PIK3R6	PIK3R6	720
3_test_peak_47387_lociStitched	chr2	61535912	61540551	XPO1		XPO1	721
test_peak_85351	chr9	136582555	136591146		LINC01573,NOTCH1,MIR4674	LINC01573	722
20_test_peak_58744_lociStitched	chr3	14397732	14436929	SLC6A6	LINC01267,SLC6A6	SLC6A6	723
19_test_peak_85535_lociStitched	chr9	137611533	137645186	EHMT1,ARRDC1-AS1,ARRDC1	ZMYND19,DPH7	EHMT1	724
26_test_peak_62511_lociStitched	chr3	182178220	182210849			LINC01206	725
test_peak_63317	chr4	1244959	1250766	CTBP1-AS2,CTBP1	CTBP1,MAEA,SPON2,CTBP1-AS	CTBP1	726
36_test_peak_68369_lociStitched	chr5	157202277	157254537	ITK	FAM71B,CYFIP2	CYFIP2	727
13_test_peak_69384_lociStitched	chr6	7107119	7158610	RREB1		RREB1	728
15_test_peak_40380_lociStitched	chr18	79504320	79527375	NFATC1		NFATC1	729
test_peak_70347	chr6	27142236	27146900	HIST1H2BK	HIST1H2AH,HIST1H4I,MIR3143,HIST1H2BJ,HIST1H2AG	HIST1H2BK	730
18_test_peak_77082_lociStitched	chr7	116138857	116182387		TES	TES	731
11_test_peak_14281_lociStitched	chr11	66594871	66619001	RBM14,CCS,RBM14-RBM4	CTSF,ACTN3,RBM14-RBM4,ZDHHC24,CCDC87,RBM4	RBM14	732
17_test_peak_39494_lociStitched	chr18	9073840	9127747	NDUFV2-AS1,NDUFV2	ANKRD12,NDUFV2-AS1	NDUFV2	733
17_test_peak_39887_lociStitched	chr18	32018422	32051565	RNF125	RNF138	RNF125	734
test_peak_56696	chr22	30263244	30270374	OSM	LIF,GATSL3	OSM	735
14_test_peak_10600_lociStitched	chr10	90929342	90949571	XLOC_008559	ANKRD1	XLOC_008559	736
11_test_peak_14583_lociStitched	chr11	68816715	68844394	CPT1A		CPT1A	737
10_test_peak_29718_lociStitched	chr16	18784059	18805634	RPS15A,SMG1,ARL6IP1	RPS15A	RPS15A	738
8_test_peak_68637_lociStitched	chr5	176527908	176539974	RNF44	CDHR2	RNF44	739
19_test_peak_78493_lociStitched	chr7_KI270803v1_alt	320697	344885			PRSS3P2	740
8_test_peak_46582_lociStitched	chr2	28747366	28770239	PPP1CB	SPDYA	PPP1CB	741
20_test_peak_59605_lociStitched	chr3	45654609	45696293	LIMD1,LIMD1-AS1,SACM1L		LIMD1-AS1	742
5_test_peak_30731_lociStitched	chr16	31176760	31185139	FUS	TRIM72,PYDC1,PRSS8,PYCARD,PYCARD-AS1,PRSS36	FUS	743
20_test_peak_69274_lociStitched	chr6	5809084	5839209			LOC101927950	744
25_test_peak_46147_lociStitched	chr2	8505449	8546408		LOC101929567	LOC101929567	745
26_test_peak_5558_lociStitched	chr1	156197629	156236088	PMF1,SLC25A44,PMF1-BGLAP	TMEM79,PAQR6,SEMA4A,BGLAP,SLC25A44,SMG5	PMF1	746
2_test_peak_58444_lociStitched	chr3	9395353	9400054	SETD5,THUMPD3-AS1	THUMPD3,SETD5	SETD5	747
34_test_peak_5732_lociStitched	chr1	160621604	160675365	SLAMF1	CD84,SLAMF1,CD48	SLAMF1	748
18_test_peak_70719_lociStitched	chr6	34655894	34694140	C6orf106		C6orf106	749
test_peak_1902	chr1	28506027	28510948	SNORA73B,RCC1,SNHG3,SNORA73A	RCC1,SNHG3,TRNAU1AP	SNORA73B	750
3_test_peak_33851_lociStitched	chr17	18402800	18414256	FLJ35934	EVPLL,KRT17P5,KRT16P1,SHMT1	FLJ35934	751
22_test_peak_28011_lociStitched	chr15	98850627	98919402	IGF1R		MIR4714	752
3_test_peak_49871_lociStitched	chr2	173959450	173966476	SP3		SP3	753
14_test_peak_4700_lociStitched	chr1	145976132	146008195	TXNIP,POLR3GL	RBM8A,LOC101928979,LIX1L,RNVU1-6,ANKRD34A,HFE2	TXNIP	754
8_test_peak_37577_lociStitched	chr17	76715163	76735503	JMJD6,METTL23,SRSF2	MFSD11,MXRA7,MIR636,LOC105274304,METTL23	JMJD6	755
3_test_peak_15529_lociStitched	chr11	118787195	118792853	DDX6		DDX6	756
test_peak_12097	chr11	267523	271590		ATHL1,IFITM3,IFITM1,IFITM5,PSMD13,NLRP6,SIRT3,IFITM2	NLRP6	757
4_test_peak_76533_lociStitched	chr7	100122149	100129206	CNPY4,MBLAC1	MCM7,C7orf43,AP4M1,STAG3,MIR106B,ZNF3,TAF6,MIR93,LAMTOR4,MIR25,MIR4658,GAL3ST4,COPS6,GPC2	MBLAC1	758
13_test_peak_34364_lociStitched	chr17	35520478	35543559		SNORD7,PEX12,AP2B1,SLFN12L,SLFN14	SLFN14	759
25_test_peak_74446_lociStitched	chr6_KI270802v1_alt	76	39954	LOC101929297		LOC101929297	760
18_test_peak_7105_lociStitched	chr1	223224191	223245598	SUSD4		TLR5	761
16_test_peak_29742_lociStitched	chr16	18892546	18930768	SMG1		SMG1	762
6_test_peak_53918_lociStitched	chr20	63274961	63288962	ARFGAP1,MIR4326	ARFGAP1,COL20A1,FLJ16779,MIR3196,NKAIN4,BIRC7	ARFGAP1	763
10_test_peak_22985_lociStitched	chr14	65204492	65230566	LOC100128233		LOC100128233	764
5_test_peak_8278_lociStitched	chr10	3779217	3785274	KLF6	KLF6	KLF6	765
30_test_peak_56672_lociStitched	chr22	30160943	30229432	HORMAD2	OSM,LIF	LIF	766
15_test_peak_44602_lociStitched	chr19	46702144	46743731	PRKD2,MIR320E,STRN4	DACT3,DACT3-AS1,SLC1A5,FKRP	PRKD2	767
12_test_peak_76024_lociStitched	chr7	74638591	74662680	GTF2I	GTF2I	GTF2I	768
21_test_peak_52865_lociStitched	chr20	41127455	41165194	PLCG1-AS1,PLCG1	PLCG1,MIR6871	PLCG1-AS1	769
11_test_peak_40193_lociStitched	chr18	63091354	63114342			BCL2	770
3_test_peak_15500_lociStitched	chr11	118433239	118438908	KMT2A	ATP5L,LOC100131626	KMT2A	771
test_peak_16425	chr12	6954092	6963686	PTPN6	MIR141,ENO2,MIR200C,SCARNA12,PHB2,RNU7-1,LRRC23,C12orf57,ATN1,EMG1	MIR200C	772
21_test_peak_78368_lociStitched	chr7	158847389	158886816	WDR60	ESYT2	WDR60	773
5_test_peak_57658_lociStitched	chr22	41443348	41449099	TOB2	ACO2,PHF5A	TOB2	774
19_test_peak_31584_lociStitched	chr16	69057498	69089753	TANGO6	HAS3,CIRH1A,CHTF8	HAS3	775
7_test_peak_114_lociStitched	chr1	1872500	1909678	GNB1	GNB1,CALML6,TMEM52	GNB1	776
9_test_peak_30744_lociStitched	chr16	31456075	31477610	TGFB1I1,ARMC5	ZNF843,ARMC5,C16orf58,COX6A2,SLC5A2	TGFB1I1	777
22_test_peak_8761_lociStitched	chr10	14543345	14604771	FAM107B	FAM107B	FAM107B	778
17_test_peak_54362_lociStitched	chr21	14672724	14706970		LOC388813	LOC388813	779
36_test_peak_23611_lociStitched	chr14	79703642	79767262	NRXN3		NRXN3	780
test_peak_14415	chr11	67433000	67441631	RPS6KB2,CORO1B,PTPRCAP	PPP1CA,CABP4,AIP,TBC1D10C,MIR6752,GPR152,RAD9A,TMEM134,CARNS1	PTPRCAP	781
22_test_peak_23712_lociStitched	chr14	89329493	89371808	FOXN3	FOXN3-AS1	FOXN3	782
12_test_peak_56887_lociStitched	chr22	35397978	35426217	MCM5	HMOX1	MCM5	783
test_peak_70182	chr6	26020463	26023970	HIST1H4A,HIST1H3A	HIST1H2AB,HIST1H3C,HIST1H1A,HIST1H1C,HIST1H4B,HIST1H2BB,HIST1H3B	HIST1H4A	784
12_test_peak_79169_lociStitched	chr8	22562069	22594961	SORBS3,PDLIM2	C8orf58,BIN3-IT1,CCAR2	PDLIM2	785
test_peak_70342	chr6	27128663	27132813	HIST1H2BJ	HIST1H2AH,HIST1H4I,MIR3143,HIST1H2BK,HIST1H2AG	HIST1H2BJ	786
6_test_peak_71448_lociStitched	chr6	42927064	42939554	CNPY3	C6orf226,PPP2R5D,PTCRA,GNMT,PEX6,RPL7L1	CNPY3	787
16_test_peak_70134_lociStitched	chr6	25026780	25057577	FAM65B		FAM65B	788

## Sheet: DND-41
DND-41 super enhancers				OVERLAP_GENES	PROXIMAL_GENES	CLOSEST_GENE	enhancerRank
122_test_peak_1258_lociStitched	chr1	41613481	41921267	HIVEP3		HIVEP3	1
34_test_peak_15553_lociStitched	chr14	98131561	98244343			LINC01550	2
102_test_peak_18555_lociStitched	chr16	11029425	11259342	CLEC16A,SOCS1	PRM2,TNP2,PRM1,PRM3,MIR548H2	SOCS1	3
66_test_peak_31081_lociStitched	chr2	234317658	234501010	ARL4C		ARL4C	4
44_test_peak_27672_lociStitched	chr2	43101502	43233353	THADA,ZFP36L2,LINC01126		ZFP36L2	5
32_test_peak_32062_lociStitched	chr20	31660690	31723549	ABALON,BCL2L1	TPX2,BCL2L1,COX4I2	ABALON	6
115_test_peak_9151_lociStitched	chr11	78190965	78432261	GAB2,USP35,LOC101928865	KCTD21	GAB2	7
85_test_peak_52260_lociStitched	chr8	129057065	129258747	LINC00977		LINC00977	8
49_test_peak_6820_lociStitched	chr10	90908658	91010471	ANKRD1,XLOC_008559	RPP30,LINC00502	XLOC_008559	9
31_test_peak_41601_lociStitched	chr5	35849893	35926575	CAPSL,IL7R	LOC100506406	IL7R	10
59_test_peak_4150_lociStitched	chr1	198958038	199114642	LINC01222,LINC01221	MIR181A1HG	LINC01222	11
65_test_peak_30229_lociStitched	chr2	195448346	195601525			SLC39A10	12
22_test_peak_36151_lociStitched	chr3	35633082	35711622	ARPP21	ARPP21,MIR128-2	ARPP21	13
46_test_peak_22840_lociStitched	chr17	77373357	77495810	SEPT9,MIR4316		2022-09-09	14
44_test_peak_43044_lociStitched	chr5	132409316	132501657	C5orf56,IRF1	IL5,SLC22A5,LOC553103,MIR3936	IRF1	15
37_test_peak_24348_lociStitched	chr18	77042093	77148875	MBP	MBP	MBP	16
56_test_peak_32787_lociStitched	chr20	60170131	60300787	MIR646HG	MIR646	MIR646	17
57_test_peak_16242_lociStitched	chr14_KI270846v1_alt	769052	914323				18
71_test_peak_7386_lociStitched	chr10	124604203	124744314	LHPP,FAM53B-AS1,FAM53B	METTL10,FAM53B-AS1	FAM53B-AS1	19
58_test_peak_15948_lociStitched	chr14	106257705	106422770	LINC00226		LINC00226	20
60_test_peak_4897_lociStitched	chr1	230067254	230171047	GALNT2		GALNT2	21
35_test_peak_39297_lociStitched	chr4	15730229	15806789	BST1,CD38	FAM200B	CD38	22
36_test_peak_11854_lociStitched	chr12	104456937	104548133	CHST11	MIR3922,CHST11	CHST11	23
22_test_peak_2487_lociStitched	chr1	111185197	111234669	DENND2D,CHI3L2	CEPT1,DRAM2,CHIAP2,CHI3L2	DENND2D	24
45_test_peak_54700_lociStitched	chrX	7040742	7154253	MIR4767,PUDP	PUDP	MIR4767	25
31_test_peak_6004_lociStitched	chr10	31069779	31188628		ZNF438	ZNF438	26
73_test_peak_10375_lociStitched	chr12	11741385	11906842	ETV6		ETV6	27
36_test_peak_6505_lociStitched	chr10	72244928	72337619	DNAJB12,DDIT4	ASCC1,DNAJB12,ANAPC16	DDIT4	28
59_test_peak_9701_lociStitched	chr11	122655224	122759153	UBASH3B		UBASH3B	29
test_peak_22069	chr17	57434024	57457512	MSI2		LOC101927557	30
53_test_peak_24170_lociStitched	chr18	63091772	63230623	BCL2		BCL2	31
45_test_peak_35717_lociStitched	chr3	16286495	16398847	OXNAD1,RFTN1	DPH3	OXNAD1	32
32_test_peak_3994_lociStitched	chr1	192506851	192584877	RGS1		RGS1	33
11_test_peak_52374_lociStitched	chr8	133052745	133094197	SLA,TG	MIR7848,SLA	SLA	34
72_test_peak_37327_lociStitched	chr3	90603851	90717268				35
69_test_peak_33496_lociStitched	chr21	34907271	35052386	RUNX1,RUNX1-IT1	RUNX1	RUNX1-IT1	36
32_test_peak_52311_lociStitched	chr8	129528233	129596507	CCDC26	MIR3686,CCDC26	CCDC26	37
38_test_peak_29221_lociStitched	chr2	127586230	127652855	LIMS2,GPR17,MYO7B	LOC105373609,GPR17,SFT2D3	GPR17	38
21_test_peak_19769_lociStitched	chr16	68328834	68384658	SMPD3,PRMT7	SLC7A6OS	PRMT7	39
30_test_peak_34534_lociStitched	chr22	30252920	30326896	GATSL3,TBC1D10A,OSM	SF3A1,LIF,CCDC157	GATSL3	40
56_test_peak_49472_lociStitched	chr7	105223045	105356400	SRPK2		SRPK2	41
18_test_peak_32342_lociStitched	chr20	39226425	39269928		LOC339568	LOC339568	42
17_test_peak_34446_lociStitched	chr22	28790334	28829985	XBP1	CCDC117,CHEK2,HSCB	XBP1	43
47_test_peak_14612_lociStitched	chr14	56118397	56221555	PELI2		PELI2	44
70_test_peak_40803_lociStitched	chr4	153418610	153547805	KIAA0922	KIAA0922	KIAA0922	45
36_test_peak_19970_lociStitched	chr16	75038587	75112065	ZNRF1,LDHD	LDHD,ZFP1	LDHD	46
25_test_peak_3566_lociStitched	chr1	167599863	167658981	RCSD1	CREG1	RCSD1	47
29_test_peak_48454_lociStitched	chr7	50304211	50369048	IKZF1	IKZF1	IKZF1	48
54_test_peak_15932_lociStitched	chr14	106081661	106235980			LINC00226	49
32_test_peak_55813_lociStitched	chrX	129730332	129799625	SASH3,XPNPEP2	ZDHHC9	SASH3	50
65_test_peak_16145_lociStitched	chr14_KI270846v1_alt	549480	703735				51
14_test_peak_42361_lociStitched	chr5	82311488	82361427	ATP6AP1L	RPS23	ATP6AP1L	52
44_test_peak_42818_lociStitched	chr5	119267487	119367401	TNFAIP8	TNFAIP8	TNFAIP8	53
23_test_peak_782_lociStitched	chr1	27597222	27669730	FGR,AHDC1,IFI6		FGR	54
34_test_peak_30074_lociStitched	chr2	181393342	181473727	ITGA4,LOC101927156		ITGA4	55
60_test_peak_49396_lociStitched	chr7	101911184	102070287	CUX1		CUX1	56
35_test_peak_53848_lociStitched	chr9	110115366	110193306	AKAP2,PALM2-AKAP2	C9orf152	AKAP2	57
37_test_peak_21278_lociStitched	chr17	34358838	34421108	CCL1	CCL8,CCL13	CCL1	58
24_test_peak_50595_lociStitched	chr7_KI270803v1_alt	300829	375887			PRSS3P2	59
5_test_peak_50150_lociStitched	chr7	142786883	142815608		EPHB6,PRSS2,PRSS1	PRSS2	60
3_test_peak_50680_lociStitched	chr7_KI270803v1_alt	809866	837712		PRSS3P2	PRSS3P2	61
24_test_peak_50283_lociStitched	chr7	150629032	150695767	GIMAP2,GIMAP6	GIMAP1,GIMAP6,GIMAP5	GIMAP2	62
10_test_peak_50243_lociStitched	chr7	150356209	150379130	REPIN1	ZNF775,REPIN1,LRRC61,LOC728743,ZBED6CL,RARRES2,ACTR3C	REPIN1	63
33_test_peak_41267_lociStitched	chr5	3822289	3911364			IRX1	64
32_test_peak_32449_lociStitched	chr20	44598342	44684379	ADA,PKIG,LINC01260	WISP2	ADA	65
23_test_peak_27654_lociStitched	chr2	43005917	43087175	LOC102723854		LOC102723854	66
20_test_peak_41372_lociStitched	chr5	4530891	4578785			LOC101929153	67
17_test_peak_14898_lociStitched	chr14	65824463	65881088			MIR625	68
29_test_peak_23197_lociStitched	chr17	82847722	82918377	TBCD	ZNF750	ZNF750	69
22_test_peak_12863_lociStitched	chr13	30329298	30396119	LINC00426	RNU6-64P,KATNAL1,LINC01058	LINC00426	70
49_test_peak_14740_lociStitched	chr14	61379660	61479740	PRKCH		PRKCH	71
33_test_peak_30723_lociStitched	chr2	216601983	216665420	LINC01280,IGFBP2	IGFBP5	IGFBP2	72
26_test_peak_39647_lociStitched	chr4	70672175	70742885	RUFY3,UTP3	ENAM,JCHAIN	RUFY3	73
43_test_peak_34205_lociStitched	chr22	22848720	22955770	IGLL5,MIR5571	MIR650	IGLL5	74
42_test_peak_3483_lociStitched	chr1	165827522	165912928	UCK2,MIR3658		MIR3658	75
24_test_peak_15188_lociStitched	chr14	80926047	80990461	CEP128,TSHR	TSHR	TSHR	76
test_peak_36730	chr3	50598070	50611791	CISH	C3orf18,HEMK1,CISH,MAPKAPK3	CISH	77
8_test_peak_3292_lociStitched	chr1	158327183	158363289	CD1E,CD1B	CD1C,OR10T2,CD1E	CD1E	78
8_test_peak_13340_lociStitched	chr13	50889181	50929278	RNASEH2B,RNASEH2B-AS1	DLEU7	RNASEH2B	79
34_test_peak_5872_lociStitched	chr10	26436084	26489713	APBB1IP		APBB1IP	80
27_test_peak_46648_lociStitched	chr6	149029056	149102863	UST		LOC100128176	81
36_test_peak_46876_lociStitched	chr6	159969242	160057442	IGF2R,AIRN	AIRN,LOC729603	AIRN	82
42_test_peak_37288_lociStitched	chr3	90462636	90587948				83
33_test_peak_36980_lociStitched	chr3	60008529	60095432	FHIT		MIR548BB	84
23_test_peak_38104_lociStitched	chr3	143163800	143242627		CHST2	CHST2	85
16_test_peak_21520_lociStitched	chr17	40514378	40561923	CCR7	CCR7,TNS4	CCR7	86
27_test_peak_35066_lociStitched	chr22	46563581	46624816		GRAMD4,CELSR1	GRAMD4	87
46_test_peak_46382_lociStitched	chr6	135175998	135300800	AHI1,MYB,MIR548A2		MIR548A2	88
47_test_peak_53578_lociStitched	chr9	89459369	89556650	SEMA4D	GADD45G	SEMA4D	89
24_test_peak_30324_lociStitched	chr2	196208497	196289239	LOC101927482,HECW2	STK17B,LOC101927482	LOC101927482	90
18_test_peak_14271_lociStitched	chr14	35248618	35315225	PSMA6,KIAA0391	PSMA6	PSMA6	91
20_test_peak_37573_lociStitched	chr3	111276833	111338761			CD96	92
31_test_peak_31039_lociStitched	chr2	234243739	234298833			SPP2	93
25_test_peak_31812_lociStitched	chr20	23111029	23162202	LINC00656	CD93	LINC00656	94
21_test_peak_8051_lociStitched	chr11	32374200	32426533	WT1	WT1-AS,WT1	WT1	95
29_test_peak_11482_lociStitched	chr12	89202762	89283432			DUSP6	96
27_test_peak_32104_lociStitched	chr20	32470999	32554945	NOL4L,LOC101929698	LOC149950	LOC101929698	97
test_peak_15625	chr14	100062385	100079139	EVL	MIR342,MIR151B	EVL	98
26_test_peak_39445_lociStitched	chr4	40183866	40247532	RHOH	RHOH	RHOH	99
23_test_peak_3648_lociStitched	chr1	169647615	169724704	SELL,SELE	SELP	SELL	100
16_test_peak_11439_lociStitched	chr12	89017392	89053531	LOC728084		LOC728084	101
18_test_peak_13910_lociStitched	chr13	111156526	111223692	ARHGEF7	ARHGEF7-AS1,LOC101060553,ARHGEF7,ARHGEF7-AS2	ARHGEF7	102
21_test_peak_36867_lociStitched	chr3	56777599	56840709	ARHGEF3	ARHGEF3	ARHGEF3	103
27_test_peak_23636_lociStitched	chr18	13425365	13500711	LDLRAD4-AS1,LDLRAD4,MIR5190		MIR5190	104
55_test_peak_11945_lociStitched	chr12	104637735	104751382	CHST11	MIR3922	MIR3922	105
17_test_peak_35355_lociStitched	chr3	5157127	5208318	ARL8B,EDEM1	MIR4790	EDEM1	106
13_test_peak_8186_lociStitched	chr11	36656890	36703525	C11orf74		RAG2	107
16_test_peak_38957_lociStitched	chr3	196609064	196652635	NRROS,LINC01063	FBXO45,WDR53	LINC01063	108
11_test_peak_913_lociStitched	chr1	31923728	31964645	PTP4A2	KHDRBS1,PTP4A2	PTP4A2	109
25_test_peak_23024_lociStitched	chr17	80747716	80794426	RPTOR	LOC101928855	LOC101928855	110
8_test_peak_35749_lociStitched	chr3	17961966	17990135	LOC339862		LOC339862	111
18_test_peak_33636_lociStitched	chr21	38958026	39023080	LOC101928435	LOC400867	LOC101928435	112
29_test_peak_45514_lociStitched	chr6	53282316	53364021	ELOVL5,RPS16P5	MIR5685	RPS16P5	113
25_test_peak_2629_lociStitched	chr1	116736971	116834963	CD2	C1orf137	CD2	114
18_test_peak_40620_lociStitched	chr4	142678980	142730254	INPP4B		INPP4B	115
16_test_peak_46485_lociStitched	chr6	137676827	137746551	LOC100507406	LOC102723649	LOC100507406	116
20_test_peak_54502_lociStitched	chrUn_GL000220v1	4818	98663	LOC100507412		LOC100507412	117
36_test_peak_4116_lociStitched	chr1	198862355	198943423	MIR181A1HG	MIR181A1,MIR181B1	MIR181A1HG	118
26_test_peak_13006_lociStitched	chr13	40974788	41028278	ELF1	WBP4	ELF1	119
23_test_peak_17965_lociStitched	chr15	100287913	100339147	ADAMTS17	CERS3-AS1,SPATA41	ADAMTS17	120
8_test_peak_51520_lociStitched	chr8	65929327	65956563			DNAJC5B	121
22_test_peak_25638_lociStitched	chr19	21567704	21630279			ZNF429	122
24_test_peak_38342_lociStitched	chr3	155069787	155132267	MME		MME	123
37_test_peak_16039_lociStitched	chr14	106577801	106677826	MIR7641-2		LINC00221	124
13_test_peak_40233_lociStitched	chr4	108342430	108397166			LEF1-AS1	125
21_test_peak_54744_lociStitched	chrX	12946580	13013892	TMSB4X	TLR8-AS1,FAM9C,TLR8	TMSB4X	126
test_peak_22194	chr17	58332652	58341190	BZRAP1-AS1,MIR4736	BZRAP1-AS1,MIR142,BZRAP1,SUPT4H1	BZRAP1-AS1	127
40_test_peak_16313_lociStitched	chr14_KI270846v1_alt	1069581	1169641	MIR7641-2		MIR7641-2	128
21_test_peak_37997_lociStitched	chr3	141226607	141280003	PXYLP1	ZBTB38	PXYLP1	129
24_test_peak_35578_lociStitched	chr3	14849842	14921242	FGD5	FGD5-AS1,NR2C2	FGD5-AS1	130
32_test_peak_4326_lociStitched	chr1	203606246	203702796	ATP2B4	SNORA77,LINC00260,ATP2B4	ATP2B4	131
3_test_peak_31256_lociStitched	chr2	239543946	239560225			HDAC4	132
22_test_peak_50998_lociStitched	chr8	20261911	20304639	LZTS1-AS1	LZTS1	LZTS1-AS1	133
13_test_peak_31677_lociStitched	chr20	13668810	13696855		TASP1	TASP1	134
10_test_peak_50800_lociStitched	chr8	6927627	6958241	DEFA8P,DEFA4	DEFA9P,DEFT1P,DEFB1,DEFA6,DEFA10P,DEFA1B,DEFA1	DEFA4	135
25_test_peak_29004_lociStitched	chr2	110811975	110877857	ACOXL		ACOXL	136
24_test_peak_28112_lociStitched	chr2	68709635	68771046	ARHGAP25	ARHGAP25	ARHGAP25	137
9_test_peak_32637_lociStitched	chr20	53608178	53660915		ZNF217	ZNF217	138
31_test_peak_12122_lociStitched	chr12	113048438	113109623	RASAL1,DTX1	CCDC42B,MIR7106,RASAL1	DTX1	139
10_test_peak_12766_lociStitched	chr13	27424641	27456795	MTIF3,GTF3A	RNU6-63P	MTIF3	140
27_test_peak_45119_lociStitched	chr6	37253691	37318666	TBC1D22B,TMEM217	RNF8,TMEM217	TMEM217	141
19_test_peak_5334_lociStitched	chr10	2882100	2928374			PFKP	142
29_test_peak_39920_lociStitched	chr4	86935031	87020088	AFF1	C4orf36,LOC100506746	AFF1	143
30_test_peak_29774_lociStitched	chr2	161973592	162030566	SLC4A10,DPP4		DPP4	144
18_test_peak_50417_lociStitched	chr7	155729836	155769717	RBM33	SHH	SHH	145
11_test_peak_9517_lociStitched	chr11	117815109	117844178	FXYD6-FXYD2,FXYD2,FXYD6	DSCAML1	FXYD2	146
12_test_peak_54538_lociStitched	chrUn_KI270744v1	136071	166631				147
22_test_peak_50484_lociStitched	chr7	157646060	157692640	PTPRN2		MIR153-2	148
19_test_peak_37107_lociStitched	chr3	69322137	69387023	FRMD4B		FRMD4B	149
30_test_peak_51853_lociStitched	chr8	101057430	101139394	FLJ42969		FLJ42969	150
32_test_peak_13473_lociStitched	chr13	74023595	74093307	KLF12		KLF12	151
14_test_peak_43502_lociStitched	chr5	151194023	151221967	CCDC69	ANXA6,GM2A	CCDC69	152
16_test_peak_33679_lociStitched	chr21	41751851	41784553	RIPK4	MIR6814,LINC00479,LINC00112	RIPK4	153
test_peak_36424	chr3	45905989	45921715	LZTFL1,FYCO1	CXCR6,LZTFL1,CCR9	LZTFL1	154
7_test_peak_2225_lociStitched	chr1	101288652	101316626		LINC01307	LINC01307	155
28_test_peak_30640_lociStitched	chr2	213088991	213154838	IKZF2		IKZF2	156
16_test_peak_49603_lociStitched	chr7	110501302	110537497			EIF3IP1	157
9_test_peak_6932_lociStitched	chr10	96287308	96315503	DNTT	BLNK,OPALIN	DNTT	158
3_test_peak_10441_lociStitched	chr12	14946153	14964747	ARHGDIB	LINC01489,PDE6H,ERP27	ARHGDIB	159
18_test_peak_30293_lociStitched	chr2	196157935	196185922	STK17B		STK17B	160
17_test_peak_2025_lociStitched	chr1	92459265	92506381	GFI1		GFI1	161
11_test_peak_4209_lociStitched	chr1	199157176	199203845			LINC01222	162
10_test_peak_21906_lociStitched	chr17	56288883	56319710	ANKFN1		ANKFN1	163
15_test_peak_15508_lociStitched	chr14	97703059	97744176		LOC100129345	LOC100129345	164
12_test_peak_18339_lociStitched	chr16	3052321	3088343	IL32,MMP25-AS1,MMP25	ZNF205,CLDN6,ZNF205-AS1,ZNF213,CCDC64B,TNFRSF12A,HCFC1R1,LOC100128770,ZNF213-AS1,CLDN9,THOC6,ZSCAN10	IL32	165
13_test_peak_35969_lociStitched	chr3	31210917	31235638		MIR466	MIR466	166
17_test_peak_43580_lociStitched	chr5	157243745	157295829	ITK,CYFIP2	FNDC9	CYFIP2	167
39_test_peak_50112_lociStitched	chr7	142407408	142501105			TRY2P	168
32_test_peak_35929_lociStitched	chr3	30597392	30668053	TGFBR2	TGFBR2	TGFBR2	169
test_peak_45231	chr6	41933494	41941797	CCND3	USP49,BYSL,MED20	CCND3	170
21_test_peak_1896_lociStitched	chr1	89257205	89296778	GBP5,LOC729930	GBP5	GBP5	171
22_test_peak_40707_lociStitched	chr4	152051673	152115955	LOC100996286		LOC100996286	172
26_test_peak_19437_lociStitched	chr16	53888582	53970166	FTO		FTO-IT1	173
25_test_peak_38778_lociStitched	chr3	187944814	188003935			LPP	174
19_test_peak_392_lociStitched	chr1	13469421	13513859	LRRC38		LRRC38	175
15_test_peak_35209_lociStitched	chr22_KI270733v1_random	60062	115417				176
9_test_peak_11496_lociStitched	chr12	89327773	89355234	DUSP6	DUSP6	DUSP6	177
27_test_peak_44498_lociStitched	chr6	22018959	22073340	CASC15		NBAT1	178
19_test_peak_20973_lociStitched	chr17	17390818	17433830		MED9	MED9	179
11_test_peak_24307_lociStitched	chr18	76372090	76398937	ZNF516		ZNF516	180
11_test_peak_5597_lociStitched	chr10	11144615	11180644	CELF2	CELF2-AS2,CELF2	CELF2	181
test_peak_22095	chr17	57540301	57556766	MSI2	LOC101927557	LOC101927557	182
25_test_peak_23559_lociStitched	chr18	12837651	12904560	PTPN2	SEH1L	PTPN2	183
29_test_peak_6440_lociStitched	chr10	71823244	71890593	PSAP	C10orf54,CDH23,PSAP,MIR7152	PSAP	184
37_test_peak_50629_lociStitched	chr7_KI270803v1_alt	390635	484719			PRSS3P2	185
12_test_peak_5648_lociStitched	chr10	12580507	12610862	CAMK1D	MIR4480,MIR4481	MIR4480	186
28_test_peak_53315_lociStitched	chr9	74240886	74285439			LOC101927358	187
16_test_peak_29923_lociStitched	chr2	174585056	174636790	WIPF1		WIPF1	188
10_test_peak_33559_lociStitched	chr21	35500748	35530344	LOC100506403		LOC100506403	189
14_test_peak_33918_lociStitched	chr22	15893675	15924364			DUXAP8	190
12_test_peak_46356_lociStitched	chr6	135084565	135129820		HBS1L	HBS1L	191
15_test_peak_664_lociStitched	chr1	25968324	25996119	PAFAH2	EXTL1	PAFAH2	192
15_test_peak_34311_lociStitched	chr22	24377264	24442456	ADORA2A,ADORA2A-AS1,SPECC1L,SPECC1L-ADORA2A	ADORA2A	ADORA2A	193
10_test_peak_39046_lociStitched	chr4	43427	58968	ZNF595	ZNF595	ZNF595	194
6_test_peak_33740_lociStitched	chr21	42402702	42427429	UBASH3A	TFF1,TMPRSS3	UBASH3A	195
38_test_peak_13539_lociStitched	chr13	79481332	79540263	NDFIP2	LINC01068,NDFIP2-AS1	NDFIP2-AS1	196
10_test_peak_27928_lociStitched	chr2	60094290	60126963			MIR4432	197
9_test_peak_54590_lociStitched	chrX	2691244	2723438	CD99	XG,XGY2	CD99	198
7_test_peak_9561_lociStitched	chr11	118334724	118352948	CD3D,CD3G	UBE4A,ATP5L,CD3D,CD3E	CD3G	199
24_test_peak_23528_lociStitched	chr18	12726822	12776601	LOC100996324	CEP76,PSMG2	LOC100996324	200
26_test_peak_43578_lociStitched	chr5	157171895	157225416	ITK	MED7,FAM71B,CYFIP2	ITK	201
29_test_peak_6737_lociStitched	chr10	88027525	88120915			PTEN	202
31_test_peak_29064_lociStitched	chr2	111424317	111495787	MIR4435-2HG		MIR4435-2HG	203
12_test_peak_4863_lociStitched	chr1	229660853	229698499		URB2,TAF5L	URB2	204
24_test_peak_2324_lociStitched	chr1	107804003	107884033	VAV3	MIR7852	MIR7852	205
13_test_peak_9528_lociStitched	chr11	117907513	117954709	TMPRSS13	IL10RA,FXYD6	TMPRSS13	206
22_test_peak_41680_lociStitched	chr5	39163312	39226357	FYB	FYB	FYB	207
14_test_peak_54234_lociStitched	chr9	129882487	129914354	FNBP1	USP20,MIR6855,C9orf78	MIR6855	208
15_test_peak_7257_lociStitched	chr10	119104140	119148441	FAM45A,SFXN4	FAM45A,SNORA19,PRDX3,EIF3A	FAM45A	209
34_test_peak_28943_lociStitched	chr2	108743447	108792540	RANBP2,CCDC138		CCDC138	210
8_test_peak_38556_lociStitched	chr3	172576899	172597164			TNFSF10	211
18_test_peak_13992_lociStitched	chr14	19198050	19226729			BMS1P17	212
22_test_peak_43800_lociStitched	chr5	170267594	170307873	LCP2	C5orf58,LINC01366,KCNIP1	LCP2	213
16_test_peak_48216_lociStitched	chr7	38330480	38372323	TRG-AS1		TRG-AS1	214
11_test_peak_28411_lociStitched	chr2	85385894	85421495	CAPG,ELMOD3	SH2D6,CAPG,RETSAT,ELMOD3	CAPG	215
11_test_peak_40210_lociStitched	chr4	108143094	108174597	LEF1-AS1,LEF1	LEF1	LEF1	216
22_test_peak_4385_lociStitched	chr1	204477523	204546839	MDM4,PIK3C2B	MDM4	MDM4	217
15_test_peak_42583_lociStitched	chr5	100884540	100906237	ST8SIA4		ST8SIA4	218
15_test_peak_46087_lociStitched	chr6	111552744	111582876	TRAF3IP2,TRAF3IP2-AS1	TRAF3IP2	TRAF3IP2	219
15_test_peak_38670_lociStitched	chr3	179949642	179977680	PEX5L		PEX5L	220
5_test_peak_5369_lociStitched	chr10	3801883	3815544		KLF6	KLF6	221
25_test_peak_28519_lociStitched	chr2	87454829	87537094	LINC00152		LINC00152	222
6_test_peak_6775_lociStitched	chr10	88374611	88392921	RNLS		RNLS	223
18_test_peak_47627_lociStitched	chr7	583442	620560	PRKAR1B,LOC101926963	LOC101927000	LOC101926963	224
23_test_peak_51620_lociStitched	chr8	73448037	73505395	STAU2	STAU2-AS1	STAU2-AS1	225
14_test_peak_19619_lociStitched	chr16	66515383	66564267	CKLF-CMTM1,TK2,CKLF	CKLF,TK2,CMTM3,CMTM1,CMTM2,BEAN1-AS1	TK2	226
7_test_peak_36237_lociStitched	chr3	39346233	39363239		RPSA,CCR8,SNORA6,SNORA62,SLC25A38	CCR8	227
21_test_peak_40996_lociStitched	chr4	177217141	177257283			NEIL3	228
8_test_peak_42036_lociStitched	chr5	67157184	67184082	MAST4,CD180		CD180	229
8_test_peak_10408_lociStitched	chr12	12713324	12737716	CDKN1B,APOLD1	MIR613,APOLD1,GPR19	APOLD1	230
11_test_peak_34044_lociStitched	chr22	19884556	19910556	TXNRD2	C22orf29,COMT,GNB1L	GNB1L	231
5_test_peak_44442_lociStitched	chr6	21586836	21605821	SOX4		SOX4	232
14_test_peak_4461_lociStitched	chr1	206904975	206933237	PIGR,FCMR	IL20,FCMR,FCAMR,IL24	FCMR	233
26_test_peak_16455_lociStitched	chr15	21690183	21760727			OR4M2	234
15_test_peak_35529_lociStitched	chr3	13329750	13365398	NUP210		NUP210	235
10_test_peak_28002_lociStitched	chr2	63840921	63866832	UGP2		UGP2	236
21_test_peak_2250_lociStitched	chr1	101331314	101391127	LINC01307		LINC01307	237
21_test_peak_22571_lociStitched	chr17	73553418	73607264	SDK2		SDK2	238
18_test_peak_3370_lociStitched	chr1	160621602	160684499	CD48,SLAMF1	CD84,SLAMF1	SLAMF1	239
20_test_peak_30474_lociStitched	chr2	201235455	201271015	CASP8	CASP8	CASP8	240
24_test_peak_16502_lociStitched	chr15	22132716	22203691		OR4N4,OR4N3P	OR4N3P	241
10_test_peak_39474_lociStitched	chr4	40287953	40312244	LOC101060498	LOC101060498,CHRNA9	LOC101060498	242
8_test_peak_24564_lociStitched	chr19	2079105	2096601	MOB3A	IZUMO4,MKNK2	MOB3A	243
43_test_peak_49922_lociStitched	chr7	130987227	131072267	LINC-PINT	LINC-PINT,MKLN1	LINC-PINT	244
15_test_peak_4514_lociStitched	chr1	207851362	207888424	CD34	LOC148696,MIR29C,MIR29B2	CD34	245
11_test_peak_8786_lociStitched	chr11	67262125	67289024	ADRBK1	ANKRD13D,KDM2A,SSH3,LOC100130987	ADRBK1	246
11_test_peak_44206_lociStitched	chr6	6696954	6725224			LY86-AS1	247
17_test_peak_38465_lociStitched	chr3	162696716	162739031			LINC01192	248
7_test_peak_29095_lociStitched	chr2	111698029	111711401			ANAPC1	249
8_test_peak_3275_lociStitched	chr1	158227829	158258893	CD1A	CD1C,CD1D	CD1A	250
5_test_peak_28697_lociStitched	chr2	98757009	98773878	LOC101927070	MGAT4A	LOC101927070	251
8_test_peak_36521_lociStitched	chr3	46536249	46554338	LRRC2	RTP3,LRRC2-AS1,TDGF1	LRRC2-AS1	252
24_test_peak_45089_lociStitched	chr6	37170197	37223417	TMEM217,PIM1	TBC1D22B,TMEM217	PIM1	253
7_test_peak_5052_lociStitched	chr1	234597765	234614471	IRF2BP2	LOC101927787,LINC00184	IRF2BP2	254
6_test_peak_15400_lociStitched	chr14	91863000	91894003	FBLN5,TC2N	TC2N	TC2N	255
10_test_peak_33544_lociStitched	chr21	35467187	35483570	LOC100506403		LOC100506403	256
18_test_peak_35487_lociStitched	chr3	13040078	13092283	IQSEC1		IQSEC1	257
29_test_peak_50550_lociStitched	chr7	159015378	159072174	VIPR2,LINC00689		LINC00689	258
17_test_peak_50000_lociStitched	chr7	139071149	139112839	ZC3HAV1	ZC3HAV1L,TTC26	ZC3HAV1	259
11_test_peak_33398_lociStitched	chr21	33924220	33952076	LINC00649	ATP5O	LINC00649	260
3_test_peak_38770_lociStitched	chr3	187737456	187750949	BCL6	BCL6,RTP2,LOC100131635	BCL6	261
11_test_peak_20134_lociStitched	chr16	85440120	85469817			MIR5093	262
15_test_peak_12673_lociStitched	chr13	21216272	21257483	LINC01046	MRPL57,MIPEPP3,SKA3	LINC01046	263
10_test_peak_29447_lociStitched	chr2	136113444	136138581	CXCR4		CXCR4	264
18_test_peak_15301_lociStitched	chr14	89382569	89432716	FOXN3,FOXN3-AS1		FOXN3	265
16_test_peak_36557_lociStitched	chr3	46985445	47038265	NRADDP,SETD2,NBEAL2	CCDC12	NRADDP	266
10_test_peak_12010_lociStitched	chr12	108616702	108646130	CORO1C,SELPLG,MIR4496	TMEM119	SELPLG	267
9_test_peak_12499_lociStitched	chr12	124906492	124941432	MIR5188,UBC	SCARB1,DHX37	MIR5188	268
19_test_peak_38539_lociStitched	chr3	172507119	172563625	TNFSF10		TNFSF10	269
20_test_peak_49696_lociStitched	chr7	116138330	116174202		TES	TES	270
21_test_peak_15684_lociStitched	chr14	100383336	100447909	WDR25	WARS	WDR25	271
13_test_peak_28362_lociStitched	chr2	75466362	75500126	EVA1A	LOC101927884	LOC101927884	272
6_test_peak_3071_lociStitched	chr1	151815971	151836611	RORC	THEM5,LINGO4,LOC100132111,TDRKH,OAZ3,C2CD4D	RORC	273
9_test_peak_27550_lociStitched	chr2	39913828	39940825	SLC8A1-AS1		SLC8A1-AS1	274
6_test_peak_41737_lociStitched	chr5	40672575	40690332	PTGER4		PTGER4	275
19_test_peak_34829_lociStitched	chr22	39920676	39961809	GRAP2	FAM83F,ENTHD1,GRAP2	GRAP2	276
17_test_peak_40014_lociStitched	chr4	95054939	95095521	BMPR1B		BMPR1B	277
15_test_peak_9813_lociStitched	chr11	128032184	128068483			ETS1	278
31_test_peak_22675_lociStitched	chr17	75321760	75372498	GRB2	MIR3678,SLC25A19	SLC25A19	279
1_test_peak_43227_lociStitched	chr5	139383733	139393951	MZB1,PROB1	PAIP2,DNAJC18,SLC23A1,SPATA24	MZB1	280
18_test_peak_23642_lociStitched	chr18	13560381	13625399	LDLRAD4,MIR4526	LDLRAD4	MIR4526	281
19_test_peak_35050_lociStitched	chr22	46219905	46255042	CDPF1,PPARA	GTSE1,GTSE1-AS1,PKDREJ,TTC38	CDPF1	282
15_test_peak_10630_lociStitched	chr12	31873423	31901168			KIAA1551	283
6_test_peak_12727_lociStitched	chr13	25867360	25884763	ATP8A2		SHISA2	284
6_test_peak_8636_lociStitched	chr11	65416209	65436765	NEAT1	SLC25A45,FRMD8,MIR612	NEAT1	285
7_test_peak_7708_lociStitched	chr11	3941259	3955317	STIM1		MIR4687	286
9_test_peak_35127_lociStitched	chr22	48070824	48102355			MIR3201	287
17_test_peak_28132_lociStitched	chr2	68787395	68840917	ARHGAP25	ARHGAP25,BMP10	ARHGAP25	288
12_test_peak_13156_lociStitched	chr13	48488615	48511964	RCBTB2	LPAR6	RCBTB2	289
12_test_peak_42251_lociStitched	chr5	80159075	80196231	SERINC5		SERINC5	290
20_test_peak_51683_lociStitched	chr8	81074275	81154331	PAG1		PAG1	291
9_test_peak_33728_lociStitched	chr21	42221520	42243138	ABCG1	ABCG1	ABCG1	292
13_test_peak_9997_lociStitched	chr11	134713756	134744646			LOC283177	293
6_test_peak_21811_lociStitched	chr17	49737132	49755450	FAM117A	KAT7,SLC35B1	FAM117A	294
17_test_peak_13850_lociStitched	chr13	109698133	109744567	LINC00676	IRS2	LINC00676	295
17_test_peak_44586_lociStitched	chr6	24991577	25057428	FAM65B		FAM65B	296
11_test_peak_39807_lociStitched	chr4	80123764	80143100		PRDM8	PRDM8	297
13_test_peak_24614_lociStitched	chr19	2598736	2637885	MIR7850,GNG7		MIR7850	298
9_test_peak_8840_lociStitched	chr11	67647888	67698381	ALDH3B2,ACY3	DOC2GP,NUDT8,C11orf72,NDUFV1,TBX10	ALDH3B2	299
12_test_peak_28171_lociStitched	chr2	69616862	69651553	AAK1		AAK1	300
10_test_peak_20848_lociStitched	chr17	10107786	10136879	GAS7		GAS7	301
8_test_peak_23137_lociStitched	chr17	82291916	82318377	CD7	CSNK1D,TEX19,SECTM1	CD7	302
18_test_peak_20549_lociStitched	chr17	3737445	3773153	ITGAE	P2RX5-TAX1BP3,GSG2	GSG2	303
14_test_peak_14094_lociStitched	chr14	22450029	22473481			DAD1	304
20_test_peak_38276_lociStitched	chr3	152236715	152285268	MBNL1-AS1,MBNL1	MBNL1	MBNL1	305
18_test_peak_240_lociStitched	chr1	9396878	9427856	LOC100506022		LOC100506022	306
9_test_peak_28145_lociStitched	chr2	68900630	68925343		GKN1,BMP10,GKN2	GKN2	307
6_test_peak_54765_lociStitched	chrX	13066647	13093883		FAM9C	FAM9C	308
13_test_peak_19691_lociStitched	chr16	67542228	67565556	FAM65A,CTCF	LOC100505942	CTCF	309
16_test_peak_5380_lociStitched	chr10	3943597	3983306		MIR6078	MIR6078	310
10_test_peak_2169_lociStitched	chr1	98386741	98419947			LOC729987	311
8_test_peak_19456_lociStitched	chr16	54048273	54072534	FTO	FTO-IT1	FTO-IT1	312
5_test_peak_11101_lociStitched	chr12	55925807	55940895	DGKA,WIBG	CDK2,RAB5B,PMEL,DGKA	DGKA	313
10_test_peak_1098_lociStitched	chr1	39183429	39216645	MACF1		MACF1	314
21_test_peak_31297_lociStitched	chr2	239897644	239963641	MIR4786,NDUFA10		MIR4786	315
16_test_peak_25707_lociStitched	chr19	28456703	28502675	LOC100420587		LOC100420587	316
20_test_peak_5524_lociStitched	chr10	7471144	7525484			SFMBT2	317
16_test_peak_42310_lociStitched	chr5	81626340	81667616	SSBP2		SSBP2	318
22_test_peak_41018_lociStitched	chr4	177285528	177332630	NEIL3		NEIL3	319
18_test_peak_10957_lociStitched	chr12	51362030	51395849	GALNT6,SLC4A8	BIN2,CELA1,SLC4A8	SLC4A8	320
11_test_peak_885_lociStitched	chr1	31502259	31522744	LINC01225,LINC01226		LINC01226	321
15_test_peak_41857_lociStitched	chr5	52702902	52744355		ITGA1,PELO	PELO	322
1_test_peak_37583_lociStitched	chr3	111538301	111550125	CD96	CD96,ZBED2	CD96	323
17_test_peak_14224_lociStitched	chr14	34011107	34051965			EGLN3	324
24_test_peak_15876_lociStitched	chr14	105974739	106038324		ADAM6	ADAM6	325
6_test_peak_366_lociStitched	chr1	12468440	12482448	VPS13D	SNORA59A	SNORA59A	326
9_test_peak_32726_lociStitched	chr20	60054581	60067297	C20orf197	LOC729296	C20orf197	327
16_test_peak_25682_lociStitched	chr19	28383898	28437814	LOC100420587		LOC100420587	328
13_test_peak_20930_lociStitched	chr17	16968293	16991936	TNFRSF13B		TNFRSF13B	329
11_test_peak_32993_lociStitched	chr21	5866731	5916678			LINC00313	330
12_test_peak_5494_lociStitched	chr10	6536714	6592637	PRKCQ-AS1,PRKCQ	PRKCQ-AS1,PRKCQ,LOC101928150	PRKCQ	331
24_test_peak_14721_lociStitched	chr14	61297365	61366841	PRKCH	TMEM30B	PRKCH	332
12_test_peak_32980_lociStitched	chr21	5748540	5796072			LINC00313	333
13_test_peak_21322_lociStitched	chr17	35521086	35544358		SNORD7,PEX12,AP2B1,SLFN12L,SLFN14	SLFN14	334
10_test_peak_30034_lociStitched	chr2	181299403	181314902	MIR4437,LOC101927156		MIR4437	335
12_test_peak_42484_lociStitched	chr5	95807936	95844368	GLRX	GLRX,LINC01554	GLRX	336
5_test_peak_32372_lociStitched	chr20	40929725	40946058			TOP1	337
26_test_peak_54415_lociStitched	chr9	136576622	136630511		LINC01573,MIR4674,EGFL7,MIR126,NOTCH1	EGFL7	338
14_test_peak_17807_lociStitched	chr15	93977389	94012293	LINC01580,LINC01581		LINC01580	339
12_test_peak_31545_lociStitched	chr20	8132274	8161931	PLCB1		PLCB1	340
23_test_peak_13760_lociStitched	chr13	104805179	104844681			DAOA	341
27_test_peak_42071_lociStitched	chr5	68237941	68286452	PIK3R1	LOC102467655,PIK3R1	PIK3R1	342
5_test_peak_21421_lociStitched	chr17	39152123	39175050	ARL5C,CACNB1	PLXDC1,RPL19	ARL5C	343
12_test_peak_50307_lociStitched	chr7	150718492	150756956	GIMAP1,GIMAP5,GIMAP1-GIMAP5	TMEM176B,GIMAP2,TMEM176A	GIMAP5	344
14_test_peak_51420_lociStitched	chr8	58782381	58812595	TOX		NSMAF	345
24_test_peak_16111_lociStitched	chr14_KI270846v1_alt	442406	506196				346
14_test_peak_2847_lociStitched	chr1	146532246	146559045	HYDIN2	CH17-408M7.1	HYDIN2	347
10_test_peak_41105_lociStitched	chr4	190096529	190123168		DBET	DBET	348
9_test_peak_54286_lociStitched	chr9	131251783	131278552	FAM78A	PPAPDC3	FAM78A	349
3_test_peak_43645_lociStitched	chr5	158430156	158438429		LOC101927697	LOC101927697	350
6_test_peak_42874_lociStitched	chr5	121016678	121032100			LOC102467226	351
16_test_peak_52938_lociStitched	chr9	21971938	22006781	CDKN2A,CDKN2B-AS1,CDKN2B	CDKN2A-AS1,CDKN2B-AS1,CDKN2A	CDKN2A	352
13_test_peak_2575_lociStitched	chr1	114322859	114354042			TRIM33	353
5_test_peak_11080_lociStitched	chr12	54961681	54992243	TESPA1	NEUROD4	TESPA1	354
10_test_peak_20804_lociStitched	chr17	8837586	8874064	PIK3R6	MFSD6L,PIK3R5,PIK3R6	PIK3R6	355
16_test_peak_41296_lociStitched	chr5	3978366	4044874			IRX1	356
3_test_peak_15720_lociStitched	chr14	100636895	100647568		LINC00523	LINC00523	357
9_test_peak_13867_lociStitched	chr13	109763275	109796893	IRS2	LINC00676	IRS2	358
9_test_peak_198_lociStitched	chr1	9235135	9261674	H6PD	SPSB1	H6PD	359
12_test_peak_31947_lociStitched	chr20	26279274	26340607			MIR663AHG	360
14_test_peak_11652_lociStitched	chr12	93740098	93790301	CRADD	LOC101928731	LOC101928731	361
16_test_peak_19324_lociStitched	chr16	49440114	49469534			C16orf78	362
11_test_peak_23768_lociStitched	chr18	26696152	26717822	PCAT18	KCTD1	PCAT18	363
13_test_peak_41808_lociStitched	chr5	50415532	50450219	EMB		EMB	364
8_test_peak_8215_lociStitched	chr11	44557017	44583176	CD82		CD82	365
7_test_peak_45032_lociStitched	chr6	36766368	36783215	CPNE5		CPNE5	366
9_test_peak_33039_lociStitched	chr21	7550807	7578342			SMIM11A	367
30_test_peak_22393_lociStitched	chr17	66392776	66469271	PRKCA-AS1,PRKCA		PRKCA-AS1	368
7_test_peak_410_lociStitched	chr1	14319120	14346506			KAZN	369
7_test_peak_38441_lociStitched	chr3	162577938	162603347			LINC01192	370
5_test_peak_1471_lociStitched	chr1	50968693	50980207	CDKN2C	FAF1	CDKN2C	371
10_test_peak_34506_lociStitched	chr22	30085809	30109668	HORMAD2	HORMAD2-AS1	HORMAD2-AS1	372
16_test_peak_6432_lociStitched	chr10	71713581	71771261	CDH23,C10orf105,C10orf54	CDH23,MIR7152	C10orf105	373
8_test_peak_19907_lociStitched	chr16	74050830	74081461			LOC101928035	374
18_test_peak_43159_lociStitched	chr5	135358893	135399148	H2AFY	DCANP1,H2AFY	H2AFY	375
12_test_peak_44563_lociStitched	chr6	24917831	24934661	FAM65B	FAM65B	FAM65B	376
7_test_peak_5058_lociStitched	chr1	234710041	234732545	LINC01132		LINC01132	377
test_peak_31211	chr2	239327207	239333469	HDAC4	MIR2467,MIR4269	MIR2467	378
8_test_peak_13288_lociStitched	chr13	50587020	50612247			DLEU1-AS1	379
13_test_peak_53919_lociStitched	chr9	114370250	114398442	AKNA	ORM2,ORM1	AKNA	380
11_test_peak_2052_lociStitched	chr1	92949945	92994256	FAM69A	FAM69A	FAM69A	381
9_test_peak_10456_lociStitched	chr12	15559070	15590805	PTPRO		PTPRO	382
19_test_peak_28072_lociStitched	chr2	65381945	65436788	SPRED2	SPRED2	SPRED2	383
11_test_peak_29306_lociStitched	chr2	128707839	128736701			LOC101927881	384
11_test_peak_16079_lociStitched	chr14	106744449	106791352			MIR5195	385
16_test_peak_9877_lociStitched	chr11	128693508	128748002	FLI1,SENCR	FLI1	SENCR	386
19_test_peak_17733_lociStitched	chr15	92797423	92846489		LINC01578,ASB9P1	ASB9P1	387
7_test_peak_33069_lociStitched	chr21	8329708	8358220	RNA28S5	LOC100507412	LOC100507412	388
23_test_peak_16395_lociStitched	chr15	19964659	20023097			CHEK2P2	389
6_test_peak_21707_lociStitched	chr17	45219373	45236547	FMNL1	MAP3K14-AS1,SPATA32	FMNL1	390
9_test_peak_46470_lociStitched	chr6	137636943	137662169		LOC102723649	LOC102723649	391
20_test_peak_4072_lociStitched	chr1	198155951	198199292	NEK7		NEK7	392
15_test_peak_17886_lociStitched	chr15	98138560	98162707		LINC01582	LINC01582	393
13_test_peak_53254_lociStitched	chr9	71877013	71911255	ABHD17B	C9orf85	ABHD17B	394
11_test_peak_22608_lociStitched	chr17	74737291	74761606	RAB37,SLC9A3R1,MIR3615	TMEM104,CD300LF,NAT9	MIR3615	395
20_test_peak_56135_lociStitched	chrX	154714625	154750845	GAB3	MIR664B,DKC1,SNORA36A,GAB3,SNORA56	GAB3	396
2_test_peak_23211_lociStitched	chr17_GL000205v2_random	84678	90480		MGC70870	MGC70870	397
13_test_peak_51593_lociStitched	chr8	73294594	73318562	RDH10,RDH10-AS1	C8orf89,RPL7	RDH10	398
8_test_peak_2361_lociStitched	chr1	108043771	108083913			VAV3	399
15_test_peak_36446_lociStitched	chr3	45972453	45993792	FYCO1	CXCR6,XCR1	FYCO1	400
test_peak_8799	chr11	67402040	67410761	TBC1D10C	CORO1B,CLCF1,CABP4,PPP1CA,GPR152,RAD9A,POLD4,PTPRCAP,CARNS1,RPS6KB2	TBC1D10C	401
26_test_peak_40943_lociStitched	chr4	173218343	173266445	GALNT7	MIR548T	MIR548T	402
6_test_peak_41157_lociStitched	chr5	1311056	1333646	CLPTM1L	TERT,LINC01511,MIR4457	MIR4457	403
14_test_peak_35659_lociStitched	chr3	15625030	15664502	BTD	MIR3134,HACL1	BTD	404
9_test_peak_45659_lociStitched	chr6	79936859	79967862	ELOVL4	TTK	ELOVL4	405
17_test_peak_3545_lociStitched	chr1	167472163	167519246	CD247	CREG1	CD247	406
19_test_peak_53941_lociStitched	chr9	114888983	114947763	TNFSF8		TNFSF8	407
12_test_peak_4448_lociStitched	chr1	206755999	206817616	IL10,IL19	IL19,IL20	IL19	408
9_test_peak_50986_lociStitched	chr8	20218414	20235394	ATP6V1B2	LZTS1-AS1,SLC18A1,LZTS1	LZTS1	409
15_test_peak_5937_lociStitched	chr10	29828690	29862552			SVIL	410
10_test_peak_18909_lociStitched	chr16	27223629	27245490	NSMCE1	FLJ21408,KDM8	KDM8	411
7_test_peak_33063_lociStitched	chr21	8146673	8173097		MIR6724-1,MIR3687-1,MIR3648-1,RNA5-8S5,RNA18S5,RNA28S5	MIR6724-1	412
13_test_peak_5296_lociStitched	chr10	1453135	1491627	ADARB2	ADARB2-AS1	ADARB2-AS1	413
test_peak_22075	chr17	57479619	57491712	MSI2	LOC101927557	LOC101927557	414
test_peak_22127	chr17	57597602	57602183	MSI2,LOC101927539		LOC101927539	415
14_test_peak_20009_lociStitched	chr16	79066241	79099374	WWOX		MAF	416
9_test_peak_35320_lociStitched	chr3	4819657	4837354	ITPR1		EGOT	417
10_test_peak_30156_lociStitched	chr2	191051398	191071930	STAT4	STAT1	STAT1	418
12_test_peak_52456_lociStitched	chr8	140250870	140278961	TRAPPC9		TRAPPC9	419
17_test_peak_39800_lociStitched	chr4	79996515	80038214	ANTXR2		ANTXR2	420
13_test_peak_2408_lociStitched	chr1	109777003	109817543		GSTM3,EPS8L3	EPS8L3	421
9_test_peak_5555_lociStitched	chr10	8045528	8069619	GATA3-AS1,GATA3	GATA3	GATA3	422
3_test_peak_25728_lociStitched	chr19	28617915	28634347	LOC100420587		LOC100420587	423
17_test_peak_48801_lociStitched	chr7	74202677	74251302	LAT2,RFC2	LAT2,CLIP2,MIR590,RFC2,EIF4H	LAT2	424
9_test_peak_43631_lociStitched	chr5	158166357	158209851			LOC101927697	425
18_test_peak_5090_lociStitched	chr1	235275762	235337109	GGPS1,ARID4B	ARID4B,TBCE	ARID4B	426
2_test_peak_33008_lociStitched	chr21	6368426	6374524			CBS	427
13_test_peak_27096_lociStitched	chr2	6897649	6937293	RSAD2,RNF144A,RNF144A-AS1	CMPK2	RNF144A	428
25_test_peak_51455_lociStitched	chr8	58980824	59030775	TOX		TOX	429
13_test_peak_37143_lociStitched	chr3	71429913	71456868	FOXP1		MIR1284	430
34_test_peak_31668_lociStitched	chr20	13587777	13638157	TASP1		TASP1	431
13_test_peak_53818_lociStitched	chr9	109439976	109469206	PTPN3	PTPN3,MIR3927	PTPN3	432
11_test_peak_7951_lociStitched	chr11	17411162	17430166	ABCC8	KCNJ11	KCNJ11	433
9_test_peak_4423_lociStitched	chr1	206557222	206580888	RASSF5	EIF2D	RASSF5	434
6_test_peak_49217_lociStitched	chr7	99616102	99628756	ZSCAN25	GS1-259H13.2	ZSCAN25	435
11_test_peak_42512_lociStitched	chr5	96802763	96845057	ERAP1	ERAP2	ERAP1	436
7_test_peak_7281_lociStitched	chr10	119477190	119520109	RGS10		RGS10	437
19_test_peak_43255_lociStitched	chr5	139633701	139686236	CXXC5		CXXC5	438
6_test_peak_49585_lociStitched	chr7	109743353	109758867			EIF3IP1	439
3_test_peak_41112_lociStitched	chr5	9951	21738			PLEKHG4B	440
5_test_peak_15532_lociStitched	chr14	97971592	97980242	LINC01550		LINC01550	441
25_test_peak_18845_lociStitched	chr16	23861469	23917654	PRKCB		PRKCB	442
18_test_peak_214_lociStitched	chr1	9275815	9345062	SPSB1	H6PD	SPSB1	443
5_test_peak_32530_lociStitched	chr20	47969714	47986626	LINC01522,LINC01523		LINC01523	444
14_test_peak_20086_lociStitched	chr16	84083136	84118991	MBTPS1	DNAAF1,SLC38A8,HSDL1	MBTPS1	445
10_test_peak_30544_lociStitched	chr2	203932417	203953536	ICOS		ICOS	446
11_test_peak_35667_lociStitched	chr3	15781860	15812175	ANKRD28	ANKRD28	ANKRD28	447
test_peak_49138	chr7	92828652	92838059	CDK6,LOC101927497	LOC101927497	CDK6	448
9_test_peak_28446_lociStitched	chr2	86028233	86046104	POLR1A	LOC90784	LOC90784	449
14_test_peak_41337_lociStitched	chr5	4405827	4428579			LOC101929153	450
16_test_peak_54640_lociStitched	chrX	6717501	6746290			VCX3A	451
5_test_peak_52297_lociStitched	chr8	129412947	129432976	CCDC26		MIR3686	452
8_test_peak_1570_lociStitched	chr1	54474216	54489841			ACOT11	453
6_test_peak_44530_lociStitched	chr6	22141028	22152861	NBAT1,CASC15		NBAT1	454
9_test_peak_10471_lociStitched	chr12	19402133	19442963	AEBP2	AEBP2	AEBP2	455
5_test_peak_23449_lociStitched	chr18	3594408	3608136	DLGAP1,DLGAP1-AS2,DLGAP1-AS1		DLGAP1-AS2	456
test_peak_36717	chr3	50568813	50575339	C3orf18,HEMK1	C3orf18,CISH,MAPKAPK3	C3orf18	457
17_test_peak_48524_lociStitched	chr7	56883992	56926446		MIR4283-2,LOC100130849	LOC100130849	458
test_peak_31210	chr2	239320980	239327049	HDAC4	MIR2467,MIR4269	MIR4269	459
9_test_peak_3304_lociStitched	chr1	158389987	158404887	OR10T2	OR10K2,CD1E	OR10T2	460
3_test_peak_16921_lociStitched	chr15	56530964	56540544			MNS1	461
9_test_peak_7576_lociStitched	chr11	309757	337016	IFITM3,IFITM1	ATHL1,B4GALNT4,IFITM5,NLRP6,IFITM2	IFITM3	462
test_peak_45267	chr6	42038704	42044773	CCND3	TAF8,CCND3	CCND3	463
10_test_peak_10287_lociStitched	chr12	9751577	9775805	CD69	CLECL1	CD69	464
9_test_peak_7926_lociStitched	chr11	17272665	17286893	NUCB2		NUCB2	465
12_test_peak_36465_lociStitched	chr3	46065587	46110011		XCR1	XCR1	466
14_test_peak_46427_lociStitched	chr6	135314132	135358503	AHI1		MIR548A2	467
13_test_peak_45757_lociStitched	chr6	89346627	89376120	RRAGD,UBE2J1	GABRR2	UBE2J1	468
5_test_peak_9302_lociStitched	chr11	96194143	96222487	MAML2		MIR1260B	469
12_test_peak_2065_lociStitched	chr1	93021459	93043217		MTF2	MTF2	470
15_test_peak_37836_lociStitched	chr3	129576100	129605224	PLXND1	H1FOO,RHO	PLXND1	471
4_test_peak_55684_lociStitched	chrX	119673239	119692779	2022-09-06	MIR766	2022-09-06	472
12_test_peak_28380_lociStitched	chr2	75546024	75574609	EVA1A	LOC101927884	EVA1A	473
6_test_peak_5677_lociStitched	chr10	13699395	13719352	FRMD4A		PRPF18	474
14_test_peak_25471_lociStitched	chr19	18012893	18058530	ARRDC2	MAST3,IL12RB1,ARRDC2	ARRDC2	475
7_test_peak_31268_lociStitched	chr2	239619050	239630369			LOC150935	476
14_test_peak_48545_lociStitched	chr7	63649367	63693199			LOC100287834	477
5_test_peak_29417_lociStitched	chr2	135818801	135829637	LCT,LOC100507600	MCM6	LOC100507600	478
13_test_peak_13082_lociStitched	chr13	46159915	46185572	LCP1	LRRC63	LCP1	479
16_test_peak_5032_lociStitched	chr1	234498704	234530384	LINC01354	TARBP1	LINC01354	480
7_test_peak_33342_lociStitched	chr21	33200016	33217221		LINC01548,IL10RB-AS1,IFNAR2,IL10RB	IFNAR2	481
7_test_peak_32152_lociStitched	chr20	32965300	32978286		BPIFB2,SUN5	SUN5	482
4_test_peak_31891_lociStitched	chr20	25077973	25092972	VSX1	ACSS1	VSX1	483
17_test_peak_20494_lociStitched	chr17	2244482	2282726	SMG6	SNORD91A,LOC101927839,SRR,SNORD91B,SMG6	SMG6	484
15_test_peak_13659_lociStitched	chr13	98973568	99005875	DOCK9	RNU6-83P	DOCK9	485
6_test_peak_8647_lociStitched	chr11	65497733	65510846	MALAT1	SCYL1,LTBP3	MALAT1	486
5_test_peak_7353_lociStitched	chr10	124141238	124156133		CHST15	CHST15	487
16_test_peak_29505_lociStitched	chr2	143109707	143155312	ARHGAP15		ARHGAP15	488
5_test_peak_49450_lociStitched	chr7	105007760	105018323	KMT2E,KMT2E-AS1	LINC01004	KMT2E-AS1	489
18_test_peak_55374_lociStitched	chrX	65656077	65707593	MSN		MSN	490
8_test_peak_19783_lociStitched	chr16	68409073	68432107	SMPD3		SMPD3	491
19_test_peak_47956_lociStitched	chr7	22269342	22303872	RAPGEF5		RAPGEF5	492
6_test_peak_40772_lociStitched	chr4	153341447	153354810	MND1	MND1,ANXA2P1	MND1	493
12_test_peak_6135_lociStitched	chr10	43393963	43421855	HNRNPF	ZNF487,FXYD4	HNRNPF	494
12_test_peak_9973_lociStitched	chr11	134637064	134668032			LOC283177	495
3_test_peak_2651_lociStitched	chr1	117606061	117618712	FAM46C	LOC100996263	FAM46C	496
7_test_peak_15521_lociStitched	chr14	97761466	97798444			LOC100129345	497
8_test_peak_31121_lociStitched	chr2	236531463	236556217		ACKR3,IQCA1	ACKR3	498
5_test_peak_35741_lociStitched	chr3	17894664	17916359		LOC339862	LOC339862	499
6_test_peak_42038_lociStitched	chr5	67203752	67222534		CD180	CD180	500
2_test_peak_10144_lociStitched	chr12	6334132	6342959	TNFRSF1A	LTBR,PLEKHG6,SCNN1A	TNFRSF1A	501
11_test_peak_10558_lociStitched	chr12	26830477	26885488	ITPR2		ITPR2	502
17_test_peak_41472_lociStitched	chr5	10566098	10601994	ANKRD33B		ANKRD33B	503
14_test_peak_53418_lociStitched	chr9	77900980	77925186	GNAQ		GNAQ	504
13_test_peak_18768_lociStitched	chr16	21486260	21518906	SLC7A5P2,SMG1P3,MIR3680-1		SMG1P3	505
9_test_peak_43346_lociStitched	chr5	142418926	142435514	LOC101926941		LOC101926941	506
5_test_peak_943_lociStitched	chr1	32247595	32270151	FAM167B,LCK	CCDC28B,IQCC,LCK,DCDC2B,EIF3I,HDAC1,MTMR9LP,TMEM234	LCK	507
10_test_peak_46598_lociStitched	chr6	144333267	144354402	UTRN		UTRN	508
13_test_peak_19743_lociStitched	chr16	68254919	68287872	PLA2G15,SLC7A6	SLC7A6OS,PRMT7,ESRP2,MIR6773	SLC7A6	509
7_test_peak_27145_lociStitched	chr2	8538800	8552781		LOC101929567	LOC101929567	510
4_test_peak_16626_lociStitched	chr15	40044519	40056786	SRP14-AS1	BMF,SRP14,SRP14-AS1	SRP14-AS1	511
12_test_peak_36928_lociStitched	chr3	58333149	58356512	PXK	RPP14,PXK	PXK	512
test_peak_31175	chr2	239265317	239274401	HDAC4	MIR4269	MIR4269	513
21_test_peak_20184_lociStitched	chr16	87842345	87872997	SLC7A5	MIR6775	SLC7A5	514
7_test_peak_9425_lociStitched	chr11	108220026	108240618	ATM,NPAT		ATM	515
8_test_peak_9864_lociStitched	chr11	128608154	128631209		ETS1	ETS1	516
4_test_peak_38089_lociStitched	chr3	143119824	143130322	CHST2		CHST2	517
5_test_peak_41634_lociStitched	chr5	36052692	36074135	UGT3A2	UGT3A2	UGT3A2	518
9_test_peak_35025_lociStitched	chr22	46055949	46077075	PRR34-AS1	PRR34,MIR3619,LINC00899,LOC730668,MIRLET7BHG,MIRLET7A3,MIR4763,MIRLET7B	PRR34	519
13_test_peak_35993_lociStitched	chr3	31521633	31573234	STT3B		STT3B	520
6_test_peak_22365_lociStitched	chr17	65154844	65182892	RGS9		RGS9	521
10_test_peak_46680_lociStitched	chr6	149115975	149149106			TAB2	522
5_test_peak_55426_lociStitched	chrX	71098551	71113960	CXorf65,FOXO4,IL2RG	SNX12,FOXO4,MED12,NLGN3	CXorf65	523
7_test_peak_35370_lociStitched	chr3	8349709	8361819	LMCD1-AS1		LMCD1-AS1	524
8_test_peak_45970_lociStitched	chr6	106509716	106525713	AIM1		AIM1	525
11_test_peak_20070_lociStitched	chr16	81431072	81471566	CMIP	CMIP,MIR4720	CMIP	526
test_peak_8148	chr11	36566079	36573025	RAG1	C11orf74,RAG2	RAG1	527
12_test_peak_6695_lociStitched	chr10	87850665	87873080	KLLN,PTEN	CFL1P1,ATAD1	KLLN	528
test_peak_8157	chr11	36596220	36603878	RAG2,C11orf74	RAG1,C11orf74,RAG2	RAG2	529
4_test_peak_696_lociStitched	chr1	26275780	26291876	CEP85,UBXN11,SH3BGRL3	UBXN11,CEP85,CD52	SH3BGRL3	530
7_test_peak_7884_lociStitched	chr11	14409449	14435803		RRAS2	RRAS2	531
10_test_peak_34231_lociStitched	chr22	23212039	23226810	BCR	FBXW4P1	BCR	532
16_test_peak_5480_lociStitched	chr10	6470195	6515231	PRKCQ		PRKCQ	533
6_test_peak_28993_lociStitched	chr2	110740630	110755566	ACOXL		ACOXL	534
10_test_peak_43422_lociStitched	chr5	143792145	143828987	HMHB1		HMHB1	535
10_test_peak_14524_lociStitched	chr14	53217039	53231808			LOC101927620	536
7_test_peak_14438_lociStitched	chr14	51845622	51868605	GNG2	GNG2,LOC102723604	GNG2	537
test_peak_22128	chr17	57602295	57609794	MSI2,LOC101927539		LOC101927539	538
11_test_peak_48394_lociStitched	chr7	45005761	45034203	CCM2	SNHG15,SNORA9,MYO1G,CCM2	CCM2	539
5_test_peak_14469_lociStitched	chr14	52309920	52320383	PTGER2	PTGDR	PTGER2	540
5_test_peak_9306_lociStitched	chr11	96241366	96261211	MAML2		MIR1260B	541
7_test_peak_50940_lociStitched	chr8	16544529	16567869			MSR1	542
8_test_peak_50862_lociStitched	chr8	8868414	8893568	MFHAS1		MFHAS1	543
7_test_peak_55068_lociStitched	chrX	42933212	42952177			PPP1R2P9	544
5_test_peak_8264_lociStitched	chr11	46553273	46575194	AMBRA1	AMBRA1,ATG13,HARBI1	AMBRA1	545
24_test_peak_36050_lociStitched	chr3	32398264	32467817	CMTM7	MIR548AY,CMTM7,CMTM6	CMTM7	546
16_test_peak_6626_lociStitched	chr10	79101892	79149862	ZMIZ1	ZMIZ1-AS1	ZMIZ1	547
10_test_peak_9404_lociStitched	chr11	106575792	106600777			LOC101928535	548
17_test_peak_12217_lociStitched	chr12	117057420	117097307	TESC	TESC-AS1,TESC	TESC	549
7_test_peak_9256_lociStitched	chr11	92758970	92772508	FAT3		MTNR1B	550
4_test_peak_51239_lociStitched	chr8	37885718	37898431	RAB11FIP1	RAB11FIP1,BRF2,GOT1L1	RAB11FIP1	551
10_test_peak_11540_lociStitched	chr12	92025558	92041401	C12orf79		C12orf79	552
4_test_peak_2457_lociStitched	chr1	110782953	110788994			CD53	553
8_test_peak_22486_lociStitched	chr17	68237098	68265737	ARSG,AMZ2	SLC16A6,ARSG,LOC440461,AMZ2	AMZ2	554
10_test_peak_34713_lociStitched	chr22	37218510	37244289	RAC2	SSTR3,CYTH4,C1QTNF6	RAC2	555
13_test_peak_36904_lociStitched	chr3	58010293	58045262	FLNB	FLNB	FLNB	556
7_test_peak_34469_lociStitched	chr22	29195555	29211108	EMID1	EMID1	EMID1	557
5_test_peak_2997_lociStitched	chr1	150561098	150579656	MCL1,ADAMTSL4-AS1	ADAMTSL4,ENSA,MCL1,FALEC,MIR4257	ADAMTSL4-AS1	558
5_test_peak_4217_lociStitched	chr1	199216610	199227000			LINC01222	559
18_test_peak_38067_lociStitched	chr3	142091009	142129515	TFDP2	TFDP2	TFDP2	560
4_test_peak_38356_lociStitched	chr3	155549169	155556807	PLCH1		PLCH1	561
9_test_peak_261_lociStitched	chr1	9702983	9738424	CLSTN1,PIK3CD	PIK3CD-AS1,PIK3CD-AS2	PIK3CD-AS2	562
14_test_peak_15375_lociStitched	chr14	91365580	91417819	CCDC88C		CCDC88C	563
8_test_peak_19453_lociStitched	chr16	53989132	54014668	FTO	FTO-IT1	FTO-IT1	564
12_test_peak_15351_lociStitched	chr14	91222044	91261111	C14orf159,GPR68		GPR68	565
3_test_peak_17501_lociStitched	chr15	81292154	81301698	IL16	TMC3-AS1,STARD5	IL16	566
11_test_peak_44663_lociStitched	chr6	26158117	26181445	HIST1H2BD	HIST1H2AC,HIST1H3E,HIST1H2BE,HIST1H4D,HIST1H2BG,HIST1H2BF,HIST1H2AE,HIST1H1T,HIST1H4E,HIST1H1E,HIST1H2BC,HIST1H2AD	HIST1H2BD	567
14_test_peak_6763_lociStitched	chr10	88235968	88300438	RNLS		RNLS	568
12_test_peak_11564_lociStitched	chr12	92128751	92148192	C12orf79,BTG1	C12orf79	C12orf79	569
6_test_peak_33827_lociStitched	chr21	44910227	44932049	ITGB2-AS1,ITGB2	FAM207A,LINC01547,ITGB2-AS1,PTTG1IP	ITGB2	570
7_test_peak_10737_lociStitched	chr12	45721762	45733496	ARID2,LINC00938		LINC00938	571
test_peak_44672	chr6	26202829	26208088	HIST1H4E	HIST1H4G,HIST1H3E,HIST1H2BE,HIST1H4D,HIST1H2BG,HIST1H2BF,HIST1H2AE,HIST1H2BD,HIST1H4F,HIST1H1E,HIST1H1D,HIST1H2BH,HIST1H2AD,HIST1H3F	HIST1H4E	572
11_test_peak_38943_lociStitched	chr3	196159644	196196277	LINC00885	ZDHHC19,SLC51A	ZDHHC19	573
5_test_peak_39039_lociStitched	chr4	12307	30719		ZNF595	ZNF595	574
test_peak_4315	chr1	203321173	203327428		LINC01353,LINC01136,BTG2,FMOD	BTG2	575
11_test_peak_40659_lociStitched	chr4	144646170	144666818	HHIP	HHIP-AS1	HHIP-AS1	576
6_test_peak_24024_lociStitched	chr18	49019586	49033568		MIR4744	MIR4744	577
13_test_peak_1988_lociStitched	chr1	90552520	90581092			BARHL2	578
8_test_peak_48422_lociStitched	chr7	50261385	50282115		IKZF1	IKZF1	579
13_test_peak_50675_lociStitched	chr7_KI270803v1_alt	583374	620177			PRSS3P2	580
10_test_peak_46611_lociStitched	chr6	144558746	144586481	UTRN		UTRN	581
26_test_peak_22995_lociStitched	chr17	80643486	80704467	RPTOR		RPTOR	582
10_test_peak_43409_lociStitched	chr5	143582736	143607881			MIR5197	583
test_peak_36395	chr3	45870394	45877321	LZTFL1	LZTFL1,CCR9	CCR9	584
14_test_peak_33116_lociStitched	chr21	14520066	14561395	SAMSN1	SAMSN1,SAMSN1-AS1	SAMSN1	585
11_test_peak_12833_lociStitched	chr13	29344423	29363196	MTUS2		MTUS2	586
5_test_peak_38130_lociStitched	chr3	143344025	143365107	SLC9A9,SLC9A9-AS1		SLC9A9-AS1	587
5_test_peak_30932_lociStitched	chr2	231705314	231716425	PTMA,MIR1244-2	PTMA	PTMA	588
15_test_peak_49741_lociStitched	chr7	118280617	118313913			ANKRD7	589
14_test_peak_30654_lociStitched	chr2	213212654	213243849		LOC100130451,SPAG16	LOC100130451	590
12_test_peak_41306_lociStitched	chr5	4088705	4125838			IRX1	591
10_test_peak_9551_lociStitched	chr11	118306546	118320516	CD3E	UBE4A,MPZL2,CD3D,CD3G	CD3E	592
5_test_peak_46310_lociStitched	chr6	131197040	131215542	AKAP7	AKAP7	AKAP7	593
12_test_peak_50071_lociStitched	chr7	142338960	142365258			TRY2P	594
7_test_peak_30282_lociStitched	chr2	195633195	195663107	SLC39A10		SLC39A10	595
13_test_peak_31327_lociStitched	chr2	239978170	239995234	NDUFA10	MIR4786,OR6B2,PRR21	NDUFA10	596
4_test_peak_37633_lociStitched	chr3	118137644	118149973			IGSF11-AS1	597
test_peak_41755	chr5	42990555	42995894	FLJ32255	LOC153684,ANXA2R,LOC648987	FLJ32255	598
11_test_peak_54940_lociStitched	chrX	37745605	37797599	CYBB		CYBB	599
18_test_peak_29531_lociStitched	chr2	143222030	143263792	ARHGAP15		ARHGAP15	600
4_test_peak_21638_lociStitched	chr17	43352782	43370190	LINC00910	ARL4D	LINC00910	601
11_test_peak_16196_lociStitched	chr14_KI270846v1_alt	725489	750100				602
13_test_peak_28549_lociStitched	chr2	87778263	87799903	RGPD1,RGPD2		RGPD2	603
12_test_peak_36537_lociStitched	chr3	46926230	46961783	CCDC12	PTH1R,NBEAL2,NRADDP	CCDC12	604
8_test_peak_38265_lociStitched	chr3	152191915	152206058			MBNL1	605
8_test_peak_43393_lociStitched	chr5	143398404	143413823	NR3C1	NR3C1	NR3C1	606
10_test_peak_6193_lociStitched	chr10	46075776	46107375		AGAP7P,MSMB,NCOA4	AGAP7P	607
13_test_peak_16991_lociStitched	chr15	58446629	58496590	LIPC,LOC101928694		LOC101928694	608
6_test_peak_27267_lociStitched	chr2	12707964	12729727	TRIB2	MIR3125	TRIB2	609
6_test_peak_51363_lociStitched	chr8	52781144	52804394			RB1CC1	610
18_test_peak_50469_lociStitched	chr7	157582156	157630790	PTPRN2	MIR153-2	MIR153-2	611
7_test_peak_45935_lociStitched	chr6	105799337	105816747			PRDM1	612
5_test_peak_13098_lociStitched	chr13	46288879	46298663	LINC00563		LINC00563	613
8_test_peak_11669_lociStitched	chr12	93967520	93986442			PLXNC1	614
4_test_peak_28038_lociStitched	chr2	64942292	64951637		SLC1A4,LOC400958	LOC400958	615
12_test_peak_47701_lociStitched	chr7	1919001	1946090	MAD1L1		MAD1L1	616
6_test_peak_3311_lociStitched	chr1	158487968	158497232		OR10K1,OR10R2	OR10R2	617
12_test_peak_34008_lociStitched	chr22	19405055	19431445	HIRA	MRPL40,CDC45,C22orf39,UFD1L	HIRA	618
8_test_peak_10504_lociStitched	chr12	24599806	24619282		LINC00477,SOX5	LINC00477	619
8_test_peak_50883_lociStitched	chr8	11491772	11509479	BLK	FAM167A	BLK	620
6_test_peak_27025_lociStitched	chr2	755569	771509			TMEM18	621
4_test_peak_3385_lociStitched	chr1	160706359	160727413	CD48	SLAMF7	CD48	622
9_test_peak_35450_lociStitched	chr3	12334937	12364756	PPARG		PPARG	623
12_test_peak_19726_lociStitched	chr16	68064179	68087441	NFATC3,DUS2	NFATC3,DUS2,LOC100131303,DDX28	NFATC3	624
3_test_peak_8463_lociStitched	chr11	61828030	61837767	FADS2	FADS1,TMEM258,MIR6746,MIR611,MIR1908,FEN1	FADS2	625
test_peak_44631	chr6	26052390	26058208	HIST1H1C	HFE,HIST1H2AB,HIST1H3C,HIST1H1A,HIST1H3A,HIST1H1T,HIST1H4B,HIST1H2BB,HIST1H4C,HIST1H3B,HIST1H4A	HIST1H1C	626
8_test_peak_38449_lociStitched	chr3	162623464	162670409			LINC01192	627
7_test_peak_49531_lociStitched	chr7	105672546	105693234	ATXN7L1		ATXN7L1	628
5_test_peak_44345_lociStitched	chr6	14442292	14456000			LINC01108	629
8_test_peak_39686_lociStitched	chr4	70991329	71010071	DCK		DCK	630
8_test_peak_5563_lociStitched	chr10	8228675	8249139		LINC00708	LINC00708	631
12_test_peak_53282_lociStitched	chr9	73128072	73158392	ANXA1		ANXA1	632
13_test_peak_30362_lociStitched	chr2	197011628	197053225	ANKRD44		PGAP1	633
7_test_peak_481_lociStitched	chr1	16895067	16915413	RNVU1-18	CROCC	CROCC	634
4_test_peak_31002_lociStitched	chr2	234184130	234194338			SPP2	635
5_test_peak_8253_lociStitched	chr11	46341322	46364525	DGKZ	CHRM4,MIR4688,MDK,DGKZ	DGKZ	636
12_test_peak_40355_lociStitched	chr4	118168647	118182939	NDST3		SNHG8	637
5_test_peak_39094_lociStitched	chr4	1193992	1217998	LOC100130872,CTBP1-AS,SPON2,CTBP1	CTBP1,SPON2,CTBP1-AS2	LOC100130872	638
3_test_peak_9752_lociStitched	chr11	123059565	123071389	HSPA8	SNORD14E,LOC341056,SNORD14C,SNORD14D,HSPA8	HSPA8	639
15_test_peak_19015_lociStitched	chr16	29591671	29612197	MIR3680-1	SLC7A5P1	SLC7A5P1	640
8_test_peak_51476_lociStitched	chr8	59106498	59119171	TOX		TOX	641
11_test_peak_28480_lociStitched	chr2	86823624	86852901	CD8B	ANAPC1P1,CD8A	ANAPC1P1	642
12_test_peak_20823_lociStitched	chr17	8938909	8964338	PIK3R5	PIK3R5	PIK3R5	643
12_test_peak_28491_lociStitched	chr2	86970158	86989108	RGPD2,RGPD1	PLGLB1,PLGLB2	PLGLB1	644
7_test_peak_50783_lociStitched	chr8	6833361	6854596	XKR5,GS1-24F4.2	DEFB1	XKR5	645
15_test_peak_50144_lociStitched	chr7	142579668	142616526		MTRNR2L6	MTRNR2L6	646
2_test_peak_3079_lociStitched	chr1	152033341	152048801	S100A11	LOC100131107,TCHHL1,NBPF18P,S100A10	S100A11	647
5_test_peak_48149_lociStitched	chr7	36282627	36292267	EEPD1		KIAA0895	648
7_test_peak_30182_lociStitched	chr2	191617155	191640792		LOC105747689,NABP1	NABP1	649
10_test_peak_32624_lociStitched	chr20	53578603	53595622	ZNF217	LOC101927770	ZNF217	650
4_test_peak_13284_lociStitched	chr13	50509859	50530033	DLEU1,DLEU1-AS1		DLEU1-AS1	651
8_test_peak_29749_lociStitched	chr2	161946091	161958586	SLC4A10		DPP4	652
19_test_peak_37944_lociStitched	chr3	136881651	136922371	NCK1	IL20RB,NCK1,NCK1-AS1	NCK1	653
5_test_peak_26011_lociStitched	chr19	39940211	39954341		PSMC4,FCGBP,ZNF546	FCGBP	654
7_test_peak_25962_lociStitched	chr19	39319885	39345208	SAMD4B,GMFG	IFNL1,GMFG,LRFN1,MED29,PAF1	GMFG	655
test_peak_22091	chr17	57520861	57529114	MSI2,LOC101927557		LOC101927557	656
18_test_peak_49869_lociStitched	chr7	130915102	130963722	LOC100506860,LINC-PINT	MIR29A,LINC-PINT,MIR29B1	LOC100506860	657
8_test_peak_46749_lociStitched	chr6	154233642	154253091	IPCEF1,OPRM1		IPCEF1	658
6_test_peak_35480_lociStitched	chr3	12994331	13018760	IQSEC1	IQSEC1	IQSEC1	659
5_test_peak_28651_lociStitched	chr2	97710756	97721032	ZAP70	LINC01125,ZAP70,ACTR1B	ZAP70	660
6_test_peak_33401_lociStitched	chr21	33971649	33985573		LINC00649	LINC00649	661
10_test_peak_55547_lociStitched	chrX	79252599	79270278			GPR174	662
8_test_peak_7838_lociStitched	chr11	12216599	12244197	MICAL2	MICALCL	MICALCL	663
6_test_peak_720_lociStitched	chr1	26691788	26701818	ARID1A		ARID1A	664
12_test_peak_47759_lociStitched	chr7	2698062	2737176	AMZ1,GNA12		AMZ1	665
9_test_peak_34877_lociStitched	chr22	40709933	40740217		MCHR1	MCHR1	666
6_test_peak_28578_lociStitched	chr2	95061260	95077681		MRPS5,MAL	MAL	667
6_test_peak_444_lociStitched	chr1	15832765	15850988	FLJ37453,SPEN	UQCRHL	SPEN	668
14_test_peak_47720_lociStitched	chr7	2024295	2068299	MAD1L1		MAD1L1	669
8_test_peak_22581_lociStitched	chr17	73708589	73725604		LOC100134391	LOC100134391	670
1_test_peak_38836_lociStitched	chr3	188971549	188977139		TPRG1-AS1	TPRG1-AS1	671
4_test_peak_7002_lociStitched	chr10	100505938	100512201	SEC31B	WNT8B,HIF1AN,NDUFB8	SEC31B	672
11_test_peak_40730_lociStitched	chr4	152130673	152157512		LOC100996286	LOC100996286	673
9_test_peak_20027_lociStitched	chr16	79156937	79186513	WWOX		MAF	674
4_test_peak_3224_lociStitched	chr1	156497379	156506194	MEF2D	MEF2D	MEF2D	675
5_test_peak_37913_lociStitched	chr3	136186157	136199694	MSL2		MSL2	676
6_test_peak_15140_lociStitched	chr14	77032734	77053203	LOC283575	CIPC,IRF2BPL,LOC102724190	LOC283575	677
6_test_peak_34650_lociStitched	chr22	36154866	36164475	APOL3	APOL3,APOL4	APOL3	678
7_test_peak_35335_lociStitched	chr3	4966167	5000803	BHLHE40-AS1,BHLHE40	BHLHE40-AS1	BHLHE40-AS1	679
9_test_peak_48288_lociStitched	chr7	43508037	43520333	HECW1,LOC100506895		LOC100506895	680
13_test_peak_7532_lociStitched	chr10	132539812	132560089	INPP5A		INPP5A	681
8_test_peak_2342_lociStitched	chr1	107941977	107964974	VAV3-AS1,VAV3	MIR7852	VAV3-AS1	682
9_test_peak_8998_lociStitched	chr11	75328033	75348458	ARRB1,MIR326	ARRB1	MIR326	683
8_test_peak_28982_lociStitched	chr2	110658171	110680614	BUB1		BUB1	684
9_test_peak_295_lociStitched	chr1	10494798	10516898	PEX14	DFFA,CORT	PEX14	685
10_test_peak_38120_lociStitched	chr3	143292260	143316906	SLC9A9	SLC9A9-AS1	SLC9A9-AS1	686
5_test_peak_43634_lociStitched	chr5	158231807	158246802			LOC101927697	687
7_test_peak_2605_lociStitched	chr1	116498926	116517628	CD58	LOC101929023,MIR548AC	LOC101929023	688
9_test_peak_43496_lociStitched	chr5	151147482	151165967	ANXA6	ANXA6	ANXA6	689
4_test_peak_42394_lociStitched	chr5	82722956	82750806			MIR3977	690
12_test_peak_6877_lociStitched	chr10	91185669	91228343	PCGF5	NUDT9P1	PCGF5	691
3_test_peak_45060_lociStitched	chr6	37046240	37061464		FGD2	FGD2	692
9_test_peak_44731_lociStitched	chr6	26532158	26555091	HMGN4	BTN1A1,HCG11,ABT1,LOC285819	HMGN4	693
6_test_peak_33361_lociStitched	chr21	33298843	33310667		IFNAR1,IL10RB-AS1,IL10RB	IFNAR1	694
2_test_peak_51174_lociStitched	chr8	29489291	29500440			DUSP4	695
3_test_peak_22712_lociStitched	chr17	75781897	75787379	UNK,MIR4738	GALK1,H3F3B	MIR4738	696
3_test_peak_17798_lociStitched	chr15	93860186	93878691	LOC101927153	LINC01580	LOC101927153	697
8_test_peak_49947_lociStitched	chr7	133477117	133491620	EXOC4		MIR6133	698
7_test_peak_21472_lociStitched	chr17	40097794	40125575	NR1D1,MSL1	THRA,MIR6866,MED24,CASC3	MSL1	699
12_test_peak_4035_lociStitched	chr1	197750683	197779159	DENND1B		DENND1B	700
6_test_peak_40038_lociStitched	chr4	96508859	96526831			RNU6-34P	701
12_test_peak_35767_lociStitched	chr3	18062189	18115135	LOC339862		LOC339862	702
7_test_peak_50266_lociStitched	chr7	150502385	150520127	GIMAP7	GIMAP4	GIMAP7	703
9_test_peak_13951_lociStitched	chr13	114128978	114162398	RASA3		RASA3	704
5_test_peak_10858_lociStitched	chr12	49661869	49672937	FMNL3	PRPF40B,FMNL3	FMNL3	705
1_test_peak_10276_lociStitched	chr12	9646939	9652567	LOC374443	LOC374443,CLEC2D,KLRB1	LOC374443	706
test_peak_44616	chr6	26032243	26037122	HIST1H2AB	HIST1H3C,HIST1H1A,HIST1H3A,HIST1H1C,HIST1H4B,HIST1H2BB,HIST1H3B,HIST1H4A	HIST1H2AB	707
16_test_peak_41702_lociStitched	chr5	40383857	40412746			PTGER4	708
8_test_peak_28180_lociStitched	chr2	69682682	69699535		AAK1,ANXA4	AAK1	709
6_test_peak_21143_lociStitched	chr17	29137762	29155517	MYO18A	MYO18A	MYO18A	710
14_test_peak_38156_lociStitched	chr3	143514650	143531447	SLC9A9		SLC9A9-AS1	711
5_test_peak_31743_lociStitched	chr20	17964184	17974590	SNX5,MGME1	MGME1,SNORD17	SNX5	712
17_test_peak_16354_lociStitched	chr14_KI270846v1_alt	1236206	1282493				713
6_test_peak_6203_lociStitched	chr10	46267389	46298407	ANTXRLP1,ANTXRL	ANTXRLP1	ANTXRL	714
10_test_peak_42726_lociStitched	chr5	111738304	111755007	NREP,STARD4-AS1	NREP	NREP	715
13_test_peak_43314_lociStitched	chr5	141592310	141616820	DIAPH1	HDAC3,RELL2,LOC100505658,DIAPH1,FCHSD1	DIAPH1	716
test_peak_36736	chr3	50621746	50629564	MAPKAPK3	DOCK3,MIR4787,CISH	MAPKAPK3	717
3_test_peak_30529_lociStitched	chr2	203738295	203743829	CD28	CD28	CD28	718
9_test_peak_55754_lociStitched	chrX	124345571	124362406	SH2D1A		SH2D1A	719
4_test_peak_49331_lociStitched	chr7	101737939	101755278			CUX1	720
3_test_peak_44762_lociStitched	chr6	27470573	27480226	ZNF184		ZNF184	721
16_test_peak_44487_lociStitched	chr6	21949152	22000229	CASC15		NBAT1	722
5_test_peak_27855_lociStitched	chr2	54558312	54575209	SPTBN1	RPL23AP32	SPTBN1	723
15_test_peak_31695_lociStitched	chr20	13755934	13802079	NDUFAF5,ESF1		ESF1	724
9_test_peak_22747_lociStitched	chr17	76178910	76209340	RNF157	RNF157-AS1,FOXJ1	RNF157	725
5_test_peak_257_lociStitched	chr1	9626573	9635111		TMEM201,PIK3CD-AS1,PIK3CD	PIK3CD	726
12_test_peak_50756_lociStitched	chr8	6555809	6573904	ANGPT2,MCPH1	MIR8055,ANGPT2	ANGPT2	727
4_test_peak_40397_lociStitched	chr4	121793059	121804419	EXOSC9	PP12613,EXOSC9,TMEM155,CCNA2	EXOSC9	728
5_test_peak_29276_lociStitched	chr2	128402592	128417367			HS6ST1	729
test_peak_45251	chr6	42010629	42014111	CCND3	TAF8,CCND3	CCND3	730
test_peak_41762	chr5	43039249	43043603	ANXA2R,LOC153684,LOC648987	LOC648987,LOC100506639,FLJ32255,LOC100132356	LOC153684	731
test_peak_36728	chr3	50590218	50596678		C3orf18,HEMK1,CISH,MAPKAPK3	CISH	732
5_test_peak_3611_lociStitched	chr1	168512849	168537431		XCL1,LOC101928565,XCL2	XCL2	733
6_test_peak_3859_lociStitched	chr1	181088735	181105275	IER5		IER5	734
4_test_peak_3844_lociStitched	chr1	180938178	180952266	KIAA1614		KIAA1614	735
6_test_peak_3683_lociStitched	chr1	170632758	170643638		PRRX1	PRRX1	736
8_test_peak_48703_lociStitched	chr7	71885492	71915377	CALN1		CALN1	737
6_test_peak_51942_lociStitched	chr8	104621548	104639726		LRP12	LRP12	738
11_test_peak_45806_lociStitched	chr6	90457599	90479421			MAP3K7	739
3_test_peak_9491_lociStitched	chr11	116849748	116855921	SIK3,APOA1-AS	APOA1,APOC3,APOA4	APOA1	740
4_test_peak_23927_lociStitched	chr18	45684755	45692116		SLC14A1	SLC14A1	741
4_test_peak_30185_lociStitched	chr2	191664883	191680971	NABP1	LOC105747689	NABP1	742
4_test_peak_28729_lociStitched	chr2	100134727	100143774	AFF3	AFF3	AFF3	743
test_peak_9863	chr11	128522525	128528427	LOC101929517,ETS1	MIR6090,ETS1	LOC101929517	744
3_test_peak_45857_lociStitched	chr6	100345073	100351322			SIM1	745
5_test_peak_44595_lociStitched	chr6	25113545	25139890	CMAHP		CMAHP	746
8_test_peak_32662_lociStitched	chr20	53828763	53848702		SUMO1P1	SUMO1P1	747
5_test_peak_46459_lociStitched	chr6	137558162	137569277			OLIG3	748
8_test_peak_27191_lociStitched	chr2	10118032	10129750	RRM2	C2orf48,CYS1	RRM2	749
15_test_peak_49164_lociStitched	chr7	95491486	95512444	ASB4		ASB4	750
4_test_peak_13789_lociStitched	chr13	105135505	105142211			DAOA	751
test_peak_44614	chr6	26025111	26029840	HIST1H4B	HIST1H2AB,HIST1H3C,HIST1H1A,HIST1H3A,HIST1H1C,HIST1H2BB,HIST1H3B,HIST1H4A	HIST1H4B	752
test_peak_49093	chr7	92753595	92760620	CDK6		RNU6-10P	753
8_test_peak_27987_lociStitched	chr2	62799703	62814350	EHBP1		EHBP1	754
10_test_peak_10615_lociStitched	chr12	31724764	31752852	AMN1	H3F3C,AMN1	AMN1	755
14_test_peak_20241_lociStitched	chr16	88781355	88810221	APRT,CDT1,PIEZO1	GALNS,TRAPPC2L,LOC339059	CDT1	756
2_test_peak_23924_lociStitched	chr18	45664720	45672154	SLC14A2		SLC14A2	757
3_test_peak_32555_lociStitched	chr20	48364579	48370926	LINC00494		LINC00494	758
3_test_peak_42534_lociStitched	chr5	96932857	96938858	LNPEP	LNPEP	LNPEP	759
4_test_peak_41438_lociStitched	chr5	8949343	8955924			MIR4636	760
19_test_peak_17283_lociStitched	chr15	70423928	70453627			SALRNA3	761
2_test_peak_5366_lociStitched	chr10	3779470	3785217	KLF6	KLF6	KLF6	762
7_test_peak_19498_lociStitched	chr16	54922159	54941647	CRNDE,IRX5	CRNDE	IRX5	763
19_test_peak_16056_lociStitched	chr14	106696074	106728708			MIR5195	764
test_peak_53043	chr9	35644972	35651744	SIT1	CCDC107,RMRP,TESK1,ARHGEF39,TPM2,CD72,MIR4667,CA9	SIT1	765
7_test_peak_13240_lociStitched	chr13	50076631	50086950	DLEU1,DLEU2	MIR16-1,MIR15A	DLEU1	766
15_test_peak_26850_lociStitched	chr19_GL949752v1_alt	269375	295743	LAIR1		LAIR1	767
test_peak_44747	chr6	27126181	27132767	HIST1H2BJ	HIST1H2AH,HIST1H4I,MIR3143,HIST1H2BK,HIST1H2AG	HIST1H2BJ	768
15_test_peak_13694_lociStitched	chr13	99202583	99239992	UBAC2	UBAC2,UBAC2-AS1,GPR18	UBAC2	769
14_test_peak_17612_lociStitched	chr15	89329128	89351606	POLG	MIR9-3,LINC00925,MIR6766,POLG	POLG	770

## Sheet: Jurkat
Jurkat super enhancers				OVERLAP_GENES	PROXIMAL_GENES	CLOSEST_GENE	enhancerRank
test_peak_63977	chr7	92608882	92663591	CDK6	FAM133B,RNU6-10P	FAM133B	1
86_test_peak_46302_lociStitched	chr3	17892348	18133892	LOC339862		LOC339862	2
111_test_peak_57683_lociStitched	chr6	14208592	14475869	LINC01108	LINC01108	LINC01108	3
70_test_peak_14532_lociStitched	chr12	11718905	11907234	ETV6		ETV6	4
102_test_peak_57977_lociStitched	chr6	21822450	22099994	CASC15	NBAT1	NBAT1	5
44_test_peak_43437_lociStitched	chr21	34881424	35053416	RUNX1,RUNX1-IT1		RUNX1-IT1	6
47_test_peak_40663_lociStitched	chr2	239205077	239341695	HDAC4,MIR4269	MIR2467,MGC16025	MIR4269	7
31_test_peak_55940_lociStitched	chr5	132386451	132501228	C5orf56,SLC22A5,IRF1	IL5,SLC22A5,LOC553103,MIR3936	C5orf56	8
87_test_peak_68163_lociStitched	chr8	129133244	129316243	LINC00977		LINC00977	9
87_test_peak_60550_lociStitched	chr6	135073033	135359731	AHI1,MYB,MIR548A2	HBS1L	MIR548A2	10
27_test_peak_21324_lociStitched	chr14	98135625	98229932			LINC01550	11
52_test_peak_68208_lociStitched	chr8	129330306	129469050	CCDC26	MIR3686	MIR3686	12
88_test_peak_6624_lociStitched	chr1	230065868	230283730	GALNT2		GALNT2	13
95_test_peak_42681_lociStitched	chr20	60186165	60429529	MIR646,MIR646HG	LOC101928048,MIR4533	MIR646	14
76_test_peak_30159_lociStitched	chr17	66372896	66568558	PRKCA-AS1,PRKCA		PRKCA-AS1	15
20_test_peak_63431_lociStitched	chr7	50303538	50373098	IKZF1	IKZF1	IKZF1	16
103_test_peak_69809_lociStitched	chr9	77803274	78036564	GNAQ		GNAQ	17
29_test_peak_8596_lociStitched	chr10	61732413	61847630	C10orf107		ARID5B	18
32_test_peak_20123_lociStitched	chr14	56116194	56224634	PELI2		PELI2	19
7_test_peak_20951_lociStitched	chr14	80924900	80989755	CEP128,TSHR	TSHR	TSHR	20
98_test_peak_44575_lociStitched	chr22	25562769	25776136	ADRBK2,MYO18B		MYO18B	21
47_test_peak_10431_lociStitched	chr10	124611083	124749378	LHPP,FAM53B-AS1,FAM53B	METTL10,FAM53B-AS1	FAM53B-AS1	22
30_test_peak_54983_lociStitched	chr5	80166844	80285258	SERINC5	LOC644936,SERINC5,SPZ1	SERINC5	23
19_test_peak_36429_lociStitched	chr2	54546668	54640074	SPTBN1	RPL23AP32	SPTBN1	24
18_test_peak_55706_lociStitched	chr5	119268702	119348176	TNFAIP8	TNFAIP8	TNFAIP8	25
test_peak_64034	chr7	92802136	92840860	CDK6,LOC101927497	LOC101927497	CDK6	26
23_test_peak_16574_lociStitched	chr12	104455798	104535184	CHST11	CHST11	CHST11	27
17_test_peak_54158_lociStitched	chr5	39149150	39226756	FYB	FYB	FYB	28
61_test_peak_8648_lociStitched	chr10	61896870	62055129	ARID5B		ARID5B	29
24_test_peak_18612_lociStitched	chr13	50863498	50930274	RNASEH2B,RNASEH2B-AS1	DLEU7	RNASEH2B	30
9_test_peak_46899_lociStitched	chr3	35632934	35672479	ARPP21	ARPP21	ARPP21	31
14_test_peak_70817_lociStitched	chr9	110121567	110189658	AKAP2,PALM2-AKAP2	C9orf152	AKAP2	32
68_test_peak_29743_lociStitched	chr17	57395945	57530921	MSI2,LOC101927557		LOC101927557	33
39_test_peak_27020_lociStitched	chr16	74998232	75111882	ZNRF1,LDHD	LDHD,ZFP1,WDR59	ZNRF1	34
69_test_peak_52251_lociStitched	chr4	108017795	108204555	HADH,LEF1-AS1,LEF1	LEF1	LEF1	35
58_test_peak_7351_lociStitched	chr10	6445184	6612215	PRKCQ-AS1,PRKCQ	PRKCQ-AS1,PRKCQ,LOC101928150	PRKCQ	36
19_test_peak_29675_lociStitched	chr17	56271380	56327352	ANKFN1		ANKFN1	37
19_test_peak_47079_lociStitched	chr3	39321658	39398586	CCR8,SLC25A38	RPSA,CX3CR1,SNORA6,SNORA62	SLC25A38	38
16_test_peak_38342_lociStitched	chr2	127583785	127643924	MYO7B,LIMS2	LOC105373609,GPR17	GPR17	39
test_peak_29846	chr17	58332609	58346557	BZRAP1-AS1,SUPT4H1,MIR4736	BZRAP1-AS1,MIR142,BZRAP1,SUPT4H1	BZRAP1-AS1	40
58_test_peak_70194_lociStitched	chr9	89406495	89556989	SEMA4D	GADD45G	SEMA4D	41
test_peak_5418	chr1	199025561	199049594	LINC01221	LINC01222	LINC01222	42
21_test_peak_50384_lociStitched	chr3	196598132	196645574	NRROS,LINC01063	FBXO45,WDR53	LINC01063	43
49_test_peak_42499_lociStitched	chr20	57810059	57958629	MIR4532		MIR4532	44
27_test_peak_72388_lociStitched	chrX	38561501	38678404	TSPAN7		TSPAN7	45
37_test_peak_20305_lociStitched	chr14	61384454	61481561	PRKCH		PRKCH	46
63_test_peak_22970_lociStitched	chr15	56607197	56741800	ZNF280D	ZNF280D	ZNF280D	47
15_test_peak_9615_lociStitched	chr10	96275747	96334978	DNTT	BLNK,OPALIN	DNTT	48
29_test_peak_18009_lociStitched	chr13	30329470	30419394	LINC00426	RNU6-64P,HMGB1,LINC01058,KATNAL1	LINC00426	49
9_test_peak_3296_lociStitched	chr1	111196995	111233424	CHI3L2,DENND2D	CHIAP2,CHI3L2	DENND2D	50
16_test_peak_30809_lociStitched	chr17	80749745	80792696	RPTOR	LOC101928855	LOC101928855	51
19_test_peak_46720_lociStitched	chr3	31201017	31271508		MIR466	MIR466	52
25_test_peak_52289_lociStitched	chr4	108342361	108399572			LEF1-AS1	53
49_test_peak_73632_lociStitched	chrX	136572282	136728193	CD40LG,LINC00892,ARHGEF6	MIR934,VGLL1	CD40LG	54
8_test_peak_27420_lociStitched	chr16	89084559	89123671	ACSF3	ACSF3,LOC400558,CDH15,LINC00304	ACSF3	55
23_test_peak_5914_lociStitched	chr1	207844034	207906639	CD34	LOC148696,MIR29C,MIR29B2	CD34	56
51_test_peak_64365_lociStitched	chr7	105205569	105356406	SRPK2		SRPK2	57
36_test_peak_21132_lociStitched	chr14	91299096	91418986	CCDC88C	GPR68	CCDC88C	58
29_test_peak_52465_lociStitched	chr4	118158215	118226797	NDST3		SNHG8	59
15_test_peak_53781_lociStitched	chr5	4520848	4575801			LOC101929153	60
44_test_peak_5436_lociStitched	chr1	199104555	199243618			LINC01222	61
34_test_peak_8954_lociStitched	chr10	72244356	72345397	DNAJB12,DDIT4	ASCC1,DNAJB12,ANAPC16	DDIT4	62
16_test_peak_18151_lociStitched	chr13	40964207	41025604	ELF1	WBP4,SUGT1P3,TPTE2P5	ELF1	63
12_test_peak_31577_lociStitched	chr18	13420866	13484279	LDLRAD4-AS1,LDLRAD4,MIR5190		MIR5190	64
21_test_peak_24057_lociStitched	chr15	77989979	78086625	LOC91450,TBC1D2B	SH2D7,TBC1D2B,CIB2	TBC1D2B	65
1_test_peak_5260_lociStitched	chr1	198156362	198193351	NEK7		NEK7	66
7_test_peak_3513_lociStitched	chr1	116737563	116779360	CD2	C1orf137	CD2	67
36_test_peak_39301_lociStitched	chr2	181392212	181472183	ITGA4,LOC101927156		ITGA4	68
10_test_peak_35466_lociStitched	chr2	5652690	5702857	LINC01248,SOX11		LINC01248	69
48_test_peak_46410_lociStitched	chr3	18334650	18447986	SATB1,SATB1-AS1		SATB1	70
30_test_peak_36731_lociStitched	chr2	65349713	65436689	SPRED2		SPRED2	71
5_test_peak_27375_lociStitched	chr16	88780190	88805361	CDT1,PIEZO1	LOC339059,APRT,LOC100289580	PIEZO1	72
test_peak_5417	chr1	199005544	199023507	LINC01222,LINC01221		LINC01221	73
46_test_peak_70247_lociStitched	chr9	90911420	90988817			SYK	74
49_test_peak_56073_lociStitched	chr5	134038137	134150561	TCF7	VDAC1,SKP1	TCF7	75
20_test_peak_1232_lociStitched	chr1	31910988	31964169	PTP4A2	KHDRBS1,PTP4A2	PTP4A2	76
43_test_peak_53055_lociStitched	chr4	152048216	152159178	LOC100996286		LOC100996286	77
13_test_peak_40013_lociStitched	chr2	213219261	213253423		LOC100130451,SPAG16	LOC100130451	78
30_test_peak_66848_lociStitched	chr8	59000939	59091328	TOX		TOX	79
10_test_peak_21413_lociStitched	chr14	100048626	100108438	EVL	MIR342,MIR151B	EVL	80
38_test_peak_4853_lociStitched	chr1	169600862	169723447	SELL,SELP,SELE	F5	SELP	81
36_test_peak_10114_lociStitched	chr10	114735938	114825892	LOC101927692,FAM160B1		LOC101927692	82
26_test_peak_30712_lociStitched	chr17	78708156	78782295	CYTH1		CYTH1	83
17_test_peak_7499_lociStitched	chr10	11130345	11187122	CELF2	CELF2-AS2,CELF2	CELF2	84
21_test_peak_51265_lociStitched	chr4	40280710	40352152	CHRNA9,LOC101060498		LOC101060498	85
21_test_peak_45193_lociStitched	chr22	39896900	39961828	GRAP2	FAM83F,ENTHD1,GRAP2	GRAP2	86
11_test_peak_3013_lociStitched	chr1	101278736	101318902		S1PR1,LINC01307,LOC101928370	LINC01307	87
22_test_peak_65295_lociStitched	chr7	150630260	150695738	GIMAP2,GIMAP6	GIMAP1,GIMAP6,GIMAP5	GIMAP2	88
32_test_peak_73465_lociStitched	chrX	124335420	124406729	SH2D1A,TENM1		SH2D1A	89
test_peak_4400	chr1	158395129	158413371	OR10T2	OR10K2,CD1E	OR10T2	90
3_test_peak_52881_lociStitched	chr4	144644037	144666987	HHIP,HHIP-AS1		HHIP-AS1	91
24_test_peak_33727_lociStitched	chr19	21576281	21636473			ZNF429	92
18_test_peak_48433_lociStitched	chr3	108071498	108135232	LINC01215,CD47	CD47	CD47	93
49_test_peak_39964_lociStitched	chr2	213056306	213162096	IKZF2		IKZF2	94
22_test_peak_37541_lociStitched	chr2	98684446	98776644	LOC101927070,MGAT4A	MGAT4A	MGAT4A	95
56_test_peak_55088_lociStitched	chr5	81622578	81753553	SSBP2	SSBP2	SSBP2	96
23_test_peak_7926_lociStitched	chr10	26436011	26487555	APBB1IP		APBB1IP	97
7_test_peak_65105_lociStitched	chr7	142782873	142813342		EPHB6,PRSS2,PRSS1	PRSS2	98
84_test_peak_68091_lociStitched	chr8	128931476	129097156			LINC00977	99
7_test_peak_65698_lociStitched	chr7_KI270803v1_alt	805855	836622		PRSS3P2	PRSS3P2	100
19_test_peak_1644_lociStitched	chr1	41862138	41918869	HIVEP3		HIVEP3	101
29_test_peak_27404_lociStitched	chr16	88942003	89036032	LOC100129697,CBFA2T3	CBFA2T3	CBFA2T3	102
10_test_peak_51228_lociStitched	chr4	40180225	40206779	RHOH	RHOH	RHOH	103
22_test_peak_28104_lociStitched	chr17	10112924	10172517	GAS7		GAS7	104
38_test_peak_22435_lociStitched	chr15	38611074	38700626	C15orf53	RASGRP1	C15orf53	105
20_test_peak_40499_lociStitched	chr2	234415445	234466101		ARL4C	ARL4C	106
8_test_peak_19518_lociStitched	chr14	22543085	22584679	DAD1	ABHD4	DAD1	107
9_test_peak_42078_lociStitched	chr20	44640715	44684111	ADA,LINC01260	WISP2	LINC01260	108
25_test_peak_41630_lociStitched	chr20	31661318	31723595	ABALON,BCL2L1	TPX2,BCL2L1,COX4I2	ABALON	109
14_test_peak_17823_lociStitched	chr13	25833919	25906942	ATP8A2		SHISA2	110
19_test_peak_42308_lociStitched	chr20	53578438	53661298	ZNF217	LOC101927770	ZNF217	111
15_test_peak_4668_lociStitched	chr1	165827400	165882173	UCK2	MIR3658	UCK2	112
24_test_peak_7228_lociStitched	chr10	2880969	2935632			PFKP	113
40_test_peak_10843_lociStitched	chr11	3893931	3990697	STIM1	MIR4687	MIR4687	114
10_test_peak_68371_lociStitched	chr8	133055021	133093984	SLA,TG	MIR7848,SLA	SLA	115
6_test_peak_40688_lociStitched	chr2	239542763	239568083			HDAC4	116
21_test_peak_13849_lociStitched	chr11	128670822	128757325	FLI1,SENCR	FLI1	SENCR	117
27_test_peak_22935_lociStitched	chr15	56491011	56553601		MNS1	MNS1	118
20_test_peak_8917_lociStitched	chr10	71836073	71897867	PSAP	CDH23,PSAP,MIR7152	PSAP	119
12_test_peak_19770_lociStitched	chr14	35280997	35303755	PSMA6	PSMA6	PSMA6	120
test_peak_71475	chr9	129884566	129896759	FNBP1	USP20,MIR6855,C9orf78	MIR6855	121
16_test_peak_4754_lociStitched	chr1	167600316	167650913	RCSD1	CREG1	RCSD1	122
7_test_peak_52331_lociStitched	chr4	108598518	108622818	RPL34,RPL34-AS1	OSTC	RPL34-AS1	123
31_test_peak_35716_lociStitched	chr2	16422260	16508304			FAM49A	124
27_test_peak_45523_lociStitched	chr22	46561393	46620778		GRAMD4,CELSR1	GRAMD4	125
44_test_peak_23073_lociStitched	chr15	56890990	56996340	LOC145783,TCF12	TCF12	TCF12	126
25_test_peak_46666_lociStitched	chr3	30596978	30668572	TGFBR2	TGFBR2	TGFBR2	127
12_test_peak_29499_lociStitched	chr17	49723034	49784989	FAM117A	KAT7,SPOP,SLC35B1	FAM117A	128
12_test_peak_49287_lociStitched	chr3	141227367	141275613	PXYLP1	ZBTB38	PXYLP1	129
16_test_peak_38297_lociStitched	chr2	126644786	126701409	GYPC	GYPC	GYPC	130
9_test_peak_36548_lociStitched	chr2	60089994	60119500			MIR4432	131
20_test_peak_5278_lociStitched	chr1	198612718	198686125	PTPRC	PTPRC	PTPRC	132
2_test_peak_39286_lociStitched	chr2	181298326	181314922	MIR4437,LOC101927156		MIR4437	133
8_test_peak_53541_lociStitched	chr4	186584327	186606939	FAT1	MTNR1A	MTNR1A	134
17_test_peak_35202_lociStitched	chr1_GL383520v2_alt	254036	327532	PTPRC		PTPRC	135
28_test_peak_29182_lociStitched	chr17	43231405	43300964	RNU2-1	TMEM106A,LINC00854	RNU2-1	136
26_test_peak_4497_lociStitched	chr1	160516010	160581704	CD84,SLAMF6		SLAMF6	137
17_test_peak_72919_lociStitched	chrX	65982343	66031029	MIR223,VSIG4	VSIG4	MIR223	138
25_test_peak_73496_lociStitched	chrX	129718148	129799671	SASH3,XPNPEP2	ZDHHC9	XPNPEP2	139
8_test_peak_7591_lociStitched	chr10	12583909	12610890	CAMK1D	MIR4480,MIR4481	MIR4480	140
10_test_peak_30606_lociStitched	chr17	77420039	77466765	2022-09-09	SEPT9,MIR4316	2022-09-09	141
test_peak_4377	chr1	158327069	158337882	CD1B	CD1C,CD1E	CD1B	142
4_test_peak_1920_lociStitched	chr1	47223066	47244677	TAL1	LINC00853,TAL1,PDZK1IP1	TAL1	143
6_test_peak_12447_lociStitched	chr11	67261314	67290089	ANKRD13D,ADRBK1	KDM2A,SSH3,LOC100130987	ADRBK1	144
5_test_peak_48911_lociStitched	chr3	127209802	127229149		C3orf56	C3orf56	145
17_test_peak_1039_lociStitched	chr1	27597962	27663622	FGR,AHDC1	IFI6	FGR	146
21_test_peak_70768_lociStitched	chr9	109411378	109469273	PTPN3	PTPN3,MIR3927	PTPN3	147
16_test_peak_65481_lociStitched	chr7	155732639	155768460	RBM33	SHH	SHH	148
test_peak_59376	chr6	53306365	53317686	ELOVL5	MIR5685,RPS16P5	RPS16P5	149
6_test_peak_20254_lociStitched	chr14	60326460	60350891			PPM1A	150
26_test_peak_59006_lociStitched	chr6	41997155	42046438	CCND3	TAF8,CCND3	CCND3	151
test_peak_13809	chr11	128466975	128485214	ETS1	MIR6090,LOC101929517	ETS1	152
6_test_peak_38575_lociStitched	chr2	136115377	136151590	CXCR4		CXCR4	153
29_test_peak_13652_lociStitched	chr11	122664080	122759456	UBASH3B		UBASH3B	154
25_test_peak_2835_lociStitched	chr1	94061686	94113511	ABCA4		ABCA4	155
49_test_peak_6805_lociStitched	chr1	232885793	232995332	NTPCR,PCNXL2		NTPCR	156
12_test_peak_9422_lociStitched	chr10	88374455	88416033	RNLS		RNLS	157
10_test_peak_27249_lociStitched	chr16	85551257	85579073		GSE1	GSE1	158
18_test_peak_72102_lociStitched	chrX	12946998	13006288	TMSB4X	TLR8-AS1,FAM9C,TLR8	TMSB4X	159
15_test_peak_39800_lociStitched	chr2	203651220	203723189	CD28	CD28	CD28	160
5_test_peak_64818_lociStitched	chr7	133462335	133493101	EXOC4		MIR6133	161
10_test_peak_10165_lociStitched	chr10	116186013	116221602	GFRA1		GFRA1	162
14_test_peak_53227_lociStitched	chr4	157095210	157132548	GLRB	GLRB	GLRB	163
11_test_peak_72025_lociStitched	chrX	7053585	7093877	PUDP		MIR4767	164
31_test_peak_2982_lociStitched	chr1	101065750	101149434	LOC102606465	DPH5	LOC102606465	165
10_test_peak_70908_lociStitched	chr9	114363113	114398467	AKNA	ORM2,ORM1	AKNA	166
8_test_peak_46157_lociStitched	chr3	14875574	14908114	FGD5	FGD5-AS1,NR2C2	FGD5-AS1	167
24_test_peak_49585_lociStitched	chr3	152235777	152284950	MBNL1-AS1,MBNL1	MBNL1	MBNL1	168
20_test_peak_43659_lociStitched	chr21	38954472	39022545	LOC101928435	LOC400867	LOC101928435	169
11_test_peak_69622_lociStitched	chr9	71876271	71911215	ABHD17B	C9orf85	ABHD17B	170
8_test_peak_37434_lociStitched	chr2	97710140	97728885	ZAP70	LINC01125,ZAP70,ACTR1B	ZAP70	171
9_test_peak_57309_lociStitched	chr6	5692613	5720799	LOC101927950,FARS2		LOC101927950	172
23_test_peak_6514_lociStitched	chr1	229091758	229157168		MIR4454	MIR4454	173
4_test_peak_13469_lociStitched	chr11	118334613	118347373	CD3D,CD3G	UBE4A,CD3D,CD3E	CD3D	174
8_test_peak_3473_lociStitched	chr1	115641437	115677100	VANGL1	VANGL1	VANGL1	175
5_test_peak_26420_lociStitched	chr16	54048142	54066795	FTO	FTO-IT1	FTO-IT1	176
8_test_peak_23602_lociStitched	chr15	66692315	66727682	SMAD6	SMAD6	SMAD6	177
test_peak_64026	chr7	92749154	92771065	CDK6	RNU6-10P	RNU6-10P	178
20_test_peak_23297_lociStitched	chr15	59773823	59839142			BNIP2	179
8_test_peak_14683_lociStitched	chr12	14945277	14983439	ARHGDIB,PDE6H	LINC01489,ERP27	ARHGDIB	180
23_test_peak_73122_lociStitched	chrX	79130953	79186242	GPR174		GPR174	181
9_test_peak_46954_lociStitched	chr3	37213934	37248737	GOLGA4	LRRFIP2	GOLGA4	182
10_test_peak_66863_lociStitched	chr8	59105268	59163442	TOX		TOX	183
8_test_peak_73150_lociStitched	chrX	79250494	79292633			ITM2A	184
6_test_peak_56285_lociStitched	chr5	141592292	141623888	DIAPH1,HDAC3	RELL2,LOC100505658,DIAPH1,FCHSD1	DIAPH1	185
21_test_peak_63175_lociStitched	chr7	38312886	38369831	TRG-AS1	TARP	TRG-AS1	186
32_test_peak_48672_lociStitched	chr3	118101758	118154485			IGSF11-AS1	187
9_test_peak_55436_lociStitched	chr5	100884247	100906037	ST8SIA4		ST8SIA4	188
12_test_peak_18438_lociStitched	chr13	48484925	48516251	RCBTB2	LPAR6	RCBTB2	189
19_test_peak_773_lociStitched	chr1	23592134	23640870	MDS2	ID3	MDS2	190
12_test_peak_4348_lociStitched	chr1	158179203	158213567	CD1D	CD1A,LOC646268	CD1D	191
10_test_peak_54640_lociStitched	chr5	68237609	68289739	PIK3R1	LOC102467655,PIK3R1	PIK3R1	192
7_test_peak_29093_lociStitched	chr17	42305490	42323295	STAT5A,STAT3	STAT5B	STAT5A	193
10_test_peak_41678_lociStitched	chr20	32504815	32541469	LOC101929698,NOL4L	LOC149950,NOL4L	LOC101929698	194
13_test_peak_1262_lociStitched	chr1	32247831	32277749	FAM167B,LCK	CCDC28B,IQCC,DCDC2B,EIF3I,HDAC1,MTMR9LP,TMEM234	LCK	195
5_test_peak_20898_lociStitched	chr14	77031203	77053180	LOC283575	CIPC,IRF2BPL,LOC102724190	LOC283575	196
51_test_peak_72202_lociStitched	chrX	19729064	19884585	SH3KBP1		SH3KBP1	197
16_test_peak_70994_lociStitched	chr9	120874854	120916884	TRAF1,PHF19	PSMD5-AS1,PHF19,PSMD5	PHF19	198
8_test_peak_45894_lociStitched	chr3	5177878	5213542	ARL8B,EDEM1	MIR4790	EDEM1	199
11_test_peak_55551_lociStitched	chr5	111223391	111255345	CAMK4		CAMK4	200
6_test_peak_13967_lociStitched	chr11	134258700	134279064	GLB1L3,ACAD8	VPS26B,THYN1,NCAPD3	GLB1L3	201
43_test_peak_21792_lociStitched	chr14	106585748	106728710	MIR7641-2		LINC00221	202
47_test_peak_21996_lociStitched	chr14_KI270846v1_alt	1077435	1220493	MIR7641-2		MIR7641-2	203
3_test_peak_47022_lociStitched	chr3	38418923	38429537		ACVR2B-AS1,ACVR2B	ACVR2B	204
8_test_peak_26713_lociStitched	chr16	67542932	67564946	FAM65A,CTCF	LOC100505942	CTCF	205
20_test_peak_56142_lociStitched	chr5	135360037	135400336	H2AFY	DCANP1,H2AFY	H2AFY	206
9_test_peak_13460_lociStitched	chr11	118296314	118321191	CD3E	MPZL3,CD3D,CD3G,MPZL2,UBE4A	CD3E	207
17_test_peak_62836_lociStitched	chr7	24894274	24943549	OSBPL3	OSBPL3	OSBPL3	208
6_test_peak_12305_lociStitched	chr11	65476400	65501895	MALAT1	SCYL1,MIR612	MALAT1	209
12_test_peak_58088_lociStitched	chr6	22132422	22165927	NBAT1,CASC15		NBAT1	210
18_test_peak_18344_lociStitched	chr13	46277984	46342088	LINC00563,KIAA0226L	KIAA0226L	LINC00563	211
20_test_peak_36817_lociStitched	chr2	68709248	68768118	ARHGAP25	ARHGAP25	ARHGAP25	212
35_test_peak_21905_lociStitched	chr14_KI270846v1_alt	582879	703273				213
16_test_peak_19328_lociStitched	chr13	111159111	111226088	ARHGEF7	ARHGEF7-AS1,LOC101060553,ARHGEF7,ARHGEF7-AS2	ARHGEF7	214
39_test_peak_21727_lociStitched	chr14	106115143	106235385			LINC00226	215
9_test_peak_32270_lociStitched	chr18	63967536	63996089	SERPINB8	SERPINB8,HMSD	SERPINB8	216
10_test_peak_16737_lociStitched	chr12	108615293	108647138	CORO1C,SELPLG,MIR4496	TMEM119	SELPLG	217
19_test_peak_54091_lociStitched	chr5	35876991	35925421	CAPSL,IL7R	LOC100506406	CAPSL	218
10_test_peak_53691_lociStitched	chr5	1302991	1349344	CLPTM1L,MIR4457	TERT,LINC01511	MIR4457	219
10_test_peak_15241_lociStitched	chr12	47802624	47837676	HDAC7	HDAC7,RAPGEF3,SLC48A1	HDAC7	220
16_test_peak_9322_lociStitched	chr10	87842869	87892289	CFL1P1,KLLN,PTEN	ATAD1	KLLN	221
14_test_peak_28723_lociStitched	chr17	34359231	34399399	CCL1	CCL8,CCL13	CCL1	222
9_test_peak_8290_lociStitched	chr10	43394250	43421664	HNRNPF	ZNF487,FXYD4	HNRNPF	223
22_test_peak_47278_lociStitched	chr3	45864428	45929159	LZTFL1,FYCO1,CCR9	CXCR6,LZTFL1,CCR9	CCR9	224
22_test_peak_37462_lociStitched	chr2	98444211	98488768	INPP4A		INPP4A	225
15_test_peak_66803_lociStitched	chr8	58789152	58822159	TOX		NSMAF	226
5_test_peak_14638_lociStitched	chr12	12706238	12737603	CDKN1B,APOLD1	MIR613,APOLD1,GPR19	APOLD1	227
9_test_peak_36832_lociStitched	chr2	68894618	68925436		GKN1,BMP10,GKN2	BMP10	228
13_test_peak_49220_lociStitched	chr3	138562815	138597558	CEP70	FAIM	CEP70	229
test_peak_3107	chr1	107827079	107846517	VAV3		MIR7852	230
test_peak_4362	chr1	158281585	158294389	CD1C	CD1A,CD1B	CD1C	231
3_test_peak_73353_lociStitched	chrX	119675141	119694075	2022-09-06	MIR766	2022-09-06	232
23_test_peak_16599_lociStitched	chr12	104552655	104613906	MIR3922,CHST11		MIR3922	233
14_test_peak_479_lociStitched	chr1	14313144	14341746			KAZN	234
1_test_peak_29281_lociStitched	chr17	45220989	45230236	FMNL1	MAP3K14-AS1,SPATA32	FMNL1	235
7_test_peak_13010_lociStitched	chr11	92750818	92784877	FAT3		MTNR1B	236
9_test_peak_38393_lociStitched	chr2	128709754	128737133			LOC101927881	237
15_test_peak_59582_lociStitched	chr6	79949007	80006785	TTK	ELOVL4	TTK	238
16_test_peak_18855_lociStitched	chr13	74051384	74091927	KLF12		KLF12	239
15_test_peak_48370_lociStitched	chr3	106811060	106840947			LINC00882	240
5_test_peak_66969_lociStitched	chr8	65930531	65957114			DNAJC5B	241
10_test_peak_45599_lociStitched	chr22	49838490	49882230	ZBED4	BRD1,CRELD2,ALG12	ZBED4	242
31_test_peak_37671_lociStitched	chr2	101419308	101486927	RFX8	CREG2	RFX8	243
8_test_peak_41708_lociStitched	chr20	32965775	32991508	SUN5	BPIFB2,BPIFB6	SUN5	244
23_test_peak_31478_lociStitched	chr18	12726646	12776175	LOC100996324	CEP76,PSMG2	LOC100996324	245
25_test_peak_9131_lociStitched	chr10	79084641	79150091	ZMIZ1	ZMIZ1-AS1	ZMIZ1	246
8_test_peak_31586_lociStitched	chr18	13592317	13630319	LDLRAD4,MIR4526	LDLRAD4	LDLRAD4	247
test_peak_58219	chr6	26020458	26032092	HIST1H4A,HIST1H3B,HIST1H4B,HIST1H3A	HIST1H2AB,HIST1H3C,HIST1H1A,HIST1H1C,HIST1H2BB	HIST1H4B	248
10_test_peak_53660_lociStitched	chr5	923668	981618		BRD9,LOC100506688,TRIP13,NKD2	LOC100506688	249
5_test_peak_56881_lociStitched	chr5	176528321	176544308	CDHR2,RNF44	CDHR2	RNF44	250
12_test_peak_59818_lociStitched	chr6	90440220	90479444			MAP3K7	251
test_peak_3114	chr1	107858003	107870023	VAV3	MIR7852	MIR7852	252
16_test_peak_4701_lociStitched	chr1	167102664	167136574	DUSP27	GPA33	DUSP27	253
15_test_peak_7748_lociStitched	chr10	17643113	17685856	STAM-AS1,STAM	HACD1	STAM	254
5_test_peak_60022_lociStitched	chr6	106509587	106534626	AIM1		AIM1	255
12_test_peak_33468_lociStitched	chr19	16330726	16383643	EPS15L1	KLF2	KLF2	256
11_test_peak_70541_lociStitched	chr9	97969018	97993912	ANP32B	HEMGN,C9orf156	ANP32B	257
17_test_peak_54306_lociStitched	chr5	50414018	50450121	EMB		EMB	258
14_test_peak_60713_lociStitched	chr6	137855674	137884710	TNFAIP3,LOC100130476	TNFAIP3	LOC100130476	259
test_peak_4390	chr1	158352432	158361195	CD1E	OR10T2,CD1E,CD1B	CD1E	260
1_test_peak_50894_lociStitched	chr4	10117089	10125789		MIR3138,WDR1	WDR1	261
6_test_peak_44212_lociStitched	chr22	19873137	19899678	TXNRD2	C22orf29,COMT,GNB1L	GNB1L	262
7_test_peak_49973_lociStitched	chr3	179948707	179971009	PEX5L	PEX5L-AS2	PEX5L	263
test_peak_59375	chr6	53293533	53305279	ELOVL5	MIR5685,RPS16P5	MIR5685	264
17_test_peak_4516_lociStitched	chr1	160623763	160684389	CD48,SLAMF1	CD84,SLAMF1	SLAMF1	265
22_test_peak_51582_lociStitched	chr4	70948760	71010131	MOB1B,DCK		DCK	266
8_test_peak_27241_lociStitched	chr16	85434889	85463193			MIR5093	267
3_test_peak_6908_lociStitched	chr1	234598653	234617453	IRF2BP2	LOC101927787,LINC00184	IRF2BP2	268
16_test_peak_32434_lociStitched	chr18	77097399	77135076	MBP		MBP	269
4_test_peak_11679_lociStitched	chr11	44556860	44581293	CD82		CD82	270
5_test_peak_40692_lociStitched	chr2	239618794	239639553			LOC150935	271
2_test_peak_62324_lociStitched	chr7	1504469	1515572		INTS1,MICALL2,TMEM184A,MAFK	INTS1	272
20_test_peak_42442_lociStitched	chr20	57653872	57734807	NKILA,PMEPA1	ZBP1,PMEPA1	PMEPA1	273
8_test_peak_28908_lociStitched	chr17	39152769	39175420	ARL5C,CACNB1	PLXDC1,RPL19	ARL5C	274
test_peak_13823	chr11	128511922	128529851	MIR6090,LOC101929517,ETS1		ETS1	275
12_test_peak_9757_lociStitched	chr10	100496144	100524828	SEC31B,NDUFB8	WNT8B,HIF1AN	SEC31B	276
28_test_peak_15003_lociStitched	chr12	32001756	32065768		KIAA1551,BICD1	BICD1	277
1_test_peak_12038_lociStitched	chr11	61826303	61836224	FADS2	FADS1,TMEM258,MIR6746,MIR611,MIR1908,FEN1	FADS2	278
8_test_peak_50832_lociStitched	chr4	9594900	9613480		MIR548I2	MIR548I2	279
9_test_peak_71038_lociStitched	chr9	121727649	121749811	DAB2IP		DAB2IP	280
39_test_peak_69667_lociStitched	chr9	74218269	74294266			LOC101927358	281
22_test_peak_1205_lociStitched	chr1	31822899	31890535		PTP4A2,SPOCD1	SPOCD1	282
21_test_peak_31959_lociStitched	chr18	47895485	47954265	SMAD2	SMAD2	SMAD2	283
5_test_peak_6850_lociStitched	chr1	233239649	233257141	PCNXL2		PCNXL2	284
7_test_peak_11241_lociStitched	chr11	17272769	17286991	NUCB2		NUCB2	285
9_test_peak_31277_lociStitched	chr18	676820	694929	ENOSF1	TYMSOS,ENOSF1,TYMS	ENOSF1	286
1_test_peak_56207_lociStitched	chr5	139384537	139393621	MZB1,PROB1	PAIP2,DNAJC18,SLC23A1,SPATA24	MZB1	287
9_test_peak_53167_lociStitched	chr4	153505423	153532229	KIAA0922	KIAA0922	KIAA0922	288
9_test_peak_33442_lociStitched	chr19	16069491	16095658	TPM4	LINC00905,HSH2D,RAB8A	TPM4	289
5_test_peak_12299_lociStitched	chr11	65416612	65431497	NEAT1	SLC25A45,FRMD8,MIR612	NEAT1	290
6_test_peak_21422_lociStitched	chr14	100213173	100241488	YY1	MIR6764	YY1	291
test_peak_44849	chr22	30301347	30311264	TBC1D10A	OSM,CCDC157,GATSL3,SF3A1	GATSL3	292
test_peak_63308	chr7	44094307	44106651	AEBP1	MIR4649,POLD2,PGAM2,MIR6837,MIR6838,POLM,MYL7,DBNL	AEBP1	293
4_test_peak_14251_lociStitched	chr12	6323473	6348507	PLEKHG6,SCNN1A,TNFRSF1A	LTBR	TNFRSF1A	294
11_test_peak_44182_lociStitched	chr22	19412110	19432876	MRPL40,HIRA	CDC45,C22orf39,UFD1L	HIRA	295
14_test_peak_11606_lociStitched	chr11	36585889	36632255	RAG2,C11orf74	RAG1,C11orf74,RAG2	RAG2	296
test_peak_58419	chr6	27865281	27875862	HIST1H4L,HIST1H1B,HIST1H3I,HIST1H2AL	HIST1H2BO,HIST1H2AK,HIST1H2BN,HIST1H2AM,HIST1H4K,HIST1H3J,HIST1H4J,OR2B2	HIST1H3I	297
18_test_peak_2722_lociStitched	chr1	92458247	92516754	GFI1,EVI5		GFI1	298
13_test_peak_59787_lociStitched	chr6	90255364	90296820	BACH2	MIR4464	BACH2	299
6_test_peak_960_lociStitched	chr1	26690705	26703833	ARID1A		ARID1A	300
14_test_peak_64932_lociStitched	chr7	139069606	139110422	ZC3HAV1	ZC3HAV1L,TTC26	ZC3HAV1	301
5_test_peak_16420_lociStitched	chr12	95545726	95572416	USP44	USP44	USP44	302
1_test_peak_15656_lociStitched	chr12	55925511	55932570	DGKA,WIBG	CDK2,RAB5B,PMEL,DGKA	WIBG	303
15_test_peak_11634_lociStitched	chr11	36656784	36704213	C11orf74		RAG2	304
6_test_peak_65562_lociStitched	chr7	158802878	158829563	ESYT2	WDR60	ESYT2	305
7_test_peak_8077_lociStitched	chr10	31128705	31148151			ZNF438	306
23_test_peak_23129_lociStitched	chr15	57072633	57152509	TCF12		TCF12	307
6_test_peak_59254_lociStitched	chr6	47235414	47259073	TNFRSF21		TNFRSF21	308
10_test_peak_51557_lociStitched	chr4	70727864	70769366	RUFY3	UTP3	RUFY3	309
11_test_peak_26012_lociStitched	chr16	29661159	29721802	SPN,QPRT	SLC7A5P1,C16orf54	QPRT	310
19_test_peak_21102_lociStitched	chr14	91223788	91285356	GPR68,CCDC88C,C14orf159		GPR68	311
5_test_peak_23344_lociStitched	chr15	60574682	60592550	RORA-AS1,RORA	RORA	RORA	312
6_test_peak_39725_lociStitched	chr2	201249821	201264888	CASP8	CASP8	CASP8	313
test_peak_17184	chr12	121798914	121806032	SETD1B,LINC01089	RHOF	LINC01089	314
8_test_peak_38890_lociStitched	chr2	165046642	165081047			SLC38A11	315
10_test_peak_65240_lociStitched	chr7	150355286	150379154	REPIN1	ZNF775,REPIN1,LRRC61,LOC728743,ZBED6CL,RARRES2,ACTR3C	REPIN1	316
25_test_peak_15511_lociStitched	chr12	52629922	52691838	KRT77,KRT2,KRT1	KRT72,KRT73-AS1,KRT73	KRT2	317
22_test_peak_3444_lociStitched	chr1	115523193	115563329			VANGL1	318
14_test_peak_67911_lociStitched	chr8	125262942	125315328	NSMCE2		TRIB1	319
13_test_peak_40477_lociStitched	chr2	234266943	234301840			ARL4C	320
20_test_peak_58186_lociStitched	chr6	25142205	25176407		CMAHP	CMAHP	321
12_test_peak_42387_lociStitched	chr20	56993208	57015597			BMP7-AS1	322
test_peak_58335	chr6	26357937	26368005	BTN3A2	BTN3A2,BTN2A2,BTN3A1	BTN3A2	323
25_test_peak_24327_lociStitched	chr15	86040055	86102858	LINC01584	AGBL1	LINC01584	324
19_test_peak_52314_lociStitched	chr4	108466081	108540827	RPL34-AS1		RPL34-AS1	325
20_test_peak_60699_lociStitched	chr6	137697601	137769804	LOC100507406	LOC102723649	LOC100507406	326
4_test_peak_57955_lociStitched	chr6	21587036	21610774	SOX4		SOX4	327
9_test_peak_49392_lociStitched	chr3	143164059	143192459		CHST2	CHST2	328
11_test_peak_1902_lociStitched	chr1	46675269	46725314	EFCAB14-AS1,EFCAB14	TEX38,ATPAF1,EFCAB14-AS1	EFCAB14	329
27_test_peak_29710_lociStitched	chr17	56749703	56824879	C17orf67	DGKE	C17orf67	330
12_test_peak_58783_lociStitched	chr6	36885982	36925268	C6orf89	PI16,PPIL1,CPNE5	C6orf89	331
4_test_peak_70226_lociStitched	chr9	90800356	90816843	SYK	SYK	SYK	332
2_test_peak_34803_lociStitched	chr19	55250901	55260864	PPP6R1	TMEM86B,MIR6804,HSPBP1,PTPRH,BRSK1,MIR6802,MIR6803	PPP6R1	333
25_test_peak_14836_lociStitched	chr12	26835502	26885403		ITPR2	ITPR2	334
11_test_peak_62629_lociStitched	chr7	16256994	16276755	ISPD,ISPD-AS1	ISPD-AS1	ISPD-AS1	335
23_test_peak_49515_lociStitched	chr3	151085180	151147001	MED12L		MED12L	336
32_test_peak_54667_lociStitched	chr5	68368759	68465107			PIK3R1	337
8_test_peak_65540_lociStitched	chr7	157659960	157702664	PTPRN2		MIR153-2	338
3_test_peak_64152_lociStitched	chr7	100210459	100223723	STAG3,PVRIG,GATS	GPC2,GAL3ST4	PVRIG	339
19_test_peak_5652_lociStitched	chr1	203648306	203682787	ATP2B4	SNORA77,LINC00260,ATP2B4	ATP2B4	340
12_test_peak_17687_lociStitched	chr13	21215377	21243776	LINC01046	MRPL57,SKA3	LINC01046	341
11_test_peak_31504_lociStitched	chr18	12837296	12884280	PTPN2		PTPN2	342
12_test_peak_1475_lociStitched	chr1	39183087	39217046	MACF1		MACF1	343
5_test_peak_14851_lociStitched	chr12	27003546	27019321	TM7SF3	MED21	TM7SF3	344
3_test_peak_5578_lociStitched	chr1	202158175	202166282	PTPN7	LGR6,PTPRVP,GPR37L1,ARL8A,PTPN7	PTPN7	345
15_test_peak_9662_lociStitched	chr10	97159021	97201708	ARHGAP19-SLIT1,SLIT1		SLIT1	346
13_test_peak_11431_lociStitched	chr11	32374469	32425861	WT1	WT1-AS,WT1	WT1	347
3_test_peak_11958_lociStitched	chr11	59813114	59823558		MRPL16,TCN1,GIF	MRPL16	348
10_test_peak_41943_lociStitched	chr20	39243461	39260247		LOC339568	LOC339568	349
7_test_peak_36884_lociStitched	chr2	70071083	70090156	PCBP1-AS1,PCBP1	LOC100133985	PCBP1-AS1	350
5_test_peak_71990_lociStitched	chrX	2691246	2720098	CD99	XG,XGY2	CD99	351
13_test_peak_49268_lociStitched	chr3	141100592	141129406	SPSB4		SPSB4	352
16_test_peak_39510_lociStitched	chr2	196158721	196190739	STK17B		STK17B	353
11_test_peak_17204_lociStitched	chr12	121996880	122028776	BCL7A,WDR66	BCL7A,MLXIP	BCL7A	354
21_test_peak_67190_lociStitched	chr8	81090342	81157220	PAG1		PAG1	355
11_test_peak_47158_lociStitched	chr3	43011675	43028735	FAM198A		FAM198A	356
9_test_peak_44430_lociStitched	chr22	23567837	23592352	IGLL1	IGLL1,PCAT14,DRICH1	IGLL1	357
3_test_peak_30479_lociStitched	chr17	75781916	75793904	UNK,MIR4738	GALK1,H3F3B	UNK	358
9_test_peak_56487_lociStitched	chr5	151195844	151218113	CCDC69	ANXA6,GM2A	CCDC69	359
6_test_peak_71145_lociStitched	chr9	125095074	125134221	SCAI		SCAI	360
9_test_peak_14015_lociStitched	chr11	134711676	134744075			LOC283177	361
11_test_peak_55322_lociStitched	chr5	96795094	96845129	ERAP1	ERAP2	ERAP1	362
9_test_peak_18315_lociStitched	chr13	46160022	46185241	LCP1	LRRC63	LCP1	363
2_test_peak_50724_lociStitched	chr4	6167198	6188352	JAKMIP1	LOC285484	JAKMIP1	364
17_test_peak_43601_lociStitched	chr21	38470777	38519463	ERG	ERG	ERG	365
13_test_peak_758_lociStitched	chr1	23524117	23563276	ID3,LOC101928163,E2F2	ASAP3	E2F2	366
5_test_peak_54201_lociStitched	chr5	40668712	40688672	PTGER4		PTGER4	367
13_test_peak_51913_lociStitched	chr4	86935022	86983174	AFF1	AFF1,C4orf36,LOC100506746	AFF1	368
23_test_peak_56754_lociStitched	chr5	170261513	170313418	LCP2	C5orf58,LINC01366,KCNIP1	LCP2	369
test_peak_71472	chr9	129860260	129870882	MIR6855,USP20	C9orf78,TOR1A	MIR6855	370
26_test_peak_52439_lociStitched	chr4	118031336	118120814	NDST3		NDST3	371
test_peak_37522	chr2	98652624	98666941	MGAT4A	UNC50,COA5	MGAT4A	372
16_test_peak_39494_lociStitched	chr2	195522799	195572808			SLC39A10	373
17_test_peak_46099_lociStitched	chr3	13524285	13584046	FBLN2	FBLN2,HDAC11-AS1,HDAC11	FBLN2	374
7_test_peak_45415_lociStitched	chr22	44448872	44461583		LDOC1L,LOC101927526	LOC101927526	375
4_test_peak_71588_lociStitched	chr9	131724667	131744953	RAPGEF1	RAPGEF1	RAPGEF1	376
test_peak_59397	chr6	53357100	53363607		RPS16P5,ELOVL5	ELOVL5	377
28_test_peak_54346_lociStitched	chr5	52693237	52744520		ITGA1,PELO	PELO	378
5_test_peak_46849_lociStitched	chr3	34012003	34029025			PDCD6IP	379
8_test_peak_8402_lociStitched	chr10	46075768	46107055		AGAP7P,MSMB,NCOA4	AGAP7P	380
8_test_peak_6028_lociStitched	chr1	212621430	212665754	FAM71A	ATF3,BATF3	FAM71A	381
17_test_peak_1688_lociStitched	chr1	42239311	42281604	FOXJ3		FOXJ3	382
5_test_peak_72115_lociStitched	chrX	13074619	13093929		FAM9C	FAM9C	383
17_test_peak_6885_lociStitched	chr1	234498840	234530042	LINC01354	TARBP1	LINC01354	384
1_test_peak_2511_lociStitched	chr1	84293573	84304309	SAMD13		SAMD13	385
10_test_peak_64264_lociStitched	chr7	102414574	102442429	LOC100630923,PRKRIP1,ORAI2	POLR2J,ALKBH4,MIR4467,MIR5090,LRWD1,MIR548O	ORAI2	386
16_test_peak_25330_lociStitched	chr16	11079736	11141142	CLEC16A		SOCS1	387
7_test_peak_33311_lociStitched	chr19	13140890	13169153	NACC1,IER2,STX10	LYL1,TRMT1	IER2	388
6_test_peak_3550_lociStitched	chr1	117606098	117630492	FAM46C	LOC100996263	FAM46C	389
11_test_peak_5819_lociStitched	chr1	206551490	206581099	RASSF5	EIF2D	RASSF5	390
10_test_peak_56317_lociStitched	chr5	142412555	142441937	LOC101926941		LOC101926941	391
6_test_peak_44391_lociStitched	chr22	23211901	23226281	BCR	FBXW4P1	BCR	392
13_test_peak_65445_lociStitched	chr7	155268669	155301406	INSIG1		INSIG1	393
13_test_peak_67550_lociStitched	chr8	102862024	102910634	AZIN1-AS1,AZIN1		AZIN1-AS1	394
10_test_peak_58900_lociStitched	chr6	39911330	39950232	MOCS1	LOC100505635	MOCS1	395
15_test_peak_70125_lociStitched	chr9	88912681	88935591			C9orf47	396
9_test_peak_45260_lociStitched	chr22	40709923	40733646		MCHR1	MCHR1	397
6_test_peak_33433_lociStitched	chr19	15834994	15849259	UCA1	OR10H5,LOC102724279,OR10H1,CYP4F2	UCA1	398
6_test_peak_64315_lociStitched	chr7	105006339	105018289	KMT2E,KMT2E-AS1	LINC01004	KMT2E-AS1	399
test_peak_63969	chr7	92584005	92591229	FAM133B	MGC16142	FAM133B	400
17_test_peak_35381_lociStitched	chr2	1767848	1823233	MYT1L	PXDN	PXDN	401
10_test_peak_23701_lociStitched	chr15	68816492	68846479	ANP32A	MIR4312,ANP32A-IT1	ANP32A	402
4_test_peak_26645_lociStitched	chr16	66539726	66564465	CKLF-CMTM1,TK2,CKLF	CKLF,TK2,CMTM3,CMTM1,CMTM2	CKLF-CMTM1	403
15_test_peak_55388_lociStitched	chr5	98905582	98938872	CHD1,LOC100289230		CHD1	404
5_test_peak_24681_lociStitched	chr15	99273641	99287058	LRRC28	HSP90B2P,TTC23	HSP90B2P	405
12_test_peak_17343_lociStitched	chr12	123993251	124046020	ZNF664,ZNF664-FAM101A	ZNF664,CCDC92	ZNF664	406
23_test_peak_41428_lociStitched	chr20	24129872	24165764		FLJ33581	FLJ33581	407
23_test_peak_39939_lociStitched	chr2	212947943	212986189		MIR4776-1,MIR4776-2	MIR4776-2	408
5_test_peak_11918_lociStitched	chr11	58573139	58598154	ZFP91,LPXN,ZFP91-CNTF	CNTF	ZFP91	409
21_test_peak_44739_lociStitched	chr22	28791489	28829427	XBP1	CCDC117,CHEK2,HSCB	XBP1	410
test_peak_44121	chr22	17772764	17782777	LINC00528,BID	MIR3198-1,BID	LINC00528	411
13_test_peak_4721_lociStitched	chr1	167447501	167506206	CD247	CREG1	CD247	412
5_test_peak_1486_lociStitched	chr1	39320941	39337346	MACF1		KIAA0754	413
5_test_peak_38549_lociStitched	chr2	135818832	135841739	LCT,LOC100507600,MCM6		LCT	414
6_test_peak_43757_lociStitched	chr21	42221821	42238684	ABCG1	ABCG1	ABCG1	415
10_test_peak_15157_lociStitched	chr12	45399597	45431730	ANO6		ANO6	416
14_test_peak_51088_lociStitched	chr4	26589300	26623729	TBC1D19		TBC1D19	417
4_test_peak_44664_lociStitched	chr22	26474773	26489922	HPS4,SRRD	ASPHD2,HPS4,TFIP11	HPS4	418
10_test_peak_9957_lociStitched	chr10	110058065	110086806	ADD3	ADD3-AS1	ADD3-AS1	419
29_test_peak_6947_lociStitched	chr1	235239829	235337464	GGPS1,ARID4B	MIR4753,ARID4B,TBCE	ARID4B	420
19_test_peak_17286_lociStitched	chr12	123106743	123151811	PITPNM2	LOC100507091	PITPNM2	421
12_test_peak_52788_lociStitched	chr4	141896779	141922440			IL15	422
8_test_peak_37814_lociStitched	chr2	105770379	105801006	NCK2	NCK2	NCK2	423
5_test_peak_149_lociStitched	chr1	3880082	3906720	C1orf174,LINC01134,DFFB	CEP104,DFFB,LINC01346	C1orf174	424
1_test_peak_7434_lociStitched	chr10	8053592	8062848	GATA3	GATA3-AS1,GATA3	GATA3	425
9_test_peak_71625_lociStitched	chr9	132842558	132865154	AK8	C9orf9	AK8	426
7_test_peak_45051_lociStitched	chr22	37217940	37245794	RAC2	SSTR3,CYTH4,C1QTNF6	RAC2	427
7_test_peak_72469_lociStitched	chrX	40148197	40178774	BCOR		BCOR	428
11_test_peak_36896_lociStitched	chr2	70118416	70144361	LOC100133985	PCBP1,PCBP1-AS1,C2orf42	LOC100133985	429
13_test_peak_29402_lociStitched	chr17	47971040	48018025	CDK5RAP3	PNPO,NFE2L1,PRR15L,CDK5RAP3,SP2-AS1,COPZ2,MIR152	CDK5RAP3	430
13_test_peak_2068_lociStitched	chr1	54459265	54500173		ACOT11	ACOT11	431
11_test_peak_60825_lociStitched	chr6	142902437	142947683	HIVEP2		HIVEP2	432
1_test_peak_15173_lociStitched	chr12	45725033	45733265	ARID2,LINC00938		ARID2	433
2_test_peak_56915_lociStitched	chr5	177426653	177434552	GRK6	F12,PRR7,DBN1,PRR7-AS1,PFN3,GRK6,SLC34A1	GRK6	434
8_test_peak_24668_lociStitched	chr15	98938511	98959108	IGF1R	PGPEP1L	PGPEP1L	435
7_test_peak_47203_lociStitched	chr3	44434469	44446152	ZNF445		ZNF445	436
20_test_peak_64520_lociStitched	chr7	117562736	117620024	CFTR		CFTR	437
18_test_peak_50809_lociStitched	chr4	8198417	8259006	SH3TC1	HTRA3,ABLIM2	SH3TC1	438
test_peak_54223	chr5	43037437	43043618	ANXA2R,LOC153684,LOC648987	LOC648987,LOC100506639,FLJ32255,LOC100132356	ANXA2R	439
10_test_peak_46759_lociStitched	chr3	31521748	31550654	STT3B		STT3B	440
8_test_peak_32757_lociStitched	chr19	3129858	3161035	GNA15,LOC100996351	NCLN,GNA11,S1PR4	GNA15	441
15_test_peak_444_lociStitched	chr1	13469590	13505357	LRRC38		LRRC38	442
15_test_peak_38814_lociStitched	chr2	160375502	160430001	MIR4785,RBMS1		MIR4785	443
18_test_peak_52912_lociStitched	chr4	145033319	145101971	ANAPC10,ABCE1	ANAPC10	ABCE1	444
test_peak_67723	chr8	116875020	116883878	RAD21-AS1	MIR3610,RAD21	RAD21	445
23_test_peak_53558_lociStitched	chr4	186620683	186694425	FAT1		FAT1	446
19_test_peak_45873_lociStitched	chr3	4819847	4851390	ITPR1		BHLHE40-AS1	447
5_test_peak_56578_lociStitched	chr5	157251874	157275739	ITK,CYFIP2		CYFIP2	448
12_test_peak_9495_lociStitched	chr10	90930076	90960631	XLOC_008559	ANKRD1	XLOC_008559	449
14_test_peak_14590_lociStitched	chr12	11998989	12033514		BCL2L14	BCL2L14	450
13_test_peak_5716_lociStitched	chr1	204480805	204527162	MDM4,PIK3C2B	MDM4	MDM4	451
22_test_peak_43532_lociStitched	chr21	37358041	37414912	DYRK1A	DYRK1A	DYRK1A	452
15_test_peak_19368_lociStitched	chr13	114108589	114162323	RASA3		RASA3	453
12_test_peak_70301_lociStitched	chr9	91144937	91178800			LOC100129316	454
7_test_peak_18424_lociStitched	chr13	48291913	48307014	RB1,LINC00441		LINC00441	455
7_test_peak_54103_lociStitched	chr5	36045610	36074222	UGT3A2	UGT3A1,UGT3A2	UGT3A2	456
12_test_peak_3148_lociStitched	chr1	108041920	108084127			VAV3	457
8_test_peak_40219_lociStitched	chr2	224925246	224953957	DOCK10		DOCK10	458
14_test_peak_19631_lociStitched	chr14	24436557	24469899	KHNYN,SDR39U1,LOC101927045	NYNRIN,CMA1,CBLN3	LOC101927045	459
test_peak_5367	chr1	198925387	198937471	MIR181A1HG		MIR181A1HG	460
8_test_peak_27107_lociStitched	chr16	79071232	79101828	WWOX		MAF	461
25_test_peak_17152_lociStitched	chr12	121626474	121673446	MORN3,ORAI1	TMEM120B,KDM2B	MORN3	462
9_test_peak_24741_lociStitched	chr15	100304816	100339145	ADAMTS17	CERS3-AS1,SPATA41	ADAMTS17	463
7_test_peak_28280_lociStitched	chr17	17749294	17765540	RAI1,RAI1-AS1	SMCR5,MIR6777,MIR33B	RAI1-AS1	464
3_test_peak_62783_lociStitched	chr7	23463155	23475474	IGF2BP3	RPS2P32	IGF2BP3	465
8_test_peak_41981_lociStitched	chr20	40925808	40944672			TOP1	466
10_test_peak_21831_lociStitched	chr14	106744199	106775869			MIR5195	467
8_test_peak_52006_lociStitched	chr4	98263494	98293779	RAP1GDS1	RAP1GDS1	RAP1GDS1	468
1_test_peak_14228_lociStitched	chr12	4823903	4831765	KCNA6		KCNA6	469
15_test_peak_26753_lociStitched	chr16	68059584	68091934	NFATC3,DUS2	NFATC3,DUS2,LOC100131303,DDX28	NFATC3	470
14_test_peak_37339_lociStitched	chr2	95041356	95078449	MAL	MRPS5,MAL	MAL	471
13_test_peak_52663_lociStitched	chr4	129604351	129641978			LOC101927282	472
8_test_peak_35279_lociStitched	chr2	21223	36505		FAM110C	FAM110C	473
9_test_peak_9835_lociStitched	chr10	102641777	102676566	TRIM8,ARL3	SFXN2	TRIM8	474
19_test_peak_24451_lociStitched	chr15	90561369	90604485	CRTC3		CRTC3	475
test_peak_4352	chr1	158243751	158258924	CD1A	CD1C	CD1A	476
26_test_peak_15996_lociStitched	chr12	68359159	68403995		LOC100507195,MDM1	MDM1	477
7_test_peak_30933_lociStitched	chr17	82291992	82316577	CD7	CSNK1D,TEX19,SECTM1	CD7	478
61_test_peak_55066_lociStitched	chr5	81505836	81608272	SSBP2		ACOT12	479
5_test_peak_37376_lociStitched	chr2	96144324	96168455	DUSP2	ASTL,ADRA2B,STARD7-AS1,STARD7	DUSP2	480
13_test_peak_51765_lociStitched	chr4	78602339	78662271	ANXA3,LINC01094	LINC01094	LINC01094	481
14_test_peak_18228_lociStitched	chr13	42353685	42397406			AKAP11	482
7_test_peak_14422_lociStitched	chr12	9751549	9775546	CD69	CLECL1	CD69	483
5_test_peak_49901_lociStitched	chr3	177192677	177203260	TBL1XR1		TBL1XR1	484
10_test_peak_48386_lociStitched	chr3	106860220	106891571			LINC00882	485
6_test_peak_34444_lociStitched	chr19	47723316	47755450	GLTSCR2,EHD2	SEPW1,TPRX1,GLTSCR2-AS1,SNORD23	GLTSCR2	486
4_test_peak_23939_lociStitched	chr15	74776596	74791020	CSK,MIR4513	CPLX3,MIR6882,CSK,LMAN1L,CYP1A2	CSK	487
20_test_peak_31553_lociStitched	chr18	13273154	13336747	LDLRAD4		LDLRAD4	488
2_test_peak_64390_lociStitched	chr7	106067807	106077763		SYPL1	SYPL1	489
15_test_peak_50967_lociStitched	chr4	15742117	15772985		BST1,CD38	CD38	490
12_test_peak_37830_lociStitched	chr2	105890347	105935677	NCK2		NCK2	491
7_test_peak_57779_lociStitched	chr6	15244675	15264589	JARID2,JARID2-AS1		JARID2	492
8_test_peak_17870_lociStitched	chr13	27424634	27456589	MTIF3,GTF3A	RNU6-63P	MTIF3	493
5_test_peak_30854_lociStitched	chr17	81386986	81403796	BAHCC1,MIR4740	LOC100130370,MIR3186	BAHCC1	494
12_test_peak_18794_lociStitched	chr13	67268066	67305856		PCDH9	PCDH9	495
4_test_peak_39623_lociStitched	chr2	197836593	197854184	PLCL1		PLCL1	496
36_test_peak_23199_lociStitched	chr15	58439182	58520472	LIPC,LOC101928694		LOC101928694	497
10_test_peak_66340_lociStitched	chr8	27348948	27388303	PTK2B	MIR6842,TRIM35	PTK2B	498
19_test_peak_61142_lociStitched	chr6	160012940	160069703	IGF2R	AIRN,LOC729603	AIRN	499
19_test_peak_57748_lociStitched	chr6	14700534	14737240			LINC01108	500
10_test_peak_68305_lociStitched	chr8	130060670	130089492	ASAP1-IT2,ASAP1	FAM49B	ASAP1-IT2	501
13_test_peak_30978_lociStitched	chr17	82847629	82908867	TBCD	ZNF750	ZNF750	502
12_test_peak_10381_lociStitched	chr10	123534160	123559487			GPR26	503
17_test_peak_14962_lociStitched	chr12	31874691	31901123			KIAA1551	504
9_test_peak_60365_lociStitched	chr6	127876809	127904455	THEMIS		THEMIS	505
16_test_peak_55148_lociStitched	chr5	82312724	82358210	ATP6AP1L	RPS23	ATP6AP1L	506
7_test_peak_62227_lociStitched	chr6_KI270801v1_alt	220535	249668	THEMIS		THEMIS	507
12_test_peak_51505_lociStitched	chr4	64874877	64893514			LOC401134	508
8_test_peak_31559_lociStitched	chr18	13352144	13382422	LDLRAD4	LDLRAD4-AS1	LDLRAD4-AS1	509
6_test_peak_24532_lociStitched	chr15	92899516	92918438	CHD2,MIR3175	LINC01578	MIR3175	510
18_test_peak_13784_lociStitched	chr11	128284942	128350454			ETS1	511
18_test_peak_12624_lociStitched	chr11	71390138	71426609	FLJ42102	NADSYN1,MIR6754,DHCR7	FLJ42102	512
3_test_peak_26065_lociStitched	chr16	30182868	30194674	SLX1B,LOC606724,BOLA2,CORO1A,SLX1A-SULT1A3		CORO1A	513
8_test_peak_17010_lociStitched	chr12	119659809	119683066	PRKAB1	MIR1178	PRKAB1	514
6_test_peak_41693_lociStitched	chr20	32667380	32691019		C20orf203	C20orf203	515
8_test_peak_43880_lociStitched	chr21	44851451	44882412	PTTG1IP	LINC01424,SUMO3,ITGB2,ITGB2-AS1,UBE2G2,PTTG1IP	PTTG1IP	516
5_test_peak_34104_lociStitched	chr19	39940341	39970941		PSMC4,FCGBP,ZNF546	PSMC4	517
test_peak_58271	chr6	26199461	26208070	HIST1H4E,HIST1H2BF	HIST1H4G,HIST1H3E,HIST1H2BE,HIST1H4D,HIST1H2BG,HIST1H2AE,HIST1H2BD,HIST1H4F,HIST1H1E,HIST1H1D,HIST1H2BH,HIST1H2AD,HIST1H3F	HIST1H4E	518
16_test_peak_27320_lociStitched	chr16	87841018	87877122	SLC7A5	MIR6775	SLC7A5	519
5_test_peak_62889_lociStitched	chr7	26183731	26204331	HNRNPA2B1,CBX3,NFE2L3		HNRNPA2B1	520
4_test_peak_70354_lociStitched	chr9	92399560	92410650	OGN,CENPP	OMD	OGN	521
4_test_peak_31704_lociStitched	chr18	26698916	26717845	PCAT18	KCTD1	PCAT18	522
14_test_peak_7858_lociStitched	chr10	22645503	22686883	PIP4K2A		PIP4K2A	523
5_test_peak_72954_lociStitched	chrX	71101832	71114048	CXorf65,FOXO4,IL2RG	SNX12,FOXO4,MED12,NLGN3	CXorf65	524
13_test_peak_28878_lociStitched	chr17	38868598	38901744	LASP1	LASP1,SNORA21,CWC25,RPL23,MIR6779,MIR4727,C17orf98,LINC00672	LASP1	525
20_test_peak_73744_lociStitched	chrX	148299346	148340715			AFF2	526
2_test_peak_60251_lociStitched	chr6	118651701	118665240	CEP85L		CEP85L	527
21_test_peak_56608_lociStitched	chr5	157855956	157925416	CLINT1	CLINT1	CLINT1	528
5_test_peak_67861_lociStitched	chr8	124190151	124203862	LOC101927588	FER1L6-AS2	FER1L6-AS2	529
13_test_peak_53426_lociStitched	chr4	177301066	177331840	NEIL3		NEIL3	530
14_test_peak_58747_lociStitched	chr6	36094591	36123840	MAPK14	MAPK13	MAPK13	531
4_test_peak_36452_lociStitched	chr2	55034751	55055475	RTN4	RTN4	RTN4	532
22_test_peak_32011_lociStitched	chr18	49021679	49095642	DYM,MIR4744		MIR4744	533
11_test_peak_47835_lociStitched	chr3	58332909	58366249	PXK	RPP14,PXK	PXK	534
9_test_peak_41472_lociStitched	chr20	25074934	25099990	VSX1	ACSS1,LOC284798	VSX1	535
5_test_peak_55142_lociStitched	chr5	81838126	81856987			SSBP2	536
11_test_peak_32245_lociStitched	chr18	63091149	63114647			BCL2	537
15_test_peak_47299_lociStitched	chr3	45972386	45996595	FYCO1	CXCR6,XCR1	FYCO1	538
7_test_peak_22210_lociStitched	chr15	24754674	24769659			SNRPN	539
test_peak_63349	chr7	44992691	44999663		CCM2,SNHG15,SNORA9,MYO1G	CCM2	540
5_test_peak_18190_lociStitched	chr13	41459127	41472067	RGCC	OR7E37P	RGCC	541
8_test_peak_36207_lociStitched	chr2	43123603	43143122			ZFP36L2	542
test_peak_63950	chr7	92530504	92538322	RBM48	MGC16142,PEX1	MGC16142	543
8_test_peak_17391_lociStitched	chr12	124914145	124941301	MIR5188,UBC	DHX37	MIR5188	544
9_test_peak_16989_lociStitched	chr12	117881363	117909345	KSR2		KSR2	545
17_test_peak_30430_lociStitched	chr17	75323307	75366599	GRB2	MIR3678,SLC25A19	SLC25A19	546
3_test_peak_42764_lociStitched	chr20	61494350	61503275	CDH4		CDH4	547
13_test_peak_20490_lociStitched	chr14	65833048	65880991			MIR625	548
12_test_peak_35310_lociStitched	chr2	652686	676954	TMEM18		TMEM18	549
7_test_peak_47752_lociStitched	chr3	56781520	56813735	ARHGEF3	ARHGEF3	ARHGEF3	550
9_test_peak_24553_lociStitched	chr15	93284060	93297411			RGMA	551
6_test_peak_43155_lociStitched	chr21	22416586	22429964			LINC00308	552
13_test_peak_62281_lociStitched	chr7	583586	620566	PRKAR1B,LOC101926963	LOC101927000	LOC101926963	553
12_test_peak_40892_lociStitched	chr20	1650283	1687075	SIRPG	SIRPG-AS1,SIRPB1,SIRPG	SIRPG	554
5_test_peak_48164_lociStitched	chr3	83317907	83334445				555
15_test_peak_17246_lociStitched	chr12	122872140	122902018	VPS37B	HIP1R	VPS37B	556
4_test_peak_973_lociStitched	chr1	26784687	26800778	PIGV	ZDHHC18	PIGV	557
7_test_peak_57764_lociStitched	chr6	14897513	14915733			JARID2	558
18_test_peak_65615_lociStitched	chr7_KI270803v1_alt	306400	346049			PRSS3P2	559
5_test_peak_10277_lociStitched	chr10	119477774	119518570	RGS10		RGS10	560
12_test_peak_63250_lociStitched	chr7	43479319	43520541	HECW1,LOC100506895		LOC100506895	561
16_test_peak_9353_lociStitched	chr10	88027583	88069931			PTEN	562
3_test_peak_540_lociStitched	chr1	15832943	15850690	FLJ37453,SPEN	UQCRHL	SPEN	563
11_test_peak_36221_lociStitched	chr2	43192032	43229589	LINC01126,ZFP36L2		ZFP36L2	564
5_test_peak_67579_lociStitched	chr8	104272603	104283674		RIMS2	RIMS2	565
14_test_peak_53335_lociStitched	chr4	169601359	169638302	NEK1,CLCN3	CLCN3	CLCN3	566
10_test_peak_65311_lociStitched	chr7	150718458	150757054	GIMAP1,GIMAP5,GIMAP1-GIMAP5	TMEM176B,GIMAP2,TMEM176A	GIMAP5	567
4_test_peak_28649_lociStitched	chr17	31307314	31322487	EVI2B,NF1,EVI2A	OMG	EVI2B	568
5_test_peak_30856_lociStitched	chr17	81426586	81439467	BAHCC1	LOC100130370,MIR3186,MIR4740	MIR3186	569
3_test_peak_27825_lociStitched	chr17	3959302	3973120	ATP2A3	ATP2A3,P2RX1	ATP2A3	570
3_test_peak_40337_lociStitched	chr2	231610001	231618206		C2orf57	C2orf57	571
test_peak_58305	chr6	26269283	26278415	HIST1H2BI,HIST1H3G	HIST1H4G,HIST1H2BH,HIST1H4F,HIST1H4H,HIST1H1D,HIST1H3E,HIST1H3F	HIST1H2BI	572
17_test_peak_17091_lociStitched	chr12	120821039	120873583	SPPL3	XLOC_009911	SPPL3	573
52_test_peak_65062_lociStitched	chr7	142408017	142520599			TRY2P	574
12_test_peak_59742_lociStitched	chr6	89349453	89376101	RRAGD,UBE2J1	GABRR2	UBE2J1	575
7_test_peak_40538_lociStitched	chr2	236535898	236556169		ACKR3,IQCA1	ACKR3	576
4_test_peak_816_lociStitched	chr1	23954834	23980380	SRSF10,PNRC2	MIR378F,CNR2,SRSF10	PNRC2	577
6_test_peak_48121_lociStitched	chr3	72844674	72862666	SHQ1	GXYLT2	SHQ1	578
test_peak_58270	chr6	26193093	26199280	HIST1H3D,HIST1H2AD	HIST1H4G,HIST1H3E,HIST1H2BE,HIST1H4D,HIST1H2BG,HIST1H2BF,HIST1H2AE,HIST1H2BD,HIST1H4E,HIST1H4F,HIST1H1E,HIST1H1D	HIST1H3D	579
5_test_peak_23409_lociStitched	chr15	63189559	63199416	RAB8B	RPS27L	RAB8B	580
6_test_peak_4124_lociStitched	chr1	154607060	154630280	ADAR	CHRNB2,UBE2Q1,ADAR	ADAR	581
6_test_peak_32720_lociStitched	chr19	2598726	2622150	GNG7	MIR7850	MIR7850	582
5_test_peak_5097_lociStitched	chr1	182294394	182305034	LINC01344		LINC01344	583
4_test_peak_21385_lociStitched	chr14	99260713	99287867	BCL11B	BCL11B	BCL11B	584
11_test_peak_18531_lociStitched	chr13	50244899	50270762	DLEU1		ST13P4	585
3_test_peak_40349_lociStitched	chr2	231706010	231717865	PTMA,MIR1244-2	PTMA	MIR1244-2	586
12_test_peak_36526_lociStitched	chr2	59883142	59921398			MIR4432	587
17_test_peak_41968_lociStitched	chr20	40879499	40910618			TOP1	588
19_test_peak_32304_lociStitched	chr18	69932695	69984013	CD226	CD226	CD226	589
10_test_peak_4227_lociStitched	chr1	155967456	155991755	ARHGEF2	RXFP4,SCARNA4,SSR2,MIR6738,KIAA0907,SNORA80E	ARHGEF2	590
13_test_peak_23908_lociStitched	chr15	74373840	74416291	SEMA7A,MIR6881	UBL7-AS1,CYP11A1,UBL7,LOC729739	MIR6881	591
6_test_peak_70554_lociStitched	chr9	98099508	98121910	CORO2A,TRIM14	NANS	TRIM14	592
8_test_peak_48074_lociStitched	chr3	71432490	71456694	FOXP1		MIR1284	593
5_test_peak_64232_lociStitched	chr7	101736263	101754615			CUX1	594
10_test_peak_37724_lociStitched	chr2	101692765	101725901	MAP4K4	MAP4K4	MAP4K4	595
10_test_peak_13206_lociStitched	chr11	108220597	108242779	ATM,NPAT		ATM	596
7_test_peak_27291_lociStitched	chr16	87700848	87730922	KLHDC4	KLHDC4,LOC102724467	KLHDC4	597
9_test_peak_22514_lociStitched	chr15	40044824	40058709	SRP14-AS1	BMF,SRP14,SRP14-AS1	SRP14-AS1	598
4_test_peak_27257_lociStitched	chr16	85606315	85616625	GSE1	GSE1	GSE1	599
10_test_peak_57397_lociStitched	chr6	7127750	7156747	RREB1		RREB1	600
16_test_peak_63531_lociStitched	chr7	56880092	56929340	LOC100130849	MIR4283-2	LOC100130849	601
14_test_peak_22089_lociStitched	chr15	19964051	20008630			CHEK2P2	602
17_test_peak_61118_lociStitched	chr6	159969094	160000412	IGF2R	AIRN	IGF2R	603
11_test_peak_31672_lociStitched	chr18	25222374	25258015	ZNF521		ZNF521	604
17_test_peak_8879_lociStitched	chr10	71712761	71776996	CDH23,C10orf105,C10orf54	CDH23,MIR7152	C10orf105	605
4_test_peak_28471_lociStitched	chr17	27645848	27655133	LGALS9	LGALS9	LGALS9	606
test_peak_20764	chr14	73751873	73760321	ELMSAN1,MIR4505	PNMA1,LOC100506476	MIR4505	607
12_test_peak_40676_lociStitched	chr2	239362744	239404953	HDAC4	MIR2467	HDAC4	608
13_test_peak_16942_lociStitched	chr12	116547387	116567518	MAP1LC3B2	LINC00173	MAP1LC3B2	609
9_test_peak_1001_lociStitched	chr1	27421334	27439359	WASF2	FCN3,CD164L2,GPR3	GPR3	610
17_test_peak_61052_lociStitched	chr6	158008164	158087886	SYNJ2	SYNJ2-IT1	SYNJ2	611
5_test_peak_39096_lociStitched	chr2	173351801	173370376	CDCA7		CDCA7	612
14_test_peak_57356_lociStitched	chr6	6328583	6363878	LY86-AS1	F13A1	F13A1	613
5_test_peak_62530_lociStitched	chr7	7154782	7168016		C1GALT1	C1GALT1	614
8_test_peak_10936_lociStitched	chr11	6728265	6747416		OR2AG1,OR6A2,MRPL17,OR2AG2,GVINP1	GVINP1	615
7_test_peak_3373_lociStitched	chr1	113928746	113948658	HIPK1,HIPK1-AS1	BCL2L15,HIPK1,AP4B1,DCLRE1B,OLFML3	HIPK1-AS1	616
6_test_peak_6911_lociStitched	chr1	234719500	234732524	LINC01132		LINC01132	617
12_test_peak_63122_lociStitched	chr7	37340405	37366631	ELMO1		ELMO1	618
6_test_peak_66120_lociStitched	chr8	20219687	20243422	ATP6V1B2	LZTS1-AS1,SLC18A1,LZTS1	LZTS1	619
20_test_peak_59426_lociStitched	chr6	53791935	53855548	LRRC1		LRRC1	620
8_test_peak_28562_lociStitched	chr17	29132424	29158616	MYO18A	MYO18A	MYO18A	621
5_test_peak_34460_lociStitched	chr19	48308531	48334761	TMEM143,EMP3,CCDC114	ZNF114,SYNGR4,TMEM143	CCDC114	622
15_test_peak_18885_lociStitched	chr13	75292299	75328819	TBC1D4		LINC01078	623
12_test_peak_46579_lociStitched	chr3	27334157	27361350	NEK10		NEK10	624
6_test_peak_2876_lociStitched	chr1	97596429	97611187	DPYD		DPYD-AS2	625
8_test_peak_50352_lociStitched	chr3	196178643	196194480		ZDHHC19,LINC00885,SLC51A	ZDHHC19	626
4_test_peak_58704_lociStitched	chr6	35296927	35312978	DEF6	ZNF76,PPARD	DEF6	627
9_test_peak_54810_lociStitched	chr5	75056365	75090194	ANKRD31	GCNT4,LINC01336	LINC01336	628
11_test_peak_71325_lociStitched	chr9	128088234	128106971	SLC25A25	PTGES2-AS1,SLC25A25,SLC25A25-AS1,NAIF1,LCN2,PTGES2	SLC25A25	629
4_test_peak_4279_lociStitched	chr1	156500941	156509426		MEF2D	MEF2D	630
3_test_peak_19287_lociStitched	chr13	108210467	108219466	LIG4,ABHD13		LIG4	631
2_test_peak_36566_lociStitched	chr2	60548562	60557288	BCL11A		BCL11A	632
2_test_peak_4436_lociStitched	chr1	158997836	159016097	IFI16	IFI16	IFI16	633
5_test_peak_33292_lociStitched	chr19	12929781	12938395	FARSA	GCDH,DAND5,KLF1,MIR6515,RAD23A,GADD45GIP1,DNASE2,CALR,SYCE2,MIR5695	FARSA	634
6_test_peak_47571_lociStitched	chr3	50619183	50636923	MAPKAPK3	C3orf18,HEMK1,CISH,DOCK3,MIR4787	MAPKAPK3	635
3_test_peak_2440_lociStitched	chr1	75718396	75727987	ACADM	DLSTP1,ACADM	ACADM	636
12_test_peak_22353_lociStitched	chr15	31306444	31366676	KLF13		KLF13	637
14_test_peak_73691_lociStitched	chrX	136750353	136812852	ARHGEF6		ARHGEF6	638
27_test_peak_5781_lociStitched	chr1	206030877	206106678	C1orf186	AVPR1B,CTSE,RAB7B	C1orf186	639
4_test_peak_37168_lociStitched	chr2	85404661	85421289	CAPG	SH2D6,CAPG,RETSAT,ELMOD3	CAPG	640
5_test_peak_25945_lociStitched	chr16	29007247	29029710		LAT,MIR4517,SPNS1,RRN3P2	LAT	641
4_test_peak_68687_lociStitched	chr8	144293878	144306435	HSF1	TMEM249,MIR7112,MIR6848,SCRT1,DGAT1,SCX,BOP1	HSF1	642
5_test_peak_9438_lociStitched	chr10	88824424	88854106	ANKRD22	LIPM,STAMBPL1	ANKRD22	643
43_test_peak_65665_lociStitched	chr7_KI270803v1_alt	395728	504491			PRSS3P2	644
10_test_peak_41742_lociStitched	chr20	33825530	33860190	CHMP4B	ZNF341-AS1	CHMP4B	645
9_test_peak_28597_lociStitched	chr17	29703888	29733461	SSH2		SSH2	646
3_test_peak_44933_lociStitched	chr22	32719497	32728926	SYN3		TIMP3	647
7_test_peak_3279_lociStitched	chr1	110864133	110897698	CD53		CD53	648
4_test_peak_59986_lociStitched	chr6	105803491	105816075			PRDM1	649
5_test_peak_65927_lociStitched	chr8	8865639	8877977	MFHAS1		MFHAS1	650
14_test_peak_41193_lociStitched	chr20	15035768	15063561	MACROD2		MACROD2-AS1	651
7_test_peak_32468_lociStitched	chr18	79504719	79528871	NFATC1		NFATC1	652
5_test_peak_2741_lociStitched	chr1	92949604	92966616	FAM69A	FAM69A	FAM69A	653
14_test_peak_42316_lociStitched	chr20	53677283	53712402			ZNF217	654
16_test_peak_24520_lociStitched	chr15	92808140	92849746		LINC01578,ASB9P1	ASB9P1	655
10_test_peak_43296_lociStitched	chr21	32045199	32076820		LINC00159	LINC00159	656
14_test_peak_16616_lociStitched	chr12	104663668	104696691	CHST11		MIR3922	657
21_test_peak_49353_lociStitched	chr3	142086812	142149491	TFDP2	TFDP2	TFDP2	658
2_test_peak_35584_lociStitched	chr2	10119553	10125317	RRM2	C2orf48,CYS1	RRM2	659
13_test_peak_13387_lociStitched	chr11	114775097	114822160			NXPE2	660
3_test_peak_38047_lociStitched	chr2	111697853	111711657			ANAPC1	661
13_test_peak_67024_lociStitched	chr8	67951690	67980135	PREX2		PREX2	662
7_test_peak_6977_lociStitched	chr1	235489859	235504556	B3GALNT2	MIR5096	B3GALNT2	663
8_test_peak_51741_lociStitched	chr4	77800631	77829204	CNOT6L	MRPL1	CNOT6L	664
8_test_peak_21288_lociStitched	chr14	97704368	97732414		LOC100129345	LOC100129345	665
test_peak_3136	chr1	107960994	107966205	VAV3-AS1,VAV3		VAV3-AS1	666
8_test_peak_64241_lociStitched	chr7	101982008	101999069	CUX1		CUX1	667
3_test_peak_21598_lociStitched	chr14	104745632	104769008	ADSSL1,SIVA1	AKT1,ZBTB42	SIVA1	668
8_test_peak_37105_lociStitched	chr2	82830464	82856479		LOC1720	LOC1720	669
6_test_peak_40241_lociStitched	chr2	226969408	226994969	RHBDD1		RHBDD1	670
12_test_peak_18355_lociStitched	chr13	46375796	46405534	KIAA0226L	KIAA0226L,RNU6-68P	KIAA0226L	671
24_test_peak_68265_lociStitched	chr8	129525970	129560724	CCDC26	MIR3686,CCDC26	CCDC26	672
6_test_peak_43885_lociStitched	chr21	44911009	44935510	ITGB2,LINC01547,ITGB2-AS1	FAM207A,ITGB2-AS1,PTTG1IP	ITGB2	673
23_test_peak_39478_lociStitched	chr2	195470855	195499156			SLC39A10	674
3_test_peak_23139_lociStitched	chr15	57320311	57333203	LINC01413	LINC00926,CGNL1	LINC01413	675
3_test_peak_68563_lociStitched	chr8	142198320	142211210	LINC00051	MIR4472-1	LINC00051	676
test_peak_58373	chr6	27125996	27132786	HIST1H2BJ	HIST1H2AH,HIST1H4I,MIR3143,HIST1H2BK,HIST1H2AG	HIST1H2BJ	677
23_test_peak_50199_lociStitched	chr3	187951746	188004119			LPP	678
6_test_peak_40868_lociStitched	chr20	1382093	1403194	FKBP1A,FKBP1A-SDCBP2,MIR6869		MIR6869	679
22_test_peak_48515_lociStitched	chr3	111299350	111338221			CD96	680
test_peak_58374	chr6	27133045	27142325	HIST1H4I,HIST1H2AG,HIST1H2BK	HIST1H2AH,MIR3143,HIST1H2BK,HIST1H2BJ	HIST1H4I	681
3_test_peak_49160_lociStitched	chr3	136192594	136199629	MSL2		MSL2	682
13_test_peak_31781_lociStitched	chr18	35026706	35050920	MAPRE2		MAPRE2	683
17_test_peak_55594_lociStitched	chr5	111696692	111745375	NREP,STARD4-AS1	NREP	NREP	684
8_test_peak_3498_lociStitched	chr1	116485109	116517715	CD58	LOC101929023,MIR548AC	LOC101929023	685
10_test_peak_47356_lociStitched	chr3	46532811	46552801	LRRC2	RTP3,LRRC2-AS1,TDGF1	LRRC2-AS1	686
7_test_peak_55340_lociStitched	chr5	96954316	96974725	LNPEP		LNPEP	687
9_test_peak_28588_lociStitched	chr17	29659051	29683537	SSH2	CORO6	CORO6	688
11_test_peak_44820_lociStitched	chr22	30077441	30108511	HORMAD2,HORMAD2-AS1		HORMAD2-AS1	689
2_test_peak_3330_lociStitched	chr1	112617305	112622896	ST7L,CAPZA1		CAPZA1	690
1_test_peak_16478_lociStitched	chr12	98514133	98518805	TMPO,TMPO-AS1	LOC643770	TMPO-AS1	691
10_test_peak_18504_lociStitched	chr13	50069498	50092241	DLEU1,DLEU2	MIR16-1,MIR15A	DLEU1	692
3_test_peak_21840_lociStitched	chr14	106872415	106879724		MIR5195	MIR5195	693
2_test_peak_39121_lociStitched	chr2	174588933	174598833	WIPF1		WIPF1	694
3_test_peak_6570_lociStitched	chr1	229689662	229697916			URB2	695
6_test_peak_14284_lociStitched	chr12	6602655	6628465	CHD4,LPAR5	IFFO1,ING4,ACRBP,SCARNA11,NOP2	CHD4	696
6_test_peak_53143_lociStitched	chr4	153341663	153367715	MND1	MND1,ANXA2P1	MND1	697
2_test_peak_32692_lociStitched	chr19	2081732	2091347	MOB3A	IZUMO4,MKNK2	MOB3A	698
4_test_peak_1560_lociStitched	chr1	40379713	40390615	SMAP2	SMAP2	SMAP2	699
3_test_peak_67645_lociStitched	chr8	104863517	104873061			LRP12	700
2_test_peak_7614_lociStitched	chr10	13339357	13349956	SEPHS1	PHYH,SEPHS1	SEPHS1	701
17_test_peak_4794_lociStitched	chr1	168512988	168557832	XCL2	XCL1,LOC101928565	XCL2	702
10_test_peak_7628_lociStitched	chr10	13697573	13723305	FRMD4A		PRPF18	703
6_test_peak_41362_lociStitched	chr20	23301553	23317648		NXT1,GZF1,LINC01431	NXT1	704
7_test_peak_25285_lociStitched	chr16	8905491	8924958	USP7	CARHSP1,USP7	USP7	705
4_test_peak_4418_lociStitched	chr1	158488241	158499616		OR10K1,OR6Y1,OR10R2	OR10R2	706
1_test_peak_37175_lociStitched	chr2	85537106	85541194	PARTICL,MAT2A	VAMP8,GGCX,VAMP5	MAT2A	707
9_test_peak_57380_lociStitched	chr6	6697301	6725047			LY86-AS1	708
11_test_peak_37239_lociStitched	chr2	86818638	86843246	CD8B	ANAPC1P1,CD8A	CD8A	709
10_test_peak_40571_lociStitched	chr2	237673457	237703113	LRRFIP1		LRRFIP1	710
3_test_peak_54886_lociStitched	chr5	76620166	76630478	IQGAP2,F2RL2	IQGAP2	F2RL2	711
3_test_peak_24411_lociStitched	chr15	90096419	90104657	IDH2		IDH2	712
3_test_peak_45005_lociStitched	chr22	36327628	36337868	MYH9	MIR6819	MIR6819	713
14_test_peak_59218_lociStitched	chr6	45428976	45453657	RUNX2		RUNX2	714
5_test_peak_34179_lociStitched	chr19	41871003	41889439	ARHGEF1,CD79A,RPS19	LYPD4,MIR6797,DMRTC2	ARHGEF1	715
9_test_peak_66274_lociStitched	chr8	23660385	23689596	NKX3-1	NKX2-6	NKX3-1	716
6_test_peak_51801_lociStitched	chr4	80124615	80146158		PRDM8	PRDM8	717
test_peak_58408	chr6	27814951	27826507	HIST1H2BM,HIST1H4J	HIST1H2AL,HIST1H3I,HIST1H2AK,HIST1H2AJ,HIST1H2BN,HIST1H2AI,HIST1H4K,HIST1H4L,HIST1H2BL,HIST1H1B,HIST1H3H	HIST1H4J	718
6_test_peak_13432_lociStitched	chr11	117814659	117832391	FXYD6-FXYD2,FXYD2	DSCAML1,FXYD6	FXYD2	719
19_test_peak_3041_lociStitched	chr1	101336427	101391592	LINC01307		LINC01307	720
4_test_peak_71691_lociStitched	chr9	133700409	133709407	SARDH	DBH-AS1	SARDH	721
test_peak_58411	chr6	27831621	27838379	HIST1H2AK	HIST1H2AL,HIST1H3I,HIST1H2BM,HIST1H2AJ,HIST1H2BN,HIST1H2AI,HIST1H4K,HIST1H4L,HIST1H2BL,HIST1H4J,HIST1H1B,HIST1H3H	HIST1H2AK	722
21_test_peak_46859_lociStitched	chr3	34142036	34185478			PDCD6IP	723
7_test_peak_12558_lociStitched	chr11	68825262	68844569	CPT1A		CPT1A	724
2_test_peak_2052_lociStitched	chr1	54282272	54288273	SSBP3	SSBP3-AS1	SSBP3-AS1	725
10_test_peak_28147_lociStitched	chr17	14446287	14471547			MGC12916	726
8_test_peak_56470_lociStitched	chr5	150763114	150791518	SMIM3	DCTN4	SMIM3	727
6_test_peak_70139_lociStitched	chr9	89303866	89316066	CKS2,MIR3153	SECISBP2	CKS2	728
10_test_peak_22038_lociStitched	chr14_KI270846v1_alt	1236037	1267031				729
31_test_peak_15064_lociStitched	chr12	37327149	37407982			ALG10B	730
1_test_peak_70042_lociStitched	chr9	83978062	83983366	HNRNPK,RMI1	C9orf64,MIR7-1	RMI1	731
2_test_peak_43760_lociStitched	chr21	42398734	42407338	UBASH3A	TFF2,TFF1,TMPRSS3	UBASH3A	732
4_test_peak_39699_lociStitched	chr2	201115897	201128452	CFLAR	CFLAR,CFLAR-AS1,FAM126B,NDUFB3	CFLAR	733
7_test_peak_12715_lociStitched	chr11	73141178	73157578	FCHSD2		FCHSD2	734
4_test_peak_50578_lociStitched	chr4	1199875	1217890	LOC100130872,CTBP1-AS,SPON2,CTBP1	CTBP1,SPON2,CTBP1-AS2	LOC100130872	735
7_test_peak_13832_lociStitched	chr11	128607958	128632185		ETS1	ETS1	736
14_test_peak_26107_lociStitched	chr16	30450611	30474116	ITGAL	DCTPP1,ZNF771,MIR4518,SEPHS2	ITGAL	737
15_test_peak_47925_lociStitched	chr3	60046204	60095301	FHIT		MIR548BB	738
8_test_peak_56566_lociStitched	chr5	157171840	157198838	ITK	FAM71B,MED7	ITK	739
3_test_peak_42877_lociStitched	chr20	63726685	63734192	ZGPAT	ZGPAT,LIME1,SLC2A4RG,TNFRSF6B,ARFRP1	LIME1	740
2_test_peak_7201_lociStitched	chr10	2538812	2550014			LINC00701	741
8_test_peak_71489_lociStitched	chr9	130029260	130046311	FNBP1	GPR107	FNBP1	742
12_test_peak_8411_lociStitched	chr10	46266608	46301650	ANTXRLP1,ANTXRL	ANTXRLP1	ANTXRL	743
8_test_peak_5647_lociStitched	chr1	203612427	203631493	ATP2B4	ATP2B4	ATP2B4	744
6_test_peak_25148_lociStitched	chr16	3070111	3082204		LOC100128770,ZNF205,THOC6,IL32,CCDC64B,TNFRSF12A,MMP25,MMP25-AS1,HCFC1R1,ZSCAN10,ZNF205-AS1	IL32	745
9_test_peak_67561_lociStitched	chr8	103332796	103359710	FZD6	CTHRC1	CTHRC1	746
12_test_peak_13133_lociStitched	chr11	102287872	102325274	BIRC3	BIRC2	BIRC3	747
6_test_peak_43398_lociStitched	chr21	33924268	33950748	LINC00649	ATP5O	LINC00649	748
16_test_peak_31376_lociStitched	chr18	8719227	8757739	MTCL1	GACAT2	MTCL1	749
8_test_peak_14094_lociStitched	chr12	666506	685928		NINJ2,LOC100049716	NINJ2	750
6_test_peak_39805_lociStitched	chr2	203737455	203748881	CD28	CD28	CD28	751
7_test_peak_40286_lociStitched	chr2	230643250	230668962		CAB39,LOC151475	LOC151475	752
test_peak_58228	chr6	26053316	26058308	HIST1H1C	HFE,HIST1H2AB,HIST1H3C,HIST1H1A,HIST1H3A,HIST1H1T,HIST1H4B,HIST1H2BB,HIST1H4C,HIST1H3B,HIST1H4A	HIST1H1C	753
6_test_peak_11193_lociStitched	chr11	14625657	14647395	PDE3B,PSMA1		PSMA1	754
7_test_peak_7386_lociStitched	chr10	6920207	6939156			LINC00707	755
11_test_peak_47392_lociStitched	chr3	46946978	46972991	CCDC12	NBEAL2,NRADDP	CCDC12	756
2_test_peak_12485_lociStitched	chr11	67482437	67486887	AIP	CORO1B,CABP4,AIP,GPR152,CDK2AP2,CABP2,MIR6752,PITPNM1,PTPRCAP,TMEM134	AIP	757
2_test_peak_31206_lociStitched	chr17_KI270908v1_alt	202226	223928	LRRC37A4P		LRRC37A4P	758
test_peak_3920	chr1	149842930	149850864	HIST2H2BC	HIST2H4B,BOLA1,HIST2H2AA3,HIST2H2BF,HIST2H3D,HIST2H3A,HIST2H3C,HIST2H2AB,HIST2H2BE,HIST2H2AC,HIST2H2AA4	HIST2H2BC	759
3_test_peak_65689_lociStitched	chr7_KI270803v1_alt	712964	725974		PRSS3P2	PRSS3P2	760
3_test_peak_3272_lociStitched	chr1	110783643	110789717			CD53	761
test_peak_63989	chr7	92688711	92701290	CDK6	RNU6-10P	RNU6-10P	762
3_test_peak_58696_lociStitched	chr6	35043418	35063082	ANKS1A		TCP11	763
13_test_peak_25677_lociStitched	chr16	21485226	21518905	SLC7A5P2,SMG1P3,MIR3680-1		SMG1P3	764
7_test_peak_6279_lociStitched	chr1	225425271	225447138	LBR		LBR	765
5_test_peak_69725_lociStitched	chr9	75137957	75153344	OSTF1	NMRK1	OSTF1	766
6_test_peak_21375_lociStitched	chr14	99178331	99194846	BCL11B		BCL11B	767
12_test_peak_7451_lociStitched	chr10	8298774	8335931		LINC00708	LINC00708	768
22_test_peak_1618_lociStitched	chr1	41650712	41690253	HIVEP3		EDN2	769
1_test_peak_10097_lociStitched	chr10	114537267	114546262	ABLIM1	ABLIM1	ABLIM1	770
19_test_peak_24632_lociStitched	chr15	98713331	98747567	IGF1R	MIR4714	MIR4714	771
5_test_peak_25593_lociStitched	chr16	18787531	18806799	RPS15A,SMG1,ARL6IP1	RPS15A	ARL6IP1	772
6_test_peak_5048_lociStitched	chr1	180926043	180949133	KIAA1614		KIAA1614	773
15_test_peak_7391_lociStitched	chr10	6956691	7007547			LINC00707	774
test_peak_63343	chr7	44976355	44982209	MYO1G	CCM2,SNHG15,SNORA9	MYO1G	775
5_test_peak_15397_lociStitched	chr12	51318339	51330297	CELA1,BIN2	SMAGP,BIN2	BIN2	776
13_test_peak_67620_lociStitched	chr8	104617217	104649364		LRP12	LRP12	777
2_test_peak_17510_lociStitched	chr12	131770802	131777213	SFSWAP		MMP17	778
8_test_peak_1172_lociStitched	chr1	31502137	31512887	LINC01225	LINC01226	LINC01225	779
5_test_peak_65580_lociStitched	chr7	159042094	159054385	VIPR2	LINC00689	LINC00689	780
10_test_peak_41170_lociStitched	chr20	13669401	13702718		TASP1	TASP1	781
4_test_peak_8204_lociStitched	chr10	34864078	34873392		PARD3,PARD3-AS1	PARD3-AS1	782
14_test_peak_58145_lociStitched	chr6	24890848	24934427	FAM65B	FAM65B	FAM65B	783

## Sheet: LOUCY
LOUCY super enhancers				OVERLAP_GENES	PROXIMAL_GENES	CLOSEST_GENE	enhancerRank
29_test_peak_18903_lociStitched	chr3	187948332	188001447			LPP	1
6_test_peak_7897_lociStitched	chr14	22456624	22485070			DAD1	2
29_test_peak_5488_lociStitched	chr11	122691000	122757416	UBASH3B		UBASH3B	3
14_test_peak_17429_lociStitched	chr3	31211567	31233173		MIR466	MIR466	4
13_test_peak_2164_lociStitched	chr1	199007613	199044708	LINC01222,LINC01221		LINC01222	5
15_test_peak_12363_lociStitched	chr18	63095834	63139827	BCL2		BCL2	6
11_test_peak_17320_lociStitched	chr3	17962115	17988281	LOC339862		LOC339862	7
9_test_peak_19543_lociStitched	chr4	80122205	80145811		ANTXR2,PRDM8	PRDM8	8
14_test_peak_11344_lociStitched	chr17	56749327	56789738		DGKE,C17orf67	C17orf67	9
26_test_peak_26098_lociStitched	chr9	120875071	120952284	TRAF1,PHF19	PSMD5-AS1,PHF19,PSMD5	TRAF1	10
18_test_peak_25206_lociStitched	chr8	133056550	133097120	SLA,TG	MIR7848,SLA	SLA	11
20_test_peak_2749_lociStitched	chr1	234933733	234984558	LOC101927851		LOC101927851	12
15_test_peak_18475_lociStitched	chr3	151871504	151918376	AADACL2-AS1,SUCNR1	AADACL2-AS1	SUCNR1	13
12_test_peak_17079_lociStitched	chr22	46047435	46078237	PRR34,PRR34-AS1	MIR3619,LINC00899,LOC730668,MIRLET7BHG,MIRLET7A3,MIR4763,MIRLET7B	PRR34	14
19_test_peak_10949_lociStitched	chr17	34364440	34414555		CCL1,CCL8,CCL13	CCL1	15
4_test_peak_2317_lociStitched	chr1	206074717	206095371	C1orf186	AVPR1B	AVPR1B	16
3_test_peak_3015_lociStitched	chr10	11162019	11180439	CELF2	CELF2	CELF2	17
25_test_peak_1073_lociStitched	chr1	94061663	94111280	ABCA4		ABCA4	18
21_test_peak_3473_lociStitched	chr10	61750032	61785955	C10orf107		C10orf107	19
8_test_peak_24693_lociStitched	chr8	65942468	65958247			DNAJC5B	20
13_test_peak_284_lociStitched	chr1	24992120	25037708	MIR4425	RUNX3	MIR4425	21
21_test_peak_23587_lociStitched	chr7	92621324	92659350	CDK6	FAM133B,RNU6-10P	FAM133B	22
11_test_peak_19509_lociStitched	chr4	79197518	79214226	LINC01088		NAA11	23
5_test_peak_13404_lociStitched	chr2	16430606	16445714			FAM49A	24
18_test_peak_13207_lociStitched	chr2	1780733	1805712	MYT1L	PXDN	PXDN	25
20_test_peak_7898_lociStitched	chr14	22549011	22570273	DAD1	ABHD4	DAD1	26
16_test_peak_5334_lociStitched	chr11	114074154	114110248	ZBTB16		ZBTB16	27
11_test_peak_14525_lociStitched	chr2	128709862	128736568			LOC101927881	28
16_test_peak_16717_lociStitched	chr22	25711908	25747834	ADRBK2,MYO18B		MYO18B	29
18_test_peak_15746_lociStitched	chr20	32663711	32686599		C20orf203	C20orf203	30
17_test_peak_2379_lociStitched	chr1	207861094	207906115	CD34	LOC148696	CD34	31
14_test_peak_17414_lociStitched	chr3	30631378	30667762	TGFBR2	TGFBR2	TGFBR2	32
7_test_peak_19060_lociStitched	chr3	196630137	196645074	NRROS,LINC01063		NRROS	33
22_test_peak_5646_lociStitched	chr11	131624617	131659524	NTM	C11orf39	C11orf39	34
16_test_peak_25875_lociStitched	chr9	91147392	91195589			LOC100129316	35
9_test_peak_14502_lociStitched	chr2	128471990	128504201			HS6ST1	36
7_test_peak_11394_lociStitched	chr17	58333423	58345745	BZRAP1-AS1,SUPT4H1,MIR4736	BZRAP1-AS1,MIR142,BZRAP1,SUPT4H1	BZRAP1-AS1	37
10_test_peak_16666_lociStitched	chr22	23574737	23591242	IGLL1	IGLL1,PCAT14,DRICH1	IGLL1	38
18_test_peak_26775_lociStitched	chrX	65985769	66018571		MIR223,VSIG4	MIR223	39
15_test_peak_1246_lociStitched	chr1	109788609	109818702		GSTM3,EPS8L3	EPS8L3	40
12_test_peak_9810_lociStitched	chr15	94259062	94306081	MCTP2	MCTP2	MCTP2	41
22_test_peak_9885_lociStitched	chr15	101115947	101173795			CHSY1	42
23_test_peak_18711_lociStitched	chr3	177320548	177362072	LINC00501		LINC00501	43
8_test_peak_11752_lociStitched	chr17	80758620	80790263	RPTOR	LOC101928855	LOC101928855	44
7_test_peak_21626_lociStitched	chr6	14433004	14460431			LINC01108	45
10_test_peak_9626_lociStitched	chr15	78033959	78070638	TBC1D2B	SH2D7,TBC1D2B,LOC91450	TBC1D2B	46
10_test_peak_25555_lociStitched	chr9	37282996	37303611	ZCCHC7		GRHPR	47
8_test_peak_18228_lociStitched	chr3	127212162	127228105		C3orf56	C3orf56	48
11_test_peak_3399_lociStitched	chr10	47254943	47287305		GDF2,GDF10	GDF10	49
22_test_peak_25701_lociStitched	chr9	76627722	76664305	PRUNE2		PRUNE2	50
18_test_peak_22117_lociStitched	chr6	42007149	42042061	CCND3	TAF8,CCND3	CCND3	51
12_test_peak_9766_lociStitched	chr15	90649506	90667368	LINC01585,CRTC3-AS1	BLM	LINC01585	52
7_test_peak_8301_lociStitched	chr14	68397989	68409777	RAD51B		ZFP36L1	53
7_test_peak_15261_lociStitched	chr2	212955963	212981222		MIR4776-1,MIR4776-2	MIR4776-2	54
21_test_peak_24516_lociStitched	chr8	52149750	52188908	ST18		ST18	55
13_test_peak_13262_lociStitched	chr2	8514549	8546785		LOC101929567	LOC101929567	56
10_test_peak_18741_lociStitched	chr3	177673533	177695825	LINC00578		KCCAT211	57
11_test_peak_12449_lociStitched	chr18	77100135	77134911	MBP		MBP	58
19_test_peak_6619_lociStitched	chr12	104458033	104488292	CHST11	CHST11	CHST11	59
13_test_peak_1197_lociStitched	chr1	108026804	108054739			VAV3	60
19_test_peak_6780_lociStitched	chr12	117041993	117077840	TESC	TESC-AS1,TESC	TESC	61
13_test_peak_18246_lociStitched	chr3	127760865	127803725	MGLL		MGLL	62
14_test_peak_24754_lociStitched	chr8	81092858	81154171	PAG1		PAG1	63
11_test_peak_8127_lociStitched	chr14	56333217	56361037			PELI2	64
6_test_peak_20782_lociStitched	chr5	88813037	88830176	MEF2C	MEF2C	MEF2C	65
16_test_peak_2349_lociStitched	chr1	206756158	206793401	IL10	IL19	IL10	66
11_test_peak_13850_lociStitched	chr2	62176728	62203010	B3GNT2	MIR5192	B3GNT2	67
14_test_peak_16791_lociStitched	chr22	28792450	28829465	XBP1	CCDC117	XBP1	68
13_test_peak_16200_lociStitched	chr21	17775385	17799470	C21orf91-OT1,C21orf91	C21orf91-OT1,C21orf91	C21orf91-OT1	69
5_test_peak_9277_lociStitched	chr15	58471340	58485489	LIPC,LOC101928694		LOC101928694	70
11_test_peak_4123_lociStitched	chr10	113946758	113984022			ADRB1	71
15_test_peak_7354_lociStitched	chr13	46071893	46128132	CPB2-AS1,CPB2,LCP1	ZC3H13,CPB2-AS1	CPB2	72
15_test_peak_2659_lociStitched	chr1	230268507	230307587	GALNT2		PGBD5	73
12_test_peak_18946_lociStitched	chr3	189323606	189383699			TPRG1-AS2	74
14_test_peak_4649_lociStitched	chr11	35035206	35059276			LOC100507144	75
10_test_peak_24973_lociStitched	chr8	107301299	107327825	ANGPT1		ANGPT1	76
10_test_peak_14919_lociStitched	chr2	181430008	181464248	ITGA4		ITGA4	77
14_test_peak_21213_lociStitched	chr5	150762410	150790809	SMIM3	DCTN4	SMIM3	78
9_test_peak_18633_lociStitched	chr3	168022070	168040734	GOLIM4		GOLIM4	79
13_test_peak_16347_lociStitched	chr21	34905934	34937871	RUNX1	RUNX1	RUNX1	80
13_test_peak_4515_lociStitched	chr11	26698315	26715350	SLC5A12		SLC5A12	81
14_test_peak_7423_lociStitched	chr13	48486280	48506967	RCBTB2	LPAR6	RCBTB2	82
13_test_peak_3619_lociStitched	chr10	72308304	72335569	DNAJB12	DNAJB12,DDIT4	DNAJB12	83
15_test_peak_16427_lociStitched	chr21	38979064	39017986		LOC400867,LOC101928435	LOC101928435	84
21_test_peak_8810_lociStitched	chr14_KI270846v1_alt	798895	861484				85
14_test_peak_5346_lociStitched	chr11	114158850	114184032	ZBTB16		ZBTB16	86
10_test_peak_19036_lociStitched	chr3	196178013	196194946		ZDHHC19,LINC00885,SLC51A	ZDHHC19	87
10_test_peak_4576_lociStitched	chr11	32405978	32425705	WT1	WT1-AS,WT1	WT1	88
9_test_peak_24025_lociStitched	chr7	142791934	142811247		EPHB6,PRSS2,PRSS1	PRSS2	89
14_test_peak_7541_lociStitched	chr13	64049582	64076857			LOC102723968	90
13_test_peak_2956_lociStitched	chr10	6957005	6991743			LINC00707	91
9_test_peak_25009_lociStitched	chr8	113724702	113742210			CSMD3	92
8_test_peak_11099_lociStitched	chr17	42311308	42322890	STAT5A,STAT3	STAT5B	STAT5A	93
8_test_peak_8137_lociStitched	chr14	56410381	56424093			TMEM260	94
10_test_peak_3248_lociStitched	chr10	30727620	30753020		SVILP1	SVILP1	95
7_test_peak_19046_lociStitched	chr3	196494394	196514853	RNF168,SMCO1		RNF168	96
9_test_peak_501_lociStitched	chr1	39191846	39216703	MACF1		MACF1	97
7_test_peak_2949_lociStitched	chr10	6920298	6930816			LINC00707	98
9_test_peak_1743_lociStitched	chr1	160836160	160862788	CD244	LY9,ITLN1	CD244	99
9_test_peak_22952_lociStitched	chr7	2698071	2737248	AMZ1,GNA12		AMZ1	100
12_test_peak_4735_lociStitched	chr11	44557098	44579353	CD82		CD82	101
12_test_peak_11292_lociStitched	chr17	49737189	49761431	FAM117A	KAT7,SLC35B1	FAM117A	102
11_test_peak_16529_lociStitched	chr21	42449694	42468102		UBASH3A,RSPH1,SLC37A1	RSPH1	103
16_test_peak_686_lociStitched	chr1	58133135	58163122	DAB1		DAB1	104
11_test_peak_2243_lociStitched	chr1	203289911	203328294	BTG2,LINC01136	LINC01353,FMOD	BTG2	105
17_test_peak_21662_lociStitched	chr6	15398029	15440229	JARID2		JARID2	106
15_test_peak_9483_lociStitched	chr15	70474175	70510256			SALRNA3	107
9_test_peak_21994_lociStitched	chr6	33902616	33916044		MIR7159,LINC01016	MIR7159	108
10_test_peak_11902_lociStitched	chr18	910026	926850	ADCYAP1		ADCYAP1	109
13_test_peak_6381_lociStitched	chr12	68362791	68384694		MDM1	MDM1	110
9_test_peak_16005_lociStitched	chr20	53608930	53653014		ZNF217	ZNF217	111
5_test_peak_4201_lociStitched	chr10	117406679	117418549		PDZD8	PDZD8	112
14_test_peak_19385_lociStitched	chr4	56795904	56836749	SPINK2	SPINK2	SPINK2	113
8_test_peak_8190_lociStitched	chr14	61442882	61457274	PRKCH		LOC101927780	114
11_test_peak_23309_lociStitched	chr7	41861284	41891981			INHBA	115
16_test_peak_25832_lociStitched	chr9	89519416	89556675		SEMA4D,GADD45G	SEMA4D	116
9_test_peak_24213_lociStitched	chr7_KI270803v1_alt	819359	834241		PRSS3P2	PRSS3P2	117
9_test_peak_3379_lociStitched	chr10	47125123	47145663			GDF10	118
12_test_peak_8275_lociStitched	chr14	68142378	68169334	RAD51B		RAD51B	119
14_test_peak_18857_lociStitched	chr3	186509344	186540470	CRYGS	LOC253573,TBCCD1,DNAJB11	CRYGS	120
11_test_peak_12321_lociStitched	chr18	59905172	59924319		PMAIP1	PMAIP1	121
17_test_peak_5496_lociStitched	chr11	122808194	122856852	UBASH3B,CRTAM	CRTAM,C11orf63	CRTAM	122
18_test_peak_9423_lociStitched	chr15	67072886	67114087	SMAD3	SMAD3	SMAD3	123
10_test_peak_17797_lociStitched	chr3	58335124	58366860	PXK	RPP14,PXK	PXK	124
10_test_peak_25268_lociStitched	chr8	141088278	141121421		DENND3	DENND3	125
7_test_peak_4986_lociStitched	chr11	65471627	65499857	MALAT1	SCYL1,NEAT1,MIR612	MALAT1	126
13_test_peak_18751_lociStitched	chr3	177711694	177731836	LINC00578		KCCAT211	127
11_test_peak_16173_lociStitched	chr21	14673781	14693017		LOC388813	LOC388813	128
14_test_peak_12149_lociStitched	chr18	37423521	37445360	CELF4		CELF4	129
14_test_peak_15020_lociStitched	chr2	193889817	193908341			LOC101927406	130
8_test_peak_11606_lociStitched	chr17	73584887	73595658	SDK2		SDK2	131
12_test_peak_4097_lociStitched	chr10	113844457	113867994	NHLRC2,DCLRE1A		NHLRC2	132
14_test_peak_15539_lociStitched	chr20	4064956	4084915		RNF24	RNF24	133
11_test_peak_13389_lociStitched	chr2	15964217	15983755		MYCN,MYCNUT,MYCNOS	MYCNOS	134
12_test_peak_23889_lociStitched	chr7	133478694	133494098	EXOC4		MIR6133	135
17_test_peak_26460_lociStitched	chrX	12949935	12988064	TMSB4X	TLR8-AS1,TLR8	TMSB4X	136
12_test_peak_11360_lociStitched	chr17	57436252	57457107	MSI2		LOC101927557	137
20_test_peak_24929_lociStitched	chr8	105568109	105592367	ZFPM2		ZFPM2	138
4_test_peak_14235_lociStitched	chr2	102415697	102424029	IL18RAP	MIR4772,SLC9A4	IL18RAP	139
8_test_peak_3758_lociStitched	chr10	79127945	79145034	ZMIZ1		ZMIZ1	140
7_test_peak_5104_lociStitched	chr11	73143209	73157569		FCHSD2	FCHSD2	141
12_test_peak_3764_lociStitched	chr10	79316489	79335878	ZMIZ1	PPIF	PPIF	142
14_test_peak_3004_lociStitched	chr10	8423862	8454510			LINC00708	143
6_test_peak_4955_lociStitched	chr11	64490082	64504070		LOC100996455	LOC100996455	144
10_test_peak_25221_lociStitched	chr8	133496958	133508532	ST3GAL1		ST3GAL1	145
3_test_peak_12064_lociStitched	chr18	23856373	23867441	LAMA3	LAMA3	LAMA3	146
7_test_peak_17461_lociStitched	chr3	31529721	31542820	STT3B		STT3B	147
9_test_peak_4539_lociStitched	chr11	27002707	27019970		FIBIN,BBOX1	FIBIN	148
14_test_peak_17567_lociStitched	chr3	39346073	39362637		RPSA,CCR8,SNORA6,SNORA62,SLC25A38	CCR8	149
9_test_peak_13498_lociStitched	chr2	28355353	28383441		FLJ31356,FOSL2,LOC100505716	FOSL2	150
11_test_peak_3895_lociStitched	chr10	95293322	95314878	SORBS1	PDLIM1	PDLIM1	151
4_test_peak_23330_lociStitched	chr7	44979289	44996852	SNHG15,SNORA9	CCM2,MYO1G	SNHG15	152
7_test_peak_4976_lociStitched	chr11	65417531	65430660	NEAT1	SLC25A45,FRMD8,MIR612	NEAT1	153
5_test_peak_16408_lociStitched	chr21	38491529	38507575	ERG	ERG	ERG	154
7_test_peak_13414_lociStitched	chr2	16478152	16487797			FAM49A	155
12_test_peak_12875_lociStitched	chr19	38665873	38695394	ACTN4	EIF3K,CAPN12,MAP4K1	ACTN4	156
9_test_peak_15054_lociStitched	chr2	195470324	195496215			SLC39A10	157
5_test_peak_7284_lociStitched	chr13	41002779	41017381	ELF1	WBP4,ELF1	ELF1	158
4_test_peak_14253_lociStitched	chr2	105786054	105799565	NCK2	NCK2	NCK2	159
9_test_peak_10591_lociStitched	chr17	2258217	2276485	SMG6	LOC101927839,SRR,SMG6	SMG6	160
6_test_peak_6767_lociStitched	chr12	116545944	116562050	MAP1LC3B2	LINC00173	MAP1LC3B2	161
5_test_peak_8328_lociStitched	chr14	68779465	68800449	ZFP36L1		ZFP36L1	162
8_test_peak_1857_lociStitched	chr1	168512774	168537341		XCL1,LOC101928565,XCL2	XCL2	163
9_test_peak_20204_lociStitched	chr4	184343161	184385263	LOC102723766,LOC728175		LOC728175	164
3_test_peak_16092_lociStitched	chr20	61493873	61503504	CDH4		CDH4	165
12_test_peak_24089_lociStitched	chr7	150661665	150677453		GIMAP1,GIMAP6,GIMAP2	GIMAP2	166
13_test_peak_26022_lociStitched	chr9	110142769	110159424	AKAP2,PALM2-AKAP2	C9orf152	AKAP2	167
6_test_peak_9566_lociStitched	chr15	74775318	74790840	CSK,MIR4513	CYP1A1,CPLX3,MIR6882,CSK,LMAN1L,CYP1A2	CSK	168
5_test_peak_15297_lociStitched	chr2	216216200	216224385	PKI55		PKI55	169
5_test_peak_1833_lociStitched	chr1	167616740	167637248	RCSD1		RCSD1	170
10_test_peak_13820_lociStitched	chr2	62038464	62061582	COMMD1		COMMD1	171
13_test_peak_14570_lociStitched	chr2	135997671	136031747	DARS-AS1	DARS	DARS	172
12_test_peak_13834_lociStitched	chr2	62117703	62145419	COMMD1		B3GNT2	173
10_test_peak_11046_lociStitched	chr17	40303383	40340200	RARA	RARA-AS1,RARA,CDC6,GJD3	RARA	174
7_test_peak_22342_lociStitched	chr6	81757129	81773482		LINC01526,FAM46A	FAM46A	175
8_test_peak_16446_lociStitched	chr21	41884730	41900695	C2CD2	PRDM15	PRDM15	176
6_test_peak_12558_lociStitched	chr19	7335802	7350770		ARHGEF18,INSR	INSR	177
8_test_peak_24032_lociStitched	chr7	143029029	143045112		OR6V1,OR9A2,OR6W1P	OR9A2	178
8_test_peak_18119_lociStitched	chr3	112377836	112398119		CD200	CD200	179
6_test_peak_4505_lociStitched	chr11	19575920	19596883	NAV2	MIR4486	MIR4486	180
7_test_peak_8458_lociStitched	chr14	75228299	75259908		FOS,LINC01220	FOS	181
8_test_peak_24227_lociStitched	chr7_KI270803v1_alt	1052419	1068129			PRSS3P2	182
9_test_peak_12084_lociStitched	chr18	25220148	25245086	ZNF521		ZNF521	183
3_test_peak_2724_lociStitched	chr1	234720965	234727903	LINC01132		LINC01132	184
3_test_peak_11696_lociStitched	chr17	77565887	77574850		LOC100507351	LOC100507351	185
9_test_peak_12268_lociStitched	chr18	49041683	49057962	DYM,MIR4744		MIR4744	186
8_test_peak_10507_lociStitched	chr16	85554382	85572298		GSE1	GSE1	187
5_test_peak_23033_lociStitched	chr7	9975791	9984698			PER4	188
9_test_peak_5898_lociStitched	chr12	9859471	9887149	KLRF2,CLEC2B	KLRF1,CLEC2A	CLEC2B	189
13_test_peak_26880_lociStitched	chrX	79244315	79271730			GPR174	190
3_test_peak_20150_lociStitched	chr4	174418152	174424840	MIR4276		MIR4276	191
7_test_peak_21725_lociStitched	chr6	20407700	20420044	E2F3		E2F3	192
9_test_peak_21027_lociStitched	chr5	135360085	135378579	H2AFY	H2AFY	H2AFY	193
7_test_peak_14824_lociStitched	chr2	172270454	172285778			ITGA6	194
11_test_peak_8687_lociStitched	chr14	100066516	100082482	EVL	MIR342,MIR151B	EVL	195
7_test_peak_19792_lociStitched	chr4	118171137	118181554	NDST3		SNHG8	196
6_test_peak_16495_lociStitched	chr21	42227299	42239262	ABCG1	ABCG1	ABCG1	197
4_test_peak_2293_lociStitched	chr1	204976768	204992551	NFASC		NFASC	198
11_test_peak_11520_lociStitched	chr17	65154332	65182921	RGS9		RGS9	199
7_test_peak_19913_lociStitched	chr4	140095362	140117446	MAML3		MAML3	200
9_test_peak_7805_lociStitched	chr13	109731695	109765119	IRS2	LINC00676	LINC00676	201
5_test_peak_19029_lociStitched	chr3	196116877	196128243		TFRC,LINC00885	LINC00885	202
9_test_peak_20938_lociStitched	chr5	119306052	119342711	TNFAIP8	TNFAIP8	TNFAIP8	203
10_test_peak_19014_lociStitched	chr3	195150652	195164777	XXYLT1,XXYLT1-AS2	MIR3137	XXYLT1-AS2	204
6_test_peak_3830_lociStitched	chr10	88375071	88389932	RNLS		RNLS	205
7_test_peak_17285_lociStitched	chr3	15795079	15807137	ANKRD28	ANKRD28	ANKRD28	206
11_test_peak_13768_lociStitched	chr2	54559933	54590946	SPTBN1	RPL23AP32	SPTBN1	207
11_test_peak_24670_lociStitched	chr8	61679282	61708593	ASPH	ASPH,MIR4470	ASPH	208
8_test_peak_19486_lociStitched	chr4	78629038	78659948	LINC01094	LINC01094	LINC01094	209
14_test_peak_220_lociStitched	chr1	23590474	23613915		MDS2,ID3	MDS2	210
11_test_peak_23567_lociStitched	chr7	92043179	92076424	AKAP9		CYP51A1	211
7_test_peak_4231_lociStitched	chr10	122511008	122526344	HTRA1	DMBT1	DMBT1	212
11_test_peak_17338_lociStitched	chr3	18076327	18112091	LOC339862		LOC339862	213
9_test_peak_5631_lociStitched	chr11	129259845	129274365			ARHGAP32	214
4_test_peak_19530_lociStitched	chr4	80064808	80073484	ANTXR2		ANTXR2	215
8_test_peak_21823_lociStitched	chr6	25049066	25070829		FAM65B	FAM65B	216
10_test_peak_9168_lociStitched	chr15	50241608	50263538	HDC		HDC	217
5_test_peak_7484_lociStitched	chr13	50890331	50896537	RNASEH2B-AS1	RNASEH2B,DLEU7	RNASEH2B	218
10_test_peak_2608_lociStitched	chr1	226708523	226727953	ITPKB	ITPKB-IT1	ITPKB	219
7_test_peak_24400_lociStitched	chr8	27361562	27380941	PTK2B		PTK2B	220
13_test_peak_13172_lociStitched	chr1_GL383520v2_alt	277883	324726	PTPRC		PTPRC	221
6_test_peak_4864_lociStitched	chr11	59814062	59823728		MRPL16,TCN1,GIF	MRPL16	222
5_test_peak_23167_lociStitched	chr7	24902195	24913677	OSBPL3	OSBPL3	OSBPL3	223
12_test_peak_3224_lociStitched	chr10	30487579	30504151			MAP3K8	224
4_test_peak_14906_lociStitched	chr2	181300387	181311289	MIR4437,LOC101927156		MIR4437	225
9_test_peak_11329_lociStitched	chr17	56290508	56311584	ANKFN1		ANKFN1	226
9_test_peak_4243_lociStitched	chr10	122539957	122565763	DMBT1		DMBT1	227
11_test_peak_24156_lociStitched	chr7	157300828	157320908		DNAJB6	DNAJB6	228
5_test_peak_14483_lociStitched	chr2	123908149	123918075			CNTNAP5	229
7_test_peak_11432_lociStitched	chr17	59825736	59839292	VMP1	MIR21	MIR21	230
6_test_peak_8486_lociStitched	chr14	77032661	77044403	LOC283575	IRF2BPL,LOC102724190	LOC283575	231
11_test_peak_5722_lociStitched	chr12	712430	730855		NINJ2,WNK1	WNK1	232
8_test_peak_1362_lociStitched	chr1	116496607	116517146	CD58	LOC101929023,MIR548AC	LOC101929023	233
9_test_peak_23606_lociStitched	chr7	92827326	92840510	CDK6,LOC101927497	LOC101927497	CDK6	234
7_test_peak_20460_lociStitched	chr5	42990764	43016961	LOC648987,FLJ32255	LOC153684,LOC648987,ANXA2R	FLJ32255	235
9_test_peak_2563_lociStitched	chr1	224718038	224752108	CNIH3		CNIH3	236
10_test_peak_25923_lociStitched	chr9	97934522	97970910	HEMGN	ANP32B,C9orf156	HEMGN	237
8_test_peak_21737_lociStitched	chr6	20562176	20576904	CDKAL1		CDKAL1	238
5_test_peak_24600_lociStitched	chr8	58798853	58808727	TOX		NSMAF	239
8_test_peak_13909_lociStitched	chr2	68715130	68742519	ARHGAP25	ARHGAP25	ARHGAP25	240
5_test_peak_3839_lociStitched	chr10	88826348	88835658	ANKRD22	LIPM,STAMBPL1	ANKRD22	241
8_test_peak_25801_lociStitched	chr9	88321175	88342789		SPIN1	SPIN1	242
6_test_peak_2501_lociStitched	chr1	221706383	221714511	DUSP10	DUSP10	DUSP10	243
4_test_peak_13812_lociStitched	chr2	58755864	58765838	LINC01122		LINC01122	244
10_test_peak_6901_lociStitched	chr12	124917501	124940693		UBC,MIR5188,DHX37	MIR5188	245
9_test_peak_17308_lociStitched	chr3	17894717	17916371		LOC339862	LOC339862	246
11_test_peak_15279_lociStitched	chr2	213226917	213242067		LOC100130451,SPAG16	LOC100130451	247
7_test_peak_12404_lociStitched	chr18	73764791	73778951			FBXO15	248
10_test_peak_15032_lociStitched	chr2	195318745	195344319			SLC39A10	249
9_test_peak_13604_lociStitched	chr2	37818979	37832690	LINC00211		LINC00211	250
9_test_peak_3606_lociStitched	chr10	72242751	72264137		DDIT4,ASCC1,ANAPC16	DDIT4	251
5_test_peak_18044_lociStitched	chr3	106824269	106840469			LINC00882	252
10_test_peak_20402_lociStitched	chr5	39163948	39193310	FYB	FYB	FYB	253
7_test_peak_11278_lociStitched	chr17	49387290	49405407	PHB	ZNF652,PHB,LOC102724596	PHB	254
10_test_peak_13855_lociStitched	chr2	62300516	62314863			MIR5192	255
7_test_peak_12718_lociStitched	chr19	16070154	16087860	TPM4	LINC00905,HSH2D,RAB8A	TPM4	256
5_test_peak_6940_lociStitched	chr12	127677855	127695084		LOC101927637	LOC101927637	257
9_test_peak_23360_lociStitched	chr7	50264274	50284411		IKZF1	IKZF1	258
4_test_peak_9043_lociStitched	chr15	38682904	38700690	C15orf53		C15orf53	259
7_test_peak_241_lociStitched	chr1	23905015	23921558	CNR2	MIR378F,PNRC2,FUCA1	CNR2	260
7_test_peak_19363_lociStitched	chr4	56648500	56659654	HOPX	HOPX	HOPX	261
9_test_peak_19964_lociStitched	chr4	144647541	144661462	HHIP	HHIP-AS1	HHIP-AS1	262
3_test_peak_23836_lociStitched	chr7	128314506	128322078	RBM28	RBM28,PRRT4,MGC27345	MGC27345	263
9_test_peak_5988_lociStitched	chr12	14947679	14963862	ARHGDIB	LINC01489,PDE6H,ERP27	ARHGDIB	264
11_test_peak_15915_lociStitched	chr20	46544625	46563077	SLC13A3,OCSTAMP	ZNF334	OCSTAMP	265
2_test_peak_16630_lociStitched	chr22	22244800	22251103	VPREB1	BMS1P20	VPREB1	266
10_test_peak_12439_lociStitched	chr18	77053860	77068659	MBP	MBP	MBP	267
11_test_peak_27059_lociStitched	chrX	129759406	129786400	SASH3,XPNPEP2		SASH3	268
2_test_peak_9286_lociStitched	chr15	58549225	58555956	LIPC		LOC101928694	269
9_test_peak_26464_lociStitched	chrX	13081384	13092567		FAM9C	FAM9C	270
9_test_peak_10285_lociStitched	chr16	57128740	57152916	FAM192A,CPNE2	RSPRY1	FAM192A	271
8_test_peak_17906_lociStitched	chr3	71440341	71448272	FOXP1		MIR1284	272
11_test_peak_2141_lociStitched	chr1	198639959	198683271	PTPRC	PTPRC	PTPRC	273
4_test_peak_14614_lociStitched	chr2	142683808	142697035			KYNU	274
9_test_peak_9234_lociStitched	chr15	55266291	55283006	RAB27A	PIGB,PIGBOS1	RAB27A	275
6_test_peak_8380_lociStitched	chr14	70980488	71003148	PCNX		PCNX	276
9_test_peak_19293_lociStitched	chr4	40300186	40313095	LOC101060498	LOC101060498,CHRNA9	LOC101060498	277
11_test_peak_24942_lociStitched	chr8	105620825	105674336	ZFPM2		ZFPM2	278
12_test_peak_9548_lociStitched	chr15	74385462	74404534		CYP11A1,SEMA7A,MIR6881,LOC729739	MIR6881	279
9_test_peak_19324_lociStitched	chr4	48196034	48214520	TEC		TEC	280
8_test_peak_1885_lociStitched	chr1	169692337	169701863	SELL	SELE	SELL	281
7_test_peak_19638_lociStitched	chr4	94338506	94363890	HPGDS		HPGDS	282
6_test_peak_16356_lociStitched	chr21	35010788	35028767	RUNX1	RUNX1-IT1	RUNX1-IT1	283
7_test_peak_16811_lociStitched	chr22	29194977	29204271		EMID1	EMID1	284
6_test_peak_2277_lociStitched	chr1	204084146	204106314	SOX13	LINC00303,ETNK2,LOC101929441	SOX13	285
8_test_peak_1287_lociStitched	chr1	111505784	111517434	TMIGD3	C1orf162,ADORA3,TMIGD3	ADORA3	286
8_test_peak_3889_lociStitched	chr10	95246727	95279965	PDLIM1		PDLIM1	287
8_test_peak_25075_lociStitched	chr8	120724398	120750853	SNTB1	LOC101927543	LOC101927543	288
5_test_peak_23686_lociStitched	chr7	101735107	101744739			CUX1	289
8_test_peak_12008_lociStitched	chr18	13558832	13592262	LDLRAD4	MIR4526,LDLRAD4	MIR4526	290
2_test_peak_3484_lociStitched	chr10	61897237	61904386	ARID5B		ARID5B	291
8_test_peak_24886_lociStitched	chr8	103324618	103354900	FZD6	CTHRC1	CTHRC1	292
8_test_peak_23649_lociStitched	chr7	98619124	98643903	NPTX2		NPTX2	293
15_test_peak_12587_lociStitched	chr19	8657670	8672061		ACTL9,ADAMTS10	ACTL9	294
5_test_peak_2821_lociStitched	chr1	246212084	246220183	SMYD3		SMYD3	295
12_test_peak_24010_lociStitched	chr7	142476928	142500513			MTRNR2L6	296
6_test_peak_6416_lociStitched	chr12	70643834	70661895	PTPRR	PTPRB	PTPRB	297
5_test_peak_5045_lociStitched	chr11	69296342	69313477	MYEOV	MYEOV	MYEOV	298
7_test_peak_4606_lociStitched	chr11	34418102	34430857		CAT	CAT	299
4_test_peak_12351_lociStitched	chr18	62937227	62954318	PHLPP1		PHLPP1	300
4_test_peak_13092_lociStitched	chr19	55251029	55256083	PPP6R1	TMEM86B,MIR6804,HSPBP1,PTPRH,BRSK1,MIR6802,MIR6803	PPP6R1	301
2_test_peak_4194_lociStitched	chr10	116206944	116211999	GFRA1		GFRA1	302
4_test_peak_7139_lociStitched	chr13	30370537	30377534	LINC00426	LINC01058	LINC00426	303
8_test_peak_18617_lociStitched	chr3	167928292	167943223		LINC01330	LINC01330	304
6_test_peak_10895_lociStitched	chr17	31308660	31319566	EVI2B,NF1,EVI2A	OMG	EVI2B	305
7_test_peak_9577_lociStitched	chr15	75038101	75061911	PPCDC	PPCDC,SCAMP5	PPCDC	306
6_test_peak_4683_lociStitched	chr11	36450035	36456440	PRR5L		PRR5L	307
8_test_peak_17444_lociStitched	chr3	31262805	31271608			MIR466	308
6_test_peak_18370_lociStitched	chr3	139118128	139135770	BPESC1		BPESC1	309
9_test_peak_10666_lociStitched	chr17	6927240	6950783		ALOX12P2,ALOX12	ALOX12P2	310
8_test_peak_9223_lociStitched	chr15	54789176	54816873			RSL24D1	311
9_test_peak_20445_lociStitched	chr5	40669626	40682754	PTGER4		PTGER4	312
10_test_peak_3199_lociStitched	chr10	30026835	30049360	KIAA1462		KIAA1462	313
11_test_peak_26598_lociStitched	chrX	38595071	38618110	TSPAN7		TSPAN7	314
7_test_peak_12703_lociStitched	chr19	15835496	15845747	UCA1	OR10H5,LOC102724279,OR10H1	UCA1	315
5_test_peak_15206_lociStitched	chr2	203708625	203721748	CD28	CD28	CD28	316
6_test_peak_22029_lociStitched	chr6	35717992	35732846	LOC285847,FKBP5	CLPSL2,FKBP5,ARMC12,CLPSL1	FKBP5	317
10_test_peak_8618_lociStitched	chr14	92530605	92552199	RIN3		RIN3	318
11_test_peak_5599_lociStitched	chr11	128470922	128482916	ETS1	MIR6090,LOC101929517	ETS1	319
10_test_peak_1124_lociStitched	chr1	98386943	98406118			LOC729987	320
4_test_peak_24618_lociStitched	chr8	59183839	59190341			TOX	321
10_test_peak_4053_lociStitched	chr10	110068925	110094332	ADD3		ADD3-AS1	322
2_test_peak_25065_lociStitched	chr8	120063186	120068500			COL14A1	323
7_test_peak_20703_lociStitched	chr5	79969595	79986921	MTX3	LINC01455,MTX3,THBS4	MTX3	324
8_test_peak_24188_lociStitched	chr7_KI270803v1_alt	307313	342666			PRSS3P2	325
9_test_peak_21608_lociStitched	chr6	14269311	14292406	LINC01108	LINC01108	LINC01108	326
4_test_peak_25726_lociStitched	chr9	77901308	77912256	GNAQ		GNAQ	327
6_test_peak_20106_lociStitched	chr4	171022809	171032137		LOC100506122	LOC100506122	328
5_test_peak_13790_lociStitched	chr2	55099307	55119554		RTN4	RTN4	329
4_test_peak_307_lociStitched	chr1	26286194	26290772	UBXN11	UBXN11,SH3BGRL3,CEP85,CD52	SH3BGRL3	330
8_test_peak_2488_lociStitched	chr1	219774124	219792636			SLC30A10	331
11_test_peak_18880_lociStitched	chr3	186881819	186916434		ADIPOQ,ST6GAL1,ADIPOQ-AS1	ST6GAL1	332
4_test_peak_16405_lociStitched	chr21	38472361	38478901	ERG	ERG	ERG	333
6_test_peak_18091_lociStitched	chr3	111299724	111324364			CD96	334
12_test_peak_21129_lociStitched	chr5	142959383	142984430	ARHGAP26		ARHGAP26-AS1	335
4_test_peak_17102_lociStitched	chr22	49499433	49512038	C22orf34	MIR3667	MIR3667	336
6_test_peak_22250_lociStitched	chr6	53300954	53313527	ELOVL5	MIR5685,RPS16P5	MIR5685	337
7_test_peak_5438_lociStitched	chr11	119672957	119695940	PVRL1	LOC102724301	PVRL1	338
6_test_peak_14649_lociStitched	chr2	144579655	144597290			LINC01412	339
11_test_peak_16473_lociStitched	chr21	42116362	42125424	UMODL1	UMODL1-AS1	UMODL1-AS1	340
9_test_peak_20423_lociStitched	chr5	40480725	40504301			PTGER4	341
8_test_peak_23226_lociStitched	chr7	29335413	29345198	CHN2		LOC102724484	342
8_test_peak_10346_lociStitched	chr16	68070232	68080707	DUS2	NFATC3,DUS2,DDX28	NFATC3	343
9_test_peak_19471_lociStitched	chr4	78601417	78615587	ANXA3	LINC01094	LINC01094	344
8_test_peak_12728_lociStitched	chr19	16138685	16150539	HSH2D	FAM32A,AP1M1,RAB8A,CIB3	HSH2D	345
6_test_peak_15302_lociStitched	chr2	216346382	216354910	2022-03-04		2022-03-04	346
12_test_peak_25024_lociStitched	chr8	113949231	113966800			CSMD3	347
6_test_peak_972_lociStitched	chr1	87892715	87904331			LINC01364	348
4_test_peak_8625_lociStitched	chr14	92576938	92588138	RIN3		RIN3	349
7_test_peak_16075_lociStitched	chr20	60040306	60059144	C20orf197	CDH26,LOC729296	C20orf197	350
4_test_peak_11202_lociStitched	chr17	48541088	48547531	HOXB2,HOXB-AS1	HOXB3,HOXB-AS3,HOXB1,MIR10A,HOXB4,HOXB5	HOXB-AS1	351
9_test_peak_23374_lociStitched	chr7	50330939	50340453	IKZF1	IKZF1	IKZF1	352
12_test_peak_25687_lociStitched	chr9	76574346	76610471			GCNT1	353
3_test_peak_23368_lociStitched	chr7	50306221	50312880	IKZF1	IKZF1	IKZF1	354
9_test_peak_22632_lociStitched	chr6	135109690	135130011			MYB	355
10_test_peak_2838_lociStitched	chr1	246569492	246581001	CNST	LOC255654,TFB2M	CNST	356
14_test_peak_26870_lociStitched	chrX	79138195	79163131		GPR174	GPR174	357
4_test_peak_3410_lociStitched	chr10	47305018	47312232	GDF10	GDF2,RBP3	GDF10	358
9_test_peak_13334_lociStitched	chr2	12498739	12515948	LOC100506457		TRIB2	359
17_test_peak_9986_lociStitched	chr15_KI270905v1_alt	1210601	1231771	APBA2		APBA2	360
7_test_peak_5281_lociStitched	chr11	102558878	102577694	MMP20	MMP7	MMP7	361
8_test_peak_16705_lociStitched	chr22	24503474	24521873	UPB1	SNRPD3,ADORA2A-AS1,GUCD1	UPB1	362
9_test_peak_16828_lociStitched	chr22	30099266	30108532	HORMAD2	HORMAD2-AS1	HORMAD2-AS1	363
4_test_peak_14233_lociStitched	chr2	102392360	102400772	IL18R1	MIR4772,IL18RAP,IL18R1	IL18RAP	364
6_test_peak_2173_lociStitched	chr1	199172727	199184436			LINC01222	365
8_test_peak_16749_lociStitched	chr22	26534099	26558543	TPST2,MIR548J	TFIP11	MIR548J	366
5_test_peak_12657_lociStitched	chr19	13095217	13105717	NFIX,LYL1,TRMT1	IER2,STX10,NACC1	LYL1	367
9_test_peak_8425_lociStitched	chr14	72587887	72600421			MIR7843	368
6_test_peak_3137_lociStitched	chr10	22477728	22492809		LOC100499489	LOC100499489	369
2_test_peak_23729_lociStitched	chr7	106069235	106074252		SYPL1	SYPL1	370
10_test_peak_23634_lociStitched	chr7	95498982	95512174	ASB4		ASB4	371
10_test_peak_3685_lociStitched	chr10	74968029	74989193	KAT6B		DUPD1	372
5_test_peak_14166_lociStitched	chr2	99826489	99839089	AFF3		AFF3	373
4_test_peak_16362_lociStitched	chr21	35043720	35052093	RUNX1	RUNX1-IT1	RUNX1	374
11_test_peak_8865_lociStitched	chr15	19972064	20003814			CHEK2P2	375
6_test_peak_371_lociStitched	chr1	27609201	27633054	FGR	IFI6,AHDC1	FGR	376
4_test_peak_16898_lociStitched	chr22	36328254	36332871	MYH9	MIR6819	MIR6819	377
6_test_peak_25973_lociStitched	chr9	104982306	104994327			ABCA1	378
2_test_peak_8293_lociStitched	chr14	68281503	68286815	RAD51B		RAD51B	379
13_test_peak_26629_lociStitched	chrX	39850035	39870313		MIR1587	MIR1587	380
6_test_peak_15225_lociStitched	chr2	206092179	206100197		GCSHP3,INO80D	INO80D	381
6_test_peak_16972_lociStitched	chr22	39060213	39068247		APOBEC3D,APOBEC3G,APOBEC3F,APOBEC3H,APOBEC3C	APOBEC3G	382
10_test_peak_24051_lociStitched	chr7	143369903	143379268		FAM131B,ZYX,EPHA1-AS1,EPHA1,MIR6892	ZYX	383
10_test_peak_25332_lociStitched	chr9	629338	660191	KANK1	KANK1	KANK1	384
4_test_peak_12492_lociStitched	chr19	3132044	3141970	GNA15,LOC100996351	NCLN,GNA11,S1PR4	GNA15	385
14_test_peak_12757_lociStitched	chr19	18289670	18328909	LSM4	PDE4C,JUND,PGPEP1,LOC729966,MIR3188,KIAA1683	LSM4	386
6_test_peak_21773_lociStitched	chr6	21588704	21605467	SOX4		SOX4	387
13_test_peak_26566_lociStitched	chrX	31099288	31137906	DMD	FTHL17	FTHL17	388
13_test_peak_11721_lociStitched	chr17	78726409	78759367	CYTH1	CYTH1	CYTH1	389
7_test_peak_16774_lociStitched	chr22	27704810	27720605			MN1	390
5_test_peak_4630_lociStitched	chr11	34806213	34811561			PDHX	391
6_test_peak_24315_lociStitched	chr8	11551005	11566115	BLK	LINC00208	LINC00208	392
9_test_peak_1187_lociStitched	chr1	107940374	107962221	VAV3	MIR7852,VAV3-AS1	VAV3-AS1	393
6_test_peak_6426_lociStitched	chr12	71006025	71018407			PTPRR	394
2_test_peak_4156_lociStitched	chr10	114799091	114803510		LOC101927692,FAM160B1	FAM160B1	395
9_test_peak_17485_lociStitched	chr3	34015781	34028881			PDCD6IP	396
9_test_peak_11015_lociStitched	chr17	39167801	39177258	CACNB1	PLXDC1,RPL19,ARL5C,STAC2	ARL5C	397
5_test_peak_656_lociStitched	chr1	53679096	53686459	GLIS1		GLIS1	398
4_test_peak_12385_lociStitched	chr18	70619010	70628094		GTSCR1	GTSCR1	399
4_test_peak_10736_lociStitched	chr17	10114586	10122530	GAS7		GAS7	400
5_test_peak_7219_lociStitched	chr13	33079509	33088380			KL	401
10_test_peak_22042_lociStitched	chr6	36098158	36118592	MAPK14	MAPK13	MAPK13	402
9_test_peak_13647_lociStitched	chr2	43129602	43137849			ZFP36L2	403
5_test_peak_5935_lociStitched	chr12	11796852	11813260	ETV6		ETV6	404
5_test_peak_13804_lociStitched	chr2	58728029	58737717	LINC01122		LINC01122	405
6_test_peak_19524_lociStitched	chr4	80005553	80018102	ANTXR2		ANTXR2	406
7_test_peak_9527_lociStitched	chr15	73975230	73986143	STOML1	PML,LOXL1-AS1,STOML1,LOXL1	STOML1	407
6_test_peak_16603_lociStitched	chr22	19887156	19896650	TXNRD2	C22orf29,COMT,GNB1L	GNB1L	408
8_test_peak_4128_lociStitched	chr10	114059128	114074831		ADRB1	ADRB1	409
5_test_peak_9297_lociStitched	chr15	59811464	59820108			BNIP2	410
4_test_peak_7725_lociStitched	chr13	99215640	99230777	UBAC2	UBAC2,UBAC2-AS1,GPR18	UBAC2	411
11_test_peak_6444_lociStitched	chr12	75634352	75659510			KRR1	412
6_test_peak_13331_lociStitched	chr2	12441282	12457395	LOC100506457		MIR3681	413
7_test_peak_2727_lociStitched	chr1	234768435	234778901		LINC01132	LINC01132	414
9_test_peak_1219_lociStitched	chr1	108112413	108125106			SLC25A24	415
6_test_peak_16648_lociStitched	chr22	23214492	23220465	BCR	FBXW4P1	BCR	416
9_test_peak_8636_lociStitched	chr14	92659344	92670739	RIN3		LGMN	417
7_test_peak_8656_lociStitched	chr14	95517342	95525381		SYNE3,SNHG10,GLRX5,SCARNA13	SCARNA13	418
5_test_peak_5791_lociStitched	chr12	6335953	6348417	TNFRSF1A,SCNN1A	LTBR,PLEKHG6	TNFRSF1A	419
11_test_peak_26675_lociStitched	chrX	45752278	45770218		MIR222,MIR221,LOC392452	MIR222	420
4_test_peak_4300_lociStitched	chr11	326488	332168		ATHL1,B4GALNT4,IFITM5,IFITM1,NLRP6,IFITM2,IFITM3	IFITM3	421
12_test_peak_24199_lociStitched	chr7_KI270803v1_alt	460270	484121			PRSS3P2	422
7_test_peak_6926_lociStitched	chr12	126964238	126974932	LOC101927592		LOC101927592	423
4_test_peak_20729_lociStitched	chr5	81629470	81646914	SSBP2		SSBP2	424
12_test_peak_8947_lociStitched	chr15	28937215	28956488	APBA2	APBA2	APBA2	425
7_test_peak_3580_lociStitched	chr10	71713640	71749452	CDH23,C10orf105,C10orf54	MIR7152,CDH23	C10orf105	426
8_test_peak_3974_lociStitched	chr10	102596724	102617359	SUFU	TRIM8	TRIM8	427
7_test_peak_13670_lociStitched	chr2	44087462	44101425			PPM1B	428
8_test_peak_19991_lociStitched	chr4	147795143	147821630	ARHGAP10	MIR4799	MIR4799	429
4_test_peak_8321_lociStitched	chr14	68719318	68735361			ZFP36L1	430
5_test_peak_12224_lociStitched	chr18	45665666	45672080	SLC14A2		SLC14A2	431
6_test_peak_15575_lociStitched	chr20	8144351	8155480	PLCB1		PLCB1	432
3_test_peak_7822_lociStitched	chr13	111183873	111190343	ARHGEF7	LOC101060553,ARHGEF7-AS1	ARHGEF7	433
8_test_peak_14007_lociStitched	chr2	74562408	74586824	M1AP	DOK1,TLX2,DQX1,HTRA2,AUP1,LOXL3	DOK1	434
5_test_peak_9017_lociStitched	chr15	34327798	34335250	SLC12A6	NUTM1,SLC12A6,MIR1233-1,NOP10,LPCAT4	SLC12A6	435
6_test_peak_10303_lociStitched	chr16	57680248	57691713	ADGRG3	ADGRG3,DRC7,ADGRG1,KATNB1	DRC7	436
8_test_peak_778_lociStitched	chr1	64942256	64957527	JAK1	LINC01359	JAK1	437
4_test_peak_15766_lociStitched	chr20	32966654	32973531		BPIFB2,SUN5	SUN5	438
6_test_peak_14320_lociStitched	chr2	109467917	109477030	SH3RF3		2022-09-10	439
10_test_peak_5064_lociStitched	chr11	69999085	70018196		LOC101928443	LOC101928443	440
6_test_peak_50_lociStitched	chr1	9399567	9426900	LOC100506022		LOC100506022	441
8_test_peak_16841_lociStitched	chr22	30301595	30309979	TBC1D10A	OSM,CCDC157,GATSL3,SF3A1	GATSL3	442
7_test_peak_15398_lociStitched	chr2	229076207	229091130	PID1		PID1	443
6_test_peak_14604_lociStitched	chr2	141527969	141536725	LRP1B		LRP1B	444
5_test_peak_2523_lociStitched	chr1	221956531	221963667			LOC101929771	445
1_test_peak_4726_lociStitched	chr11	43735589	43740316	HSD17B12		HSD17B12	446
7_test_peak_6237_lociStitched	chr12	54412282	54429457	LOC102724050,ITGA5	GPR84,ZNF385A,GTSF1	LOC102724050	447
4_test_peak_2516_lociStitched	chr1	221874069	221879661		LOC101929771	LOC101929771	448
8_test_peak_21003_lociStitched	chr5	132419251	132427482	C5orf56	SLC22A5,LOC553103	C5orf56	449
9_test_peak_21802_lociStitched	chr6	22045565	22073107	CASC15		NBAT1	450
6_test_peak_24559_lociStitched	chr8	55860664	55867794		LYN	LYN	451
4_test_peak_18737_lociStitched	chr3	177642152	177652430	LINC00578		KCCAT211	452
2_test_peak_23658_lociStitched	chr7	99622502	99626566	ZSCAN25	GS1-259H13.2	ZSCAN25	453
7_test_peak_13701_lociStitched	chr2	45833855	45862920	PRKCE		PRKCE	454
6_test_peak_7099_lociStitched	chr13	28406793	28424003	FLT1		FLT1	455
11_test_peak_26055_lociStitched	chr9	114370257	114389124	AKNA	ORM2,ORM1	AKNA	456
8_test_peak_833_lociStitched	chr1	67261957	67268878		IL12RB2	IL12RB2	457
5_test_peak_13005_lociStitched	chr19	48322393	48333677	TMEM143,EMP3	SYNGR4,TMEM143,ZNF114,CCDC114	EMP3	458
7_test_peak_1577_lociStitched	chr1	152029009	152049010	S100A11	LOC100131107,TCHHL1,NBPF18P,S100A10	S100A11	459
6_test_peak_24775_lociStitched	chr8	88072642	88091026	MMP16		DCAF4L2	460
2_test_peak_4137_lociStitched	chr10	114094498	114098740			ADRB1	461
8_test_peak_3008_lociStitched	chr10	11140244	11148332	CELF2	CELF2-AS2,CELF2	CELF2	462
3_test_peak_24602_lociStitched	chr8	59015552	59020680	TOX		TOX	463
7_test_peak_17765_lociStitched	chr3	56782634	56799541	ARHGEF3	ARHGEF3	ARHGEF3	464
9_test_peak_8358_lociStitched	chr14	69694496	69712524	SUSD6		SRSF5	465
4_test_peak_17081_lociStitched	chr22	46233033	46242066	PPARA	CDPF1,PKDREJ,TTC38	CDPF1	466
7_test_peak_11175_lociStitched	chr17	47702619	47720029	TBKBP1	TBX21	TBKBP1	467
6_test_peak_6256_lociStitched	chr12	54966718	54991821	TESPA1	NEUROD4	TESPA1	468
6_test_peak_15088_lociStitched	chr2	196232505	196249871	HECW2	LOC101927482	LOC101927482	469
8_test_peak_25978_lociStitched	chr9	105297864	105310447	SLC44A1		SLC44A1	470
9_test_peak_25550_lociStitched	chr9	37187204	37202180	ZCCHC7		ZCCHC7	471
6_test_peak_3808_lociStitched	chr10	87875287	87882799	PTEN	KLLN	PTEN	472
10_test_peak_17630_lociStitched	chr3	45100822	45118437	CDCP1		CDCP1	473
4_test_peak_11763_lociStitched	chr17	80868442	80873659	RPTOR		LOC101928855	474
12_test_peak_13582_lociStitched	chr2	37553698	37586338			CDC42EP3	475
4_test_peak_19085_lociStitched	chr4	18254	29971		ZNF595	ZNF595	476
10_test_peak_18797_lociStitched	chr3	182911074	182936923	ATP11B	DCUN1D1	DCUN1D1	477
7_test_peak_9866_lociStitched	chr15	99503907	99513286			MEF2A	478
7_test_peak_1044_lociStitched	chr1	94015627	94030437	ABCA4		ABCA4	479
5_test_peak_4961_lociStitched	chr11	64531815	64541121		SLC22A11,SLC22A12	SLC22A11	480
7_test_peak_1210_lociStitched	chr1	108072018	108083838			VAV3	481
6_test_peak_10975_lociStitched	chr17	36721131	36730138			MRM1	482
5_test_peak_16105_lociStitched	chr20	62602088	62606598		SLCO4A1,MIR1-1,MIR133A2	SLCO4A1	483
2_test_peak_2185_lociStitched	chr1	199280290	199285359			LINC01222	484
4_test_peak_9263_lociStitched	chr15	57320822	57335286	LINC01413	LINC00926,CGNL1	LINC01413	485
5_test_peak_9038_lociStitched	chr15	38637919	38654083		C15orf53	C15orf53	486
11_test_peak_16278_lociStitched	chr21	33059801	33079834	LINC00945,OLIG1	LOC101928107,OLIG2	OLIG1	487
8_test_peak_20611_lociStitched	chr5	68237870	68257149	PIK3R1	LOC102467655,PIK3R1	PIK3R1	488
10_test_peak_1622_lociStitched	chr1	154939952	154954277	PBXIP1	PMVK,CKS1B,SHC1,ZBTB7B,PYGO2,LENEP,MIR4258,FLAD1	PBXIP1	489
4_test_peak_15931_lociStitched	chr20	47353635	47360618	ZMYND8	LOC100131496,ZMYND8	ZMYND8	490
8_test_peak_9362_lociStitched	chr15	63891276	63906747		LOC101928988,MIR422A	MIR422A	491
10_test_peak_22656_lociStitched	chr6	135183326	135195351	MYB	MIR548A2	MYB	492
3_test_peak_15611_lociStitched	chr20	12051895	12057536			BTBD3	493
5_test_peak_22932_lociStitched	chr7	1506106	1512855		INTS1,MICALL2,TMEM184A,MAFK	INTS1	494
5_test_peak_14813_lociStitched	chr2	172235294	172253260			DLX2-AS1	495
5_test_peak_20249_lociStitched	chr5	1311604	1317279		MIR4457,TERT,CLPTM1L	MIR4457	496
7_test_peak_3553_lociStitched	chr10	69221810	69230115	HKDC1,LOC101928994	SUPV3L1,HK1	HKDC1	497
5_test_peak_8390_lociStitched	chr14	71411268	71421079		SNORD56B	SNORD56B	498
5_test_peak_11475_lociStitched	chr17	64016358	64027444	ICAM2	PRR29,SCN4A,PRR29-AS1,ICAM2	ICAM2	499
6_test_peak_21760_lociStitched	chr6	20768613	20778743	CDKAL1		CDKAL1	500
5_test_peak_2258_lociStitched	chr1	203607133	203628823	ATP2B4	ATP2B4	ATP2B4	501
4_test_peak_11927_lociStitched	chr18	3057579	3063050		LPIN2	LPIN2	502
5_test_peak_14281_lociStitched	chr2	108617547	108637634	LIMS1	LIMS1	LIMS1	503
3_test_peak_18933_lociStitched	chr3	188971659	188976904		TPRG1-AS1	TPRG1-AS1	504
6_test_peak_14294_lociStitched	chr2	108650775	108662835	LIMS1		LIMS1	505
5_test_peak_2927_lociStitched	chr10	6471019	6476341	PRKCQ		PRKCQ	506
8_test_peak_2263_lociStitched	chr1	203663599	203676923	ATP2B4	ATP2B4	ATP2B4	507
11_test_peak_26996_lociStitched	chrX	119677060	119686837	2022-09-06	MIR766	2022-09-06	508
4_test_peak_12013_lociStitched	chr18	13608581	13616209	LDLRAD4,MIR4526	LDLRAD4	LDLRAD4	509
6_test_peak_2643_lociStitched	chr1	230170197	230189107	GALNT2		GALNT2	510
6_test_peak_25480_lociStitched	chr9	28866258	28884443	LINGO2	MIR876,MIR873	MIR876	511
6_test_peak_11378_lociStitched	chr17	57860759	57877256	CUEDC1	MRPS23	MRPS23	512
10_test_peak_25625_lociStitched	chr9	71894530	71902835	ABHD17B	C9orf85	ABHD17B	513
13_test_peak_18663_lociStitched	chr3	171967032	171987016			FNDC3B	514
10_test_peak_7639_lociStitched	chr13	80442155	80456126			SPRY2	515
4_test_peak_4716_lociStitched	chr11	43253536	43263887	HNRNPKP3	API5	HNRNPKP3	516
2_test_peak_10874_lociStitched	chr17	29137920	29141930	MYO18A	MYO18A	MYO18A	517
9_test_peak_4432_lociStitched	chr11	12085817	12100074		MICAL2	MICAL2	518
7_test_peak_24430_lociStitched	chr8	28942771	28953773	HMBOX1		HMBOX1	519
9_test_peak_7562_lociStitched	chr13	65453962	65473377			LINC01052	520
9_test_peak_6846_lociStitched	chr12	121638054	121664493	MORN3,ORAI1	TMEM120B	MORN3	521
7_test_peak_18594_lociStitched	chr3	161066869	161083957	B3GALNT1,PPM1L	B3GALNT1	B3GALNT1	522
8_test_peak_7756_lociStitched	chr13	103282899	103293000			LINC01309	523
5_test_peak_11496_lociStitched	chr17	64708269	64714764		SMURF2	SMURF2	524
2_test_peak_13878_lociStitched	chr2	64944013	64948391		SLC1A4,LOC400958	LOC400958	525
6_test_peak_4321_lociStitched	chr11	2775380	2789213	KCNQ1		KCNQ1-AS1	526
6_test_peak_24294_lociStitched	chr8	9065973	9089700		MIR4660	MIR4660	527
5_test_peak_19283_lociStitched	chr4	40197078	40206602	RHOH	RHOH	RHOH	528
6_test_peak_5674_lociStitched	chr11_KI270831v1_alt	7636	21443	KCNQ1		KCNQ1	529
7_test_peak_5057_lociStitched	chr11	69970410	69984961			LOC101928443	530
8_test_peak_20722_lociStitched	chr5	80179932	80205547	SERINC5		SERINC5	531
3_test_peak_19618_lociStitched	chr4	86958852	86963895	AFF1	AFF1,LOC100506746	AFF1	532
6_test_peak_17456_lociStitched	chr3	31448393	31465989			STT3B	533
7_test_peak_7161_lociStitched	chr13	30736252	30746158	ALOX5AP		ALOX5AP	534
6_test_peak_16992_lociStitched	chr22	39950125	39962583	GRAP2	FAM83F,GRAP2	GRAP2	535
2_test_peak_24880_lociStitched	chr8	103182829	103187459	BAALC	BAALC-AS1,MIR3151,BAALC-AS2	BAALC-AS1	536
3_test_peak_11679_lociStitched	chr17	76995366	77000134			SEC14L1	537
6_test_peak_19208_lociStitched	chr4	15400273	15415266	C1QTNF7,LOC101929095	C1QTNF7	LOC101929095	538
3_test_peak_23530_lociStitched	chr7	80105331	80109430		GNAI1	GNAI1	539
9_test_peak_14936_lociStitched	chr2	181779596	181792339			NEUROD1	540
8_test_peak_3485_lociStitched	chr10	61937178	61944290	ARID5B		ARID5B	541
4_test_peak_1690_lociStitched	chr1	157399936	157405629			FCRL5	542
7_test_peak_3217_lociStitched	chr10	30445385	30457243	MAP3K8		MAP3K8	543
4_test_peak_1710_lociStitched	chr1	159007258	159013964	IFI16	IFI16	IFI16	544
4_test_peak_3917_lociStitched	chr10	95961188	95966692	ENTPD1-AS1	CC2D2B	CC2D2B	545
4_test_peak_9737_lociStitched	chr15	88396169	88404254			MRPL46	546
6_test_peak_2388_lociStitched	chr1	207919352	207925600		CD34	CD34	547
4_test_peak_21654_lociStitched	chr6	15295538	15301580	JARID2	JARID2-AS1	JARID2	548
4_test_peak_23_lociStitched	chr1	7828140	7833504	PER3	PER3,UTS2	UTS2	549
3_test_peak_10916_lociStitched	chr17	31594858	31598874		MIR4725,MIR365B,MIR193A	MIR365B	550
5_test_peak_8664_lociStitched	chr14	95728742	95742872		TCL1B,TCL1A	TCL1A	551
8_test_peak_18727_lociStitched	chr3	177538199	177555534	LINC00578		LINC00578	552
6_test_peak_12058_lociStitched	chr18	23824766	23839112	LAMA3	LAMA3	LAMA3	553
4_test_peak_14848_lociStitched	chr2	174592824	174598522	WIPF1		WIPF1	554
4_test_peak_70_lociStitched	chr1	10508583	10513735	PEX14	DFFA	PEX14	555
9_test_peak_26193_lociStitched	chr9	126374372	126398345	MVB12B	NRON	NRON	556
7_test_peak_4783_lociStitched	chr11	46667345	46675293	ATG13	ARHGAP1,ZNF408,F2	ARHGAP1	557
4_test_peak_7108_lociStitched	chr13	28437327	28443521	FLT1		FLT1	558
4_test_peak_706_lociStitched	chr1	58389702	58393877			DAB1	559
7_test_peak_5395_lociStitched	chr11	117930869	117953564		TMPRSS13,IL10RA	TMPRSS13	560
6_test_peak_26160_lociStitched	chr9	124203127	124219341		NEK6	NEK6	561
7_test_peak_13478_lociStitched	chr2	27946540	27960629	BRE	MIR4263	MIR4263	562
12_test_peak_7402_lociStitched	chr13	48400535	48412227	LPAR6,RB1		LPAR6	563
5_test_peak_18287_lociStitched	chr3	129949676	129955339		TRH	TRH	564
4_test_peak_20237_lociStitched	chr4	190106773	190114150		DBET	DBET	565
11_test_peak_23346_lociStitched	chr7	50142698	50167668	C7orf72	ZPBP	C7orf72	566
2_test_peak_1976_lociStitched	chr1	180190581	180194042	QSOX1	FLJ23867,LHX4	FLJ23867	567
7_test_peak_14014_lociStitched	chr2	74764242	74779291			HK2	568
2_test_peak_1076_lociStitched	chr1	94719990	94724348	LINC01057	MIR378G	MIR378G	569
6_test_peak_22664_lociStitched	chr6	135279435	135287765	AHI1	MIR548A2	MIR548A2	570
5_test_peak_25447_lociStitched	chr9	16620027	16628783	BNC2		BNC2	571
7_test_peak_19511_lociStitched	chr4	79500492	79513932	LINC00989		LINC00989	572
7_test_peak_19091_lociStitched	chr4	49598	57194	ZNF595	ZNF595	ZNF595	573
7_test_peak_25652_lociStitched	chr9	73349249	73370852			ANXA1	574
7_test_peak_11000_lociStitched	chr17	38893478	38901680	LASP1	RPL23,LASP1,MIR6779,LINC00672,SNORA21	MIR6779	575
5_test_peak_11142_lociStitched	chr17	45224303	45227770	FMNL1	MAP3K14-AS1,SPATA32	FMNL1	576
6_test_peak_16939_lociStitched	chr22	37303365	37314515	CYTH4	LOC100506271	CYTH4	577
5_test_peak_16398_lociStitched	chr21	38375834	38388259	ERG	LINC01423	LINC01423	578
10_test_peak_8770_lociStitched	chr14	106334612	106356497		LINC00226	LINC00226	579
4_test_peak_4279_lociStitched	chr10	132550419	132555860	INPP5A		INPP5A	580
5_test_peak_21492_lociStitched	chr6	2818228	2823592		SERPINB1,MIR4645	SERPINB1	581
5_test_peak_19704_lociStitched	chr4	108030624	108038970	HADH		HADH	582
5_test_peak_15883_lociStitched	chr20	44641391	44647586	ADA	LINC01260	ADA	583
6_test_peak_24141_lociStitched	chr7	155359672	155365801	BLACE		BLACE	584
6_test_peak_26368_lociStitched	chrUn_KI270744v1	137152	144691				585
3_test_peak_11425_lociStitched	chr17	59783565	59788631	VMP1		MIR21	586
6_test_peak_25054_lociStitched	chr8	119912138	119921000	DEPTOR		DEPTOR	587
10_test_peak_9475_lociStitched	chr15	70241699	70260314			TLE3	588
3_test_peak_9582_lociStitched	chr15	75105163	75110672			PPCDC	589
4_test_peak_14599_lociStitched	chr2	141496779	141502331	LRP1B		LRP1B	590
4_test_peak_12237_lociStitched	chr18	46203171	46212713	C18orf25		C18orf25	591
7_test_peak_13899_lociStitched	chr2	68411607	68425166		APLF,PLEK,FBXO48	FBXO48	592
10_test_peak_3353_lociStitched	chr10	46078051	46097422		AGAP7P,MSMB,NCOA4	AGAP7P	593
7_test_peak_744_lociStitched	chr1	60947825	60961908	NFIA-AS2		NFIA-AS2	594
5_test_peak_1002_lociStitched	chr1	89690873	89702081	LRRC8C		LRRC8C	595
10_test_peak_2076_lociStitched	chr1	192160041	192172281	RGS18		RGS18	596
11_test_peak_2885_lociStitched	chr10	2884829	2910561			PFKP	597
7_test_peak_14358_lociStitched	chr2	110465627	110477251	LIMS3-LOC440895,LIMS3L		LINC01106	598
8_test_peak_18528_lociStitched	chr3	155552412	155559066	PLCH1		PLCH1	599
6_test_peak_11192_lociStitched	chr17	48439091	48454366	LOC101927166	SKAP1	LOC101927166	600
6_test_peak_13249_lociStitched	chr2	8300108	8313621	LINC00299		LINC00299	601
3_test_peak_20562_lociStitched	chr5	56733433	56738454			MAP3K1	602
4_test_peak_8436_lociStitched	chr14	73741844	73754749	ELMSAN1	MIR4505,PNMA1,LOC100506476	MIR4505	603
4_test_peak_14892_lociStitched	chr2	179662323	179678703	ZNF385B		ZNF385B	604
5_test_peak_11832_lociStitched	chr17_KI270857v1_alt	956639	965484				605
8_test_peak_14115_lociStitched	chr2	89168056	89189877			MIR4436A	606
7_test_peak_21348_lociStitched	chr5	170293093	170307505	LCP2	LINC01366,KCNIP1	LCP2	607
7_test_peak_10267_lociStitched	chr16	54976615	54985018		IRX5,CRNDE	IRX5	608
4_test_peak_5356_lociStitched	chr11	114208139	114218789	ZBTB16		NNMT	609
6_test_peak_1999_lociStitched	chr1	182257548	182262891	LINC01344		LINC01344	610
4_test_peak_5365_lociStitched	chr11	116849688	116855523	SIK3,APOA1-AS	APOA1,APOC3,APOA4	APOA1	611
4_test_peak_21807_lociStitched	chr6	22140885	22149409	NBAT1,CASC15		NBAT1	612
5_test_peak_9200_lociStitched	chr15	52154093	52172308	GNB5	LOC100129973,BCL2L10	GNB5	613
5_test_peak_14333_lociStitched	chr2	109894365	109905912	LIMS3L,LIMS3-LOC440895	LOC100288570	LIMS3L	614
3_test_peak_2310_lociStitched	chr1	206010899	206015023	CTSE	C1orf186,RAB7B	RAB7B	615
5_test_peak_25336_lociStitched	chr9	748010	756590		KANK1	KANK1	616
6_test_peak_15642_lociStitched	chr20	19439393	19453466	SLC24A3		LOC100130264	617
4_test_peak_18454_lociStitched	chr3	151134000	151146486	MED12L		MED12L	618
3_test_peak_3281_lociStitched	chr10	32971147	32983880		ITGB1	ITGB1	619
6_test_peak_313_lociStitched	chr1	26370020	26389972	ZNF683	AIM1L,LIN28A,ZNF683,DHDDS	ZNF683	620
10_test_peak_10607_lociStitched	chr17	2814059	2834230	RAP1GAP2		RAP1GAP2	621
5_test_peak_16593_lociStitched	chr22	19576326	19580475		LINC00895	LINC00895	622
8_test_peak_12205_lociStitched	chr18	45059302	45067912	SETBP1		MIR4319	623
6_test_peak_20342_lociStitched	chr5	32832770	32847585			LOC340113	624
4_test_peak_20684_lociStitched	chr5	76850289	76857127	S100Z	F2RL1	S100Z	625
11_test_peak_3502_lociStitched	chr10	62031344	62047335	ARID5B	ARID5B	ARID5B	626
6_test_peak_22022_lociStitched	chr6	35035523	35049868	ANKS1A		TCP11	627
7_test_peak_17926_lociStitched	chr3	72309048	72322517			RYBP	628
7_test_peak_22946_lociStitched	chr7	2398288	2410979	CHST12	EIF3B,LOC101927181,CHST12	CHST12	629
7_test_peak_17502_lociStitched	chr3	35650643	35665407	ARPP21	ARPP21	ARPP21	630
8_test_peak_24802_lociStitched	chr8	92739242	92747608	FLJ46284		FLJ46284	631
7_test_peak_135_lociStitched	chr1	16895744	16905878	RNVU1-18	CROCC	CROCC	632
4_test_peak_8005_lociStitched	chr14	35284478	35288316	PSMA6	PSMA6	PSMA6	633
5_test_peak_14050_lociStitched	chr2	85404754	85419135	CAPG	SH2D6,CAPG	CAPG	634
8_test_peak_15389_lociStitched	chr2	224929736	224954175	DOCK10		DOCK10	635
7_test_peak_7769_lociStitched	chr13	105134325	105143457			DAOA	636
5_test_peak_20535_lociStitched	chr5	55059950	55074498		GZMA,GZMK,LOC102467081	GZMA	637
3_test_peak_268_lociStitched	chr1	24954508	24971945	RUNX3	MIR6731,RUNX3	RUNX3	638
10_test_peak_9857_lociStitched	chr15	99320666	99331937	LRRC28		HSP90B2P	639
4_test_peak_177_lociStitched	chr1	19469887	19480168	CAPZB		CAPZB	640
5_test_peak_10333_lociStitched	chr16	67546853	67556575		FAM65A,CTCF,LOC100505942	CTCF	641
6_test_peak_25847_lociStitched	chr9	90803861	90816391	SYK	SYK	SYK	642
3_test_peak_10782_lociStitched	chr17	17402595	17416812			MED9	643
10_test_peak_16872_lociStitched	chr22	33111000	33119310			SYN3	644
12_test_peak_10537_lociStitched	chr16	88790426	88800823		PIEZO1,LOC339059,CDT1,APRT	CDT1	645
9_test_peak_7309_lociStitched	chr13	42353979	42378801			AKAP11	646
5_test_peak_6713_lociStitched	chr12	110349108	110355565	ATP2A2	ANAPC7	ANAPC7	647
5_test_peak_3661_lociStitched	chr10	74007422	74013330	VCL		VCL	648
5_test_peak_12199_lociStitched	chr18	44865661	44872144	SETBP1		MIR4319	649
6_test_peak_21206_lociStitched	chr5	150452773	150461823		CD74,RPS14,NDST1,LOC102546298	RPS14	650
7_test_peak_5616_lociStitched	chr11	128662584	128680145		FLI1,SENCR	FLI1	651
3_test_peak_16024_lociStitched	chr20	53750572	53755334			SUMO1P1	652
4_test_peak_16932_lociStitched	chr22	37273301	37285366	CYTH4	RAC2	CYTH4	653
12_test_peak_5885_lociStitched	chr12	9758024	9770111	CD69	CLECL1	CD69	654
6_test_peak_13992_lociStitched	chr2	74029688	74038288	TET3	DGUOK-AS1	TET3	655
3_test_peak_167_lociStitched	chr1	19120810	19126134	UBR4		UBR4	656
8_test_peak_14774_lociStitched	chr2	170340264	170364300	LOC101929753,MYO3B		LOC101929753	657
4_test_peak_10411_lociStitched	chr16	75064717	75077902	ZNRF1	LDHD	LDHD	658
4_test_peak_2313_lociStitched	chr1	206030189	206038313		C1orf186,CTSE,RAB7B	CTSE	659
3_test_peak_20228_lociStitched	chr4	188878230	188882832			LINC01060	660
7_test_peak_11065_lociStitched	chr17	40531756	40558514	CCR7	CCR7,TNS4	CCR7	661
5_test_peak_11466_lociStitched	chr17	63945574	63955882	SCN4A	GH1,CSH1,CD79B,CSHL1,PRR29-AS1,PRR29	CD79B	662
4_test_peak_17091_lociStitched	chr22	48083872	48099722			MIR3201	663
6_test_peak_19411_lociStitched	chr4	73706368	73712727		CXCL8	CXCL8	664
5_test_peak_15618_lociStitched	chr20	12169925	12175247			BTBD3	665
4_test_peak_2303_lociStitched	chr1	205690323	205702052		NUCKS1,SLC45A3	SLC45A3	666
5_test_peak_1097_lociStitched	chr1	97589697	97605113	DPYD		DPYD-AS2	667
7_test_peak_16695_lociStitched	chr22	24429673	24451169	ADORA2A,ADORA2A-AS1,SPECC1L-ADORA2A	ADORA2A,UPB1	ADORA2A	668
4_test_peak_23085_lociStitched	chr7	17044346	17059798			AGR3	669
5_test_peak_21647_lociStitched	chr6	14897593	14912360			JARID2	670
5_test_peak_5831_lociStitched	chr12	6952678	6961278	PTPN6	MIR141,ENO2,MIR200C,SCARNA12,PHB2,RNU7-1,LRRC23,C12orf57,ATN1,EMG1	PTPN6	671
8_test_peak_2695_lociStitched	chr1	232880159	232905548		NTPCR	NTPCR	672
8_test_peak_24629_lociStitched	chr8	59297899	59303317			TOX	673
4_test_peak_20413_lociStitched	chr5	40429247	40442998			PTGER4	674
4_test_peak_2153_lociStitched	chr1	198928972	198935767	MIR181A1HG		MIR181A1HG	675
10_test_peak_21634_lociStitched	chr6	14655514	14665489			LINC01108	676
9_test_peak_25853_lociStitched	chr9	90840961	90860899	SYK		SYK	677
6_test_peak_8339_lociStitched	chr14	68841350	68854555		ZFP36L1	ZFP36L1	678
5_test_peak_16927_lociStitched	chr22	37215645	37242412	RAC2	SSTR3,CYTH4,C1QTNF6	RAC2	679
6_test_peak_26930_lociStitched	chrX	102976183	102988131		RAB40AL	RAB40AL	680
6_test_peak_22428_lociStitched	chr6	100170778	100186808			MCHR2	681
5_test_peak_633_lociStitched	chr1	51568106	51576925		OSBPL9,EPS15	OSBPL9	682
8_test_peak_24528_lociStitched	chr8	52329874	52347051	ST18		ST18	683
1_test_peak_8567_lociStitched	chr14	89427546	89431291	FOXN3	FOXN3-AS1,FOXN3	FOXN3-AS1	684
5_test_peak_22995_lociStitched	chr7	7806275	7817380	UMAD1		RPA3	685
9_test_peak_1158_lociStitched	chr1	101290781	101312304		LINC01307	LINC01307	686
7_test_peak_16297_lociStitched	chr21	33238197	33245843	IFNAR2	IL10RB-AS1,IFNAR2,IL10RB	IFNAR2	687
5_test_peak_5192_lociStitched	chr11	85737523	85753446	SYTL2	SYTL2	SYTL2	688
5_test_peak_14871_lociStitched	chr2	178403715	178416055	LOC101927027	PRKRA,LOC101927027,DFNB59	LOC101927027	689
12_test_peak_11867_lociStitched	chr17_KI270908v1_alt	204911	221842	LRRC37A4P		LRRC37A4P	690
4_test_peak_16501_lociStitched	chr21	42258912	42269947	ABCG1	ABCG1,TFF3	ABCG1	691
10_test_peak_8787_lociStitched	chr14	106762169	106771245			MIR5195	692
3_test_peak_17138_lociStitched	chr3	875986	880076			CNTN6	693
8_test_peak_22183_lociStitched	chr6	45431306	45446320	RUNX2		RUNX2	694
5_test_peak_24796_lociStitched	chr8	92668192	92676207		LOC102724710	LOC102724710	695
5_test_peak_15835_lociStitched	chr20	40879531	40889273			TOP1	696
9_test_peak_7245_lociStitched	chr13	36438846	36453619	CCNA1		CCNA1	697
6_test_peak_23253_lociStitched	chr7	35709723	35729346	LOC100506725	HERPUD2	LOC100506725	698
5_test_peak_22306_lociStitched	chr6	64781471	64792174	EYS		LOC441155	699
3_test_peak_24575_lociStitched	chr8	56697143	56701508			LINC00968	700
6_test_peak_9205_lociStitched	chr15	52220277	52236024	MYO5C	GNB5,MIR1266,LOC100129973	GNB5	701
4_test_peak_18097_lociStitched	chr3	111541269	111548978	CD96	CD96,ZBED2	CD96	702
3_test_peak_7369_lociStitched	chr13	46177108	46181061	LCP1	LRRC63	LCP1	703
6_test_peak_15861_lociStitched	chr20	43446195	43452356		SRSF6	SRSF6	704
9_test_peak_2624_lociStitched	chr1	228472386	228501612	RNF187	BTNL10,HIST3H2A,MIR4666A,HIST3H2BB,HIST3H3	RNF187	705
4_test_peak_15988_lociStitched	chr20	51684986	51698930	ATP9A		ATP9A	706
3_test_peak_24482_lociStitched	chr8	38935636	38939946	PLEKHA2	HTRA4	HTRA4	707
4_test_peak_13074_lociStitched	chr19	52923140	52939437	ZNF321P,ZNF816-ZNF321P	ZNF320,ZNF888,ZNF816	ZNF321P	708
4_test_peak_8556_lociStitched	chr14	87995643	88007206	GPR65	LOC101928791,LINC01146,GALC	GPR65	709
2_test_peak_16533_lociStitched	chr21	42502311	42506277	SLC37A1	RSPH1	SLC37A1	710
7_test_peak_5574_lociStitched	chr11	128285095	128304748			ETS1	711
6_test_peak_8374_lociStitched	chr14	70654745	70662033	TTC9	LINC01269,LOC101928075	TTC9	712
6_test_peak_8534_lociStitched	chr14	86070644	86087771	LOC101928767		LOC101928767	713
7_test_peak_8401_lociStitched	chr14	71555094	71577490	SIPA1L1	SIPA1L1	SIPA1L1	714
2_test_peak_12676_lociStitched	chr19	13985675	13988660	RFX1	PODNL1,RLN3,DCAF15,IL27RA	RFX1	715
3_test_peak_14660_lociStitched	chr2	144702259	144706478	TEX41		TEX41	716
3_test_peak_12870_lociStitched	chr19	38018660	38024086	SIPA1L3		SIPA1L3	717
3_test_peak_17741_lociStitched	chr3	50619279	50624799	MAPKAPK3	HEMK1,C3orf18,CISH	MAPKAPK3	718
9_test_peak_4933_lociStitched	chr11	63510583	63532131	LGALS12	RARRES3,HRASLS5,LGALS12,HRASLS2	LGALS12	719
4_test_peak_21361_lociStitched	chr5	170326801	170335274	LINC01366	LINC01366,KCNIP1,LCP2	LINC01366	720
4_test_peak_24174_lociStitched	chr7	158818310	158824959	ESYT2	WDR60	ESYT2	721
7_test_peak_10087_lociStitched	chr16	17460568	17475241	XYLT1		XYLT1	722
6_test_peak_11567_lociStitched	chr17	68344444	68357365	ARSG		ARSG	723
3_test_peak_423_lociStitched	chr1	31505153	31509726	LINC01225	LINC01226	LINC01225	724
4_test_peak_3588_lociStitched	chr10	71768632	71777171	CDH23,C10orf54	C10orf105,CDH23,MIR7152	C10orf54	725
5_test_peak_16684_lociStitched	chr22	24378407	24393692	SPECC1L-ADORA2A,SPECC1L	ADORA2A	ADORA2A	726
2_test_peak_2672_lociStitched	chr1	231603903	231614518	TSNAX-DISC1,LINC00582	DISC1	LINC00582	727
7_test_peak_10299_lociStitched	chr16	57592114	57608872		ADGRG5,ADGRG1	ADGRG1	728
6_test_peak_6795_lociStitched	chr12	117119589	117135680	TESC-AS1	TESC	TESC-AS1	729
2_test_peak_19731_lociStitched	chr4	108977672	108981803	COL25A1		ETNPPL	730
5_test_peak_14642_lociStitched	chr2	144368972	144373591		GTDC1	GTDC1	731
4_test_peak_18969_lociStitched	chr3	190616382	190620297	IL1RAP		IL1RAP	732
11_test_peak_9729_lociStitched	chr15	85688548	85707451	AKAP13		LOC101929679	733
7_test_peak_26547_lociStitched	chrX	30899860	30911763		TAB3	TAB3	734
6_test_peak_16291_lociStitched	chr21	33203184	33216824		LINC01548,IL10RB-AS1,IFNAR2,IL10RB	IFNAR2	735
10_test_peak_2210_lociStitched	chr1	201015453	201027310	KIF21B	KIF21B	KIF21B	736
5_test_peak_2054_lociStitched	chr1	187032745	187039888			LINC01036	737
7_test_peak_10560_lociStitched	chr17	413193	420154	C17orf97	FAM101B	C17orf97	738
3_test_peak_2767_lociStitched	chr1	235009935	235013429		LOC101927851	LOC101927851	739
6_test_peak_15966_lociStitched	chr20	50804463	50822821	BCAS4	BCAS4	BCAS4	740
2_test_peak_17942_lociStitched	chr3	76857952	76862148			ROBO2	741
6_test_peak_9326_lociStitched	chr15	60839564	60845613	RORA		RORA-AS2	742
3_test_peak_7602_lociStitched	chr13	78159138	78162597	RNF219-AS1		RNF219-AS1	743
4_test_peak_2286_lociStitched	chr1	204271724	204288263	PLEKHA6		GOLT1A	744
5_test_peak_14551_lociStitched	chr2	134282641	134296006	MGAT5		MGAT5	745
4_test_peak_19737_lociStitched	chr4	110085425	110091459	ELOVL6		RNU6-35P	746
6_test_peak_7061_lociStitched	chr13	24708214	24725495	ATP12A	RNF17	ATP12A	747
5_test_peak_8058_lociStitched	chr14	49998097	50002863	LINC01588	MIR6076,LINC01588	LINC01588	748
6_test_peak_712_lociStitched	chr1	58717862	58736200		JUN,LINC01135,MYSM1	MYSM1	749
3_test_peak_4125_lociStitched	chr10	114023768	114026972		ADRB1	ADRB1	750
6_test_peak_2335_lociStitched	chr1	206657347	206665265		DYRK3,MAPKAPK2,EIF2D	MAPKAPK2	751
7_test_peak_9099_lociStitched	chr15	42603914	42620132	STARD9		STARD9	752
4_test_peak_583_lociStitched	chr1	44421502	44429694	RNF220		RNF220	753
2_test_peak_20192_lociStitched	chr4	183454557	183457732		ING2,CDKN2AIP,LOC389247	CDKN2AIP	754
3_test_peak_6189_lociStitched	chr12	51320865	51327817	BIN2	BIN2,CELA1	BIN2	755
5_test_peak_4287_lociStitched	chr10	132571216	132588667	INPP5A		INPP5A	756
3_test_peak_14585_lociStitched	chr2	136135117	136141852		CXCR4	CXCR4	757
7_test_peak_16759_lociStitched	chr22	26632398	26645273		MIAT,MIATNB,TPST2,CRYBB1,CRYBA4	CRYBA4	758
9_test_peak_26290_lociStitched	chr9	131656311	131679223	RAPGEF1		RAPGEF1	759
5_test_peak_10153_lociStitched	chr16	27230989	27238708	NSMCE1	FLJ21408,KDM8	KDM8	760
4_test_peak_14469_lociStitched	chr2	123694062	123698563			CNTNAP5	761
7_test_peak_8778_lociStitched	chr14	106714733	106724470			MIR5195	762
test_peak_11236	chr17	48604174	48607975	HOXB-AS3,HOXB6,HOXB7	HOXB3,HOXB-AS3,HOXB9,MIR10A,HOXB4,HOXB8,HOXB5,MIR196A1	HOXB6	763
4_test_peak_15216_lociStitched	chr2	205779740	205784771	NRP2		NRP2	764
5_test_peak_21595_lociStitched	chr6	14209888	14225441			LINC01108	765
8_test_peak_13527_lociStitched	chr2	29847542	29854809	ALK		ALK	766
4_test_peak_17209_lociStitched	chr3	9170298	9181190	SRGAP3	LOC101927416,SRGAP3-AS3	LOC101927416	767
3_test_peak_78_lociStitched	chr1	10931146	10941158		C1orf127	C1orf127	768
5_test_peak_302_lociStitched	chr1	26125431	26139497	PDIK1L	PDIK1L,ZNF593,CNKSR1,FAM110D	PDIK1L	769

## Sheet: MOLT-3
MOLT-3 super enhancers				OVERLAP_GENES	PROXIMAL_GENES	CLOSEST_GENE	enhancerRank
70_test_peak_4621_lociStitched	chr1	198974909	199226995	LINC01222,LINC01221	MIR181A1HG	LINC01222	1
91_test_peak_51693_lociStitched	chr6	135072922	135359782	AHI1,MYB,MIR548A2	HBS1L	MIR548A2	2
69_test_peak_58237_lociStitched	chr8	129020712	129264479	LINC00977		LINC00977	3
38_test_peak_25352_lociStitched	chr17	57400404	57561603	MSI2,LOC101927557	LOC101927539	LOC101927557	4
40_test_peak_40480_lociStitched	chr3	17894676	18036331	LOC339862		LOC339862	5
22_test_peak_17677_lociStitched	chr14	98137457	98244348			LINC01550	6
73_test_peak_49651_lociStitched	chr6	21943171	22153984	NBAT1,CASC15		NBAT1	7
40_test_peak_25294_lociStitched	chr17	56205165	56320693	ANKFN1		ANKFN1	8
36_test_peak_12141_lociStitched	chr12	11750852	11907245	ETV6		ETV6	9
4_test_peak_37446_lociStitched	chr21	8411828	8421302		LOC100507412,RNA45S5	RNA45S5	10
6_test_peak_61301_lociStitched	chrUn_GL000220v1	126732	148497				11
5_test_peak_37450_lociStitched	chr21	8455507	8465922		RNA45S5	RNA45S5	12
55_test_peak_37831_lociStitched	chr21	34882640	35053854	RUNX1,RUNX1-IT1		RUNX1-IT1	13
6_test_peak_37432_lociStitched	chr21	8228361	8249710	RNA28S5,MIR6724-1	MIR3687-1,MIR3648-1,RNA5-8S5,RNA18S5	RNA28S5	14
24_test_peak_15356_lociStitched	chr13	48485115	48595765	RCBTB2,LINC00462	LPAR6	RCBTB2	15
113_test_peak_49298_lociStitched	chr6	14209851	14477757	LINC01108	LINC01108	LINC01108	16
7_test_peak_39909_lociStitched	chr22_KI270733v1_random	145126	166849				17
36_test_peak_47962_lociStitched	chr5	134037607	134150434	TCF7	VDAC1,SKP1	TCF7	18
50_test_peak_5542_lociStitched	chr1	229018313	229160896		MIR4454	MIR4454	19
13_test_peak_37934_lociStitched	chr21	38424221	38507883	ERG	ERG	ERG	20
69_test_peak_35801_lociStitched	chr20	15004655	15124261	MACROD2		MACROD2	21
20_test_peak_26408_lociStitched	chr17	80702477	80791565	RPTOR	LOC101928855	LOC101928855	22
12_test_peak_43572_lociStitched	chr3	196597855	196649274	NRROS,LINC01063	FBXO45,WDR53	LINC01063	23
54_test_peak_45260_lociStitched	chr4	118103002	118226869	NDST3		SNHG8	24
22_test_peak_34190_lociStitched	chr2	181392674	181466625	ITGA4,LOC101927156		ITGA4	25
21_test_peak_24853_lociStitched	chr17	43231351	43301992	RNU2-1	TMEM106A,LINC00854	RNU2-1	26
test_peak_54845	chr7	92621233	92663757	CDK6	FAM133B,RNU6-10P	FAM133B	27
36_test_peak_35342_lociStitched	chr2	239505114	239640125			HDAC4	28
81_test_peak_18085_lociStitched	chr14	106578389	106810890	MIR7641-2	MIR5195	MIR5195	29
32_test_peak_47863_lociStitched	chr5	132409164	132501233	C5orf56,IRF1	IL5,SLC22A5,LOC553103,MIR3936	IRF1	30
51_test_peak_5645_lociStitched	chr1	230067199	230194684	GALNT2		GALNT2	31
107_test_peak_56393_lociStitched	chr7_KI270803v1_alt	300472	504456			PRSS3P2	32
test_peak_54943	chr7	92813448	92841785	CDK6,LOC101927497	LOC101927497	CDK6	33
24_test_peak_26170_lociStitched	chr17	77381618	77467134	SEPT9,MIR4316	2022-09-09	2022-09-09	34
105_test_peak_55883_lociStitched	chr7	142338440	142555417			TRY2P	35
84_test_peak_18423_lociStitched	chr14_KI270846v1_alt	1070084	1282621	MIR7641-2		MIR7641-2	36
23_test_peak_8108_lociStitched	chr10	90929639	91009524	XLOC_008559	LINC00502,ANKRD1	XLOC_008559	37
41_test_peak_8648_lociStitched	chr10	116176311	116288001	GFRA1	CCDC172	GFRA1	38
17_test_peak_60335_lociStitched	chr9	109411405	109470318	PTPN3	PTPN3,MIR3927	PTPN3	39
19_test_peak_54337_lociStitched	chr7	50300510	50369900	IKZF1	IKZF1	IKZF1	40
26_test_peak_2617_lociStitched	chr1	101283420	101359398	LINC01307	S1PR1,LOC101928370	LINC01307	41
31_test_peak_35302_lociStitched	chr2	239252304	239341718	HDAC4,MIR4269	MIR2467	MIR4269	42
39_test_peak_44306_lociStitched	chr4	40228279	40328321	RHOH,LOC101060498	CHRNA9,RHOH	LOC101060498	43
23_test_peak_50544_lociStitched	chr6	41963136	42049458	CCND3	TAF8,CCND3,BYSL,MED20	CCND3	44
28_test_peak_36717_lociStitched	chr20	53578478	53661862	ZNF217	LOC101927770	ZNF217	45
41_test_peak_31929_lociStitched	chr2	60048179	60129076			MIR4432	46
22_test_peak_36431_lociStitched	chr20	39214696	39269084	LOC339568		LOC339568	47
18_test_peak_60385_lociStitched	chr9	110121132	110193267	AKAP2,PALM2-AKAP2	C9orf152	AKAP2	48
30_test_peak_45116_lociStitched	chr4	108327996	108411722			LEF1-AS1	49
13_test_peak_56030_lociStitched	chr7	150630296	150688292	GIMAP2,GIMAP6	GIMAP1,GIMAP6,GIMAP5	GIMAP2	50
31_test_peak_38079_lociStitched	chr21	42039377	42166249	UMODL1,UMODL1-AS1	ZNF295-AS1,ZBTB21,ABCG1	UMODL1-AS1	51
25_test_peak_41042_lociStitched	chr3	45844648	45929664	LZTFL1,FYCO1,CCR9	CXCR6,LZTFL1,CCR9,SLC6A20	CCR9	52
14_test_peak_40795_lociStitched	chr3	35632936	35675586	ARPP21	ARPP21	ARPP21	53
15_test_peak_2443_lociStitched	chr1	94061689	94117328	ABCA4		ABCA4	54
14_test_peak_17313_lociStitched	chr14	80928817	80989743	CEP128,TSHR	TSHR	TSHR	55
9_test_peak_46398_lociStitched	chr5	4520810	4576100			LOC101929153	56
31_test_peak_15026_lociStitched	chr13	30328852	30419898	LINC01058,LINC00426	RNU6-64P,HMGB1,KATNAL1	LINC00426	57
27_test_peak_47449_lociStitched	chr5	96795124	96886698	ERAP1,ERAP2	LNPEP,ERAP2	ERAP1	58
8_test_peak_3812_lociStitched	chr1	158327206	158367778	CD1E,CD1B	CD1C,OR10T2,CD1E	CD1E	59
47_test_peak_31833_lociStitched	chr2	55050732	55169256		RTN4	RTN4	60
45_test_peak_7676_lociStitched	chr10	72242788	72337325	DNAJB12,DDIT4	ASCC1,DNAJB12,ANAPC16	DDIT4	61
10_test_peak_34176_lociStitched	chr2	181298971	181327800	MIR4437,LOC101927156		MIR4437	62
3_test_peak_55905_lociStitched	chr7	142791606	142814750		EPHB6,PRSS2,PRSS1	PRSS2	63
14_test_peak_26466_lociStitched	chr17	81426228	81495622	MIR3186,BAHCC1	LOC100130370,ACTG1,FSCN2,MIR4740	MIR3186	64
8_test_peak_8203_lociStitched	chr10	96287201	96317543	DNTT	BLNK,OPALIN	DNTT	65
test_peak_25422	chr17	58329881	58345865	BZRAP1-AS1,SUPT4H1,MIR142,MIR4736	BZRAP1-AS1,MPO,BZRAP1,SUPT4H1	BZRAP1-AS1	66
16_test_peak_38124_lociStitched	chr21	42367249	42428535	TMPRSS3,UBASH3A	TFF2,TFF1	TMPRSS3	67
19_test_peak_1197_lociStitched	chr1	31915338	31964555	PTP4A2	KHDRBS1,PTP4A2	PTP4A2	68
31_test_peak_37160_lociStitched	chr20	62952787	63034303	SLC17A9,LINC00029,LOC63930,BHLHE23	DIDO1,SLC17A9,GID8,LINC01056	BHLHE23	69
23_test_peak_60858_lociStitched	chr9	129837401	129903073	MIR6855,FNBP1,USP20	TOR1B,C9orf78,TOR1A	MIR6855	70
17_test_peak_6180_lociStitched	chr10	2872784	2935649			PFKP	71
8_test_peak_44283_lociStitched	chr4	40177610	40208724	RHOH	RHOH	RHOH	72
23_test_peak_15476_lociStitched	chr13	50863695	50917375	RNASEH2B,RNASEH2B-AS1	DLEU7	RNASEH2B	73
64_test_peak_19413_lociStitched	chr15	58436975	58589056	LIPC,LOC101928694		LOC101928694	74
12_test_peak_36527_lociStitched	chr20	44639963	44685237	ADA,LINC01260	WISP2	LINC01260	75
17_test_peak_33397_lociStitched	chr2	127586578	127652798	LIMS2,GPR17,MYO7B	LOC105373609,GPR17,SFT2D3	GPR17	76
3_test_peak_56455_lociStitched	chr7_KI270803v1_alt	814580	837530		PRSS3P2	PRSS3P2	77
20_test_peak_39407_lociStitched	chr22	39896829	39960165	GRAP2	FAM83F,ENTHD1,GRAP2	GRAP2	78
14_test_peak_5006_lociStitched	chr1	207860327	207908526	CD34	LOC148696	CD34	79
23_test_peak_16777_lociStitched	chr14	61403090	61482355	PRKCH		PRKCH	80
11_test_peak_2862_lociStitched	chr1	111196646	111232219	CHI3L2,DENND2D	CHIAP2,CHI3L2	DENND2D	81
14_test_peak_55596_lociStitched	chr7	133433649	133502568	EXOC4		MIR6133	82
20_test_peak_47205_lociStitched	chr5	80170107	80220476	SERINC5	SERINC5	SERINC5	83
18_test_peak_22940_lociStitched	chr16	85395484	85474804			MIR5093	84
12_test_peak_50334_lociStitched	chr6	36885999	36926173	C6orf89	PI16,PPIL1,CPNE5	C6orf89	85
40_test_peak_59931_lociStitched	chr9	89463303	89556871	SEMA4D	GADD45G	SEMA4D	86
47_test_peak_45693_lociStitched	chr4	152051888	152158458	LOC100996286		LOC100996286	87
13_test_peak_55267_lociStitched	chr7	105252090	105311152	SRPK2		SRPK2	88
13_test_peak_46618_lociStitched	chr5	39163932	39217932	FYB	FYB	FYB	89
17_test_peak_7632_lociStitched	chr10	71836046	71897150	PSAP	CDH23,PSAP,MIR7152	PSAP	90
21_test_peak_47286_lociStitched	chr5	82312567	82360790	ATP6AP1L	RPS23	ATP6AP1L	91
12_test_peak_13734_lociStitched	chr12	104456853	104503860	CHST11	CHST11	CHST11	92
14_test_peak_56228_lociStitched	chr7	157646547	157704077	PTPRN2		MIR153-2	93
23_test_peak_47682_lociStitched	chr5	119268703	119341993	TNFAIP8	TNFAIP8	TNFAIP8	94
16_test_peak_58317_lociStitched	chr8	129340465	129394587	CCDC26		MIR3686	95
3_test_peak_24771_lociStitched	chr17	42305499	42323964	STAT5A,STAT3	STAT5B	STAT5A	96
18_test_peak_49031_lociStitched	chr6	5664838	5729918	LOC101927950,FARS2		LOC101927950	97
15_test_peak_31788_lociStitched	chr2	54553884	54602723	SPTBN1	RPL23AP32	SPTBN1	98
14_test_peak_62824_lociStitched	chrX	124338745	124406787	SH2D1A,TENM1		SH2D1A	99
13_test_peak_46126_lociStitched	chr4	186587670	186637341	FAT1	MTNR1A	MTNR1A	100
21_test_peak_35167_lociStitched	chr2	234419277	234466215		ARL4C	ARL4C	101
24_test_peak_22731_lociStitched	chr16	75058428	75111808	ZNRF1	LDHD,ZFP1	LDHD	102
test_peak_54923	chr7	92755320	92775952	CDK6		RNU6-10P	103
9_test_peak_32610_lociStitched	chr2	95042046	95080109	MAL	MRPS5,MAL	MAL	104
10_test_peak_17744_lociStitched	chr14	100048477	100099641	EVL	MIR342,MIR151B	EVL	105
25_test_peak_19505_lociStitched	chr15	59751721	59840558			BNIP2	106
17_test_peak_2348_lociStitched	chr1	92457717	92517110	GFI1,EVI5		GFI1	107
20_test_peak_50487_lociStitched	chr6	41597256	41657056	FOXP4,MDFI,MIR4641	MDFI,FOXP4-AS1	MDFI	108
19_test_peak_31470_lociStitched	chr2	42913471	42981633			LOC102723854	109
7_test_peak_45592_lociStitched	chr4	144647410	144682265	HHIP	HHIP-AS1	HHIP-AS1	110
49_test_peak_63021_lociStitched	chrX	136607085	136697987	CD40LG,LINC00892,ARHGEF6		CD40LG	111
20_test_peak_12786_lociStitched	chr12	51366255	51420405	GALNT6,SLC4A8	BIN2,CELA1,SLC4A8	GALNT6	112
34_test_peak_61571_lociStitched	chrX	12946993	13030553	TMSB4X	TLR8-AS1,FAM9C,TLR8	TMSB4X	113
19_test_peak_23782_lociStitched	chr17	10112024	10179068	GAS7		GAS7	114
5_test_peak_38100_lociStitched	chr21	42221777	42242604	ABCG1	ABCG1	ABCG1	115
10_test_peak_50824_lociStitched	chr6	53291601	53329087	ELOVL5	MIR5685,RPS16P5	RPS16P5	116
16_test_peak_26268_lociStitched	chr17	78708007	78760095	CYTH1		CYTH1	117
10_test_peak_11518_lociStitched	chr11	128462917	128504501	ETS1	MIR6090,LOC101929517	ETS1	118
38_test_peak_7848_lociStitched	chr10	79068931	79150576	ZMIZ1	ZMIZ1-AS1	ZMIZ1	119
4_test_peak_57457_lociStitched	chr8	65929636	65957202			DNAJC5B	120
5_test_peak_3822_lociStitched	chr1	158388918	158409116	OR10T2	OR10K2,CD1E	OR10T2	121
8_test_peak_6487_lociStitched	chr10	12584642	12610568	CAMK1D	MIR4480,MIR4481	MIR4480	122
13_test_peak_27189_lociStitched	chr18	13415803	13466031	LDLRAD4-AS1,LDLRAD4,MIR5190		LDLRAD4-AS1	123
6_test_peak_25844_lociStitched	chr17	68340647	68361314	ARSG	SLC16A6	ARSG	124
24_test_peak_26615_lociStitched	chr17	82847431	82915787	TBCD	ZNF750	ZNF750	125
11_test_peak_7411_lociStitched	chr10	61748717	61786166	C10orf107		C10orf107	126
23_test_peak_40336_lociStitched	chr3	14875581	14921215	FGD5	FGD5-AS1,NR2C2	FGD5-AS1	127
24_test_peak_46238_lociStitched	chr5	923372	1005374	LOC100506688	BRD9,TRIP13,NKD2	LOC100506688	128
12_test_peak_56444_lociStitched	chr7_KI270803v1_alt	584495	631156			PRSS3P2	129
9_test_peak_25722_lociStitched	chr17	66522045	66549864	PRKCA		PRKCA-AS1	130
16_test_peak_36124_lociStitched	chr20	31661313	31723567	ABALON,BCL2L1	TPX2,BCL2L1,COX4I2	ABALON	131
13_test_peak_38616_lociStitched	chr22	19873813	19912549	TXNRD2	C22orf29,COMT,GNB1L	GNB1L	132
20_test_peak_15129_lociStitched	chr13	40974362	41020294	ELF1	WBP4	ELF1	133
13_test_peak_33492_lociStitched	chr2	128709421	128737378			LOC101927881	134
20_test_peak_61810_lociStitched	chrX	38590879	38661082	TSPAN7		TSPAN7	135
19_test_peak_59739_lociStitched	chr9	77866445	77928089	GNAQ		GNAQ	136
12_test_peak_11216_lociStitched	chr11	117814641	117844116	FXYD6-FXYD2,FXYD2,FXYD6	DSCAML1	FXYD2	137
12_test_peak_45811_lociStitched	chr4	153505781	153544722	KIAA0922	KIAA0922	KIAA0922	138
21_test_peak_12066_lociStitched	chr12	9736341	9798121	CD69	KLRF1,CLECL1	CD69	139
6_test_peak_16705_lociStitched	chr14	60326449	60351299			PPM1A	140
23_test_peak_39748_lociStitched	chr22	46563552	46623704		GRAMD4,CELSR1	GRAMD4	141
9_test_peak_41097_lociStitched	chr3	46524738	46559632	LRRC2,LRRC2-AS1	RTP3,TDGF1	LRRC2-AS1	142
35_test_peak_41578_lociStitched	chr3	59995741	60104114	FHIT		MIR548BB	143
14_test_peak_4104_lociStitched	chr1	167599907	167650729	RCSD1	CREG1	RCSD1	144
17_test_peak_48931_lociStitched	chr6	2816893	2870023	MIR4645,SERPINB1,SERPINB9P1	SERPINB9,LOC101927730	SERPINB1	145
15_test_peak_55897_lociStitched	chr7	142580733	142627494		MTRNR2L6	MTRNR2L6	146
14_test_peak_36150_lociStitched	chr20	32506795	32541285	LOC101929698,NOL4L	LOC149950,NOL4L	LOC101929698	147
30_test_peak_20321_lociStitched	chr15	86039526	86115197	LINC01584	AGBL1	LINC01584	148
12_test_peak_56175_lociStitched	chr7	155738569	155771140	RBM33	SHH	SHH	149
test_peak_58035	chr8	116875043	116885708	RAD21-AS1	MIR3610,RAD21	RAD21	150
11_test_peak_32705_lociStitched	chr2	97697033	97728896	LINC01125,ZAP70	ZAP70,ACTR1B	ZAP70	151
19_test_peak_35559_lociStitched	chr20	3631529	3677225	GFRA4,ATRN,ADAM33	SIGLEC1,GFRA4,ADAM33	GFRA4	152
19_test_peak_36771_lociStitched	chr20	53828113	53900219	SUMO1P1		SUMO1P1	153
12_test_peak_14834_lociStitched	chr13	21215469	21257435	LINC01046	MRPL57,MIPEPP3,SKA3	LINC01046	154
28_test_peak_14195_lociStitched	chr12	121624353	121687699	MORN3,ORAI1	TMEM120B,KDM2B	MORN3	155
10_test_peak_34702_lociStitched	chr2	213219743	213250172		LOC100130451,SPAG16	LOC100130451	156
17_test_peak_62288_lociStitched	chrX	65985052	66029285	MIR223,VSIG4	VSIG4	MIR223	157
16_test_peak_20591_lociStitched	chr15	98138460	98175261		LINC01582	LINC01582	158
35_test_peak_23119_lociStitched	chr16	88936369	89035729	LOC100129697,CBFA2T3		CBFA2T3	159
47_test_peak_25710_lociStitched	chr17	66390482	66495000	PRKCA-AS1,PRKCA		PRKCA-AS1	160
16_test_peak_24314_lociStitched	chr17	29658846	29733768	SSH2	CORO6	SSH2	161
19_test_peak_3876_lociStitched	chr1	160519209	160586105	CD84,SLAMF6		CD84	162
15_test_peak_6307_lociStitched	chr10	6540319	6607623	PRKCQ-AS1,PRKCQ	PRKCQ-AS1,PRKCQ,LOC101928150	PRKCQ	163
20_test_peak_42044_lociStitched	chr3	106859109	106892010			LINC00882	164
13_test_peak_43188_lociStitched	chr3	179948720	179975266	PEX5L	PEX5L-AS2	PEX5L	165
10_test_peak_42031_lociStitched	chr3	106815017	106845938			LINC00882	166
9_test_peak_33638_lociStitched	chr2	136118264	136142754		CXCR4	CXCR4	167
8_test_peak_40670_lociStitched	chr3	31210661	31255542		MIR466	MIR466	168
7_test_peak_38288_lociStitched	chr21	44907299	44935578	ITGB2,LINC01547,ITGB2-AS1	FAM207A,ITGB2-AS1,PTTG1IP	ITGB2	169
46_test_peak_18005_lociStitched	chr14	106108021	106236033			LINC00226	170
25_test_peak_5821_lociStitched	chr1	234498672	234545105	LINC01354	TARBP1	LINC01354	171
4_test_peak_12245_lociStitched	chr12	14946116	14965051	ARHGDIB	LINC01489,PDE6H,ERP27	ARHGDIB	172
10_test_peak_62513_lociStitched	chrX	79250221	79292023			ITM2A	173
44_test_peak_18304_lociStitched	chr14_KI270846v1_alt	575819	703718				174
11_test_peak_40898_lociStitched	chr3	39343336	39378670		RPSA,CCR8,SNORA6,SNORA62,SLC25A38	SLC25A38	175
17_test_peak_49089_lociStitched	chr6	6317748	6363219	F13A1,LY86-AS1		F13A1	176
35_test_peak_8874_lociStitched	chr10	124611086	124697272	LHPP,FAM53B	FAM53B-AS1	FAM53B-AS1	177
4_test_peak_50288_lociStitched	chr6	35713016	35734036	LOC285847,FKBP5	CLPSL2,FKBP5,MIR5690,ARMC12,CLPSL1	FKBP5	178
22_test_peak_5672_lociStitched	chr1	230241595	230310737	GALNT2		PGBD5	179
test_peak_31495	chr2	43045992	43062300		LOC102723854	LOC102723854	180
7_test_peak_42120_lociStitched	chr3	108115854	108136137	LINC01215	CD47	LINC01215	181
test_peak_31521	chr2	43127450	43137035			LOC102723854	182
20_test_peak_14427_lociStitched	chr12	124551708	124613419	NCOR2		NCOR2	183
13_test_peak_60541_lociStitched	chr9	121698827	121754547	DAB2IP		DAB2IP	184
22_test_peak_14613_lociStitched	chr12	129519229	129572485	TMEM132D		LOC101927735	185
9_test_peak_22490_lociStitched	chr16	67542294	67564833	FAM65A,CTCF	LOC100505942	CTCF	186
13_test_peak_27313_lociStitched	chr18	26696778	26752954	PCAT18	KCTD1	PCAT18	187
19_test_peak_14505_lociStitched	chr12	126925817	126975615	LOC101927592		LOC440117	188
11_test_peak_23084_lociStitched	chr16	88771131	88803664	PIEZO1	LOC339059,CDT1,APRT,LOC100289580	PIEZO1	189
15_test_peak_14578_lociStitched	chr12	129466718	129496891	TMEM132D		LOC101927735	190
13_test_peak_33196_lociStitched	chr2	111692048	111736807			ANAPC1	191
12_test_peak_56285_lociStitched	chr7	159037178	159085210	VIPR2	LINC00689	VIPR2	192
28_test_peak_47609_lociStitched	chr5	111719794	111783990	NREP,STARD4-AS1	NREP	NREP	193
9_test_peak_3052_lociStitched	chr1	116737524	116779470	CD2	C1orf137	CD2	194
11_test_peak_16352_lociStitched	chr14	35280986	35303544	PSMA6	PSMA6	PSMA6	195
12_test_peak_17240_lociStitched	chr14	77021988	77062791	IRF2BPL,LOC283575	CIPC,LOC102724190	LOC283575	196
6_test_peak_24975_lociStitched	chr17	45219203	45235426	FMNL1	MAP3K14-AS1,SPATA32	FMNL1	197
11_test_peak_58401_lociStitched	chr8	133056663	133093951	SLA,TG	MIR7848,SLA	SLA	198
23_test_peak_16623_lociStitched	chr14	56117502	56197746	PELI2		PELI2	199
36_test_peak_54426_lociStitched	chr7	56855497	56933751	LOC100130849	LOC401357,MIR4283-2	LOC100130849	200
3_test_peak_6070_lociStitched	chr1	247315611	247335402	ZNF496		ZNF496	201
20_test_peak_2587_lociStitched	chr1	101107900	101149707			LOC102606465	202
7_test_peak_20635_lociStitched	chr15	98943455	98966057	IGF1R	PGPEP1L,LUNAR1	PGPEP1L	203
11_test_peak_37115_lociStitched	chr20	62859449	62900944	DIDO1,TCFL5	DIDO1,COL9A3,GID8,DPH3P1	TCFL5	204
17_test_peak_32494_lociStitched	chr2	86811330	86852289	CD8B	ANAPC1P1,CD8A	CD8A	205
38_test_peak_45996_lociStitched	chr4	177300487	177340441	NEIL3		NEIL3	206
3_test_peak_24369_lociStitched	chr17	31307431	31321660	EVI2B,NF1,EVI2A	OMG	EVI2B	207
7_test_peak_14947_lociStitched	chr13	27424632	27474072	MTIF3,GTF3A	RNU6-63P	MTIF3	208
16_test_peak_44835_lociStitched	chr4	86935031	86983260	AFF1	AFF1,C4orf36,LOC100506746	AFF1	209
5_test_peak_46661_lociStitched	chr5	42990042	43020885	LOC648987,FLJ32255	LOC648987,LOC153684,ANXA2R,LOC100506639,LOC100132356	FLJ32255	210
4_test_peak_8052_lociStitched	chr10	88374302	88392818	RNLS		RNLS	211
16_test_peak_29199_lociStitched	chr19	21568689	21628787			ZNF429	212
8_test_peak_55305_lociStitched	chr7	106057154	106080871		SYPL1	SYPL1	213
9_test_peak_12190_lociStitched	chr12	12437620	12484275	DUSP16,BORCS5		DUSP16	214
18_test_peak_1186_lociStitched	chr1	31822905	31890499		PTP4A2,SPOCD1	SPOCD1	215
13_test_peak_44074_lociStitched	chr4	15729807	15775816	BST1	FAM200B,CD38	CD38	216
19_test_peak_4361_lociStitched	chr1	182249049	182304866	LINC01344		LINC01344	217
13_test_peak_43878_lociStitched	chr4	6166947	6199262	JAKMIP1	LOC285484	JAKMIP1	218
21_test_peak_31872_lociStitched	chr2	59884963	59938226			MIR4432	219
13_test_peak_37088_lociStitched	chr20	62715513	62753022	NTSR1	MRGBP,SLCO4A1-AS1,LINC00659	NTSR1	220
13_test_peak_25320_lociStitched	chr17	56777367	56823085	C17orf67	DGKE	C17orf67	221
22_test_peak_35138_lociStitched	chr2	234243430	234301669			SPP2	222
14_test_peak_28144_lociStitched	chr19	3128222	3160916	GNA15,LOC100996351	NCLN,GNA11,S1PR4	GNA15	223
17_test_peak_32118_lociStitched	chr2	65382415	65437390	SPRED2	SPRED2	SPRED2	224
10_test_peak_16879_lociStitched	chr14	65203773	65257093	LOC100128233		LOC100128233	225
7_test_peak_3804_lociStitched	chr1	158271973	158294134	CD1C	CD1A,CD1B	CD1C	226
29_test_peak_45062_lociStitched	chr4	108017842	108081794	HADH,LEF1		HADH	227
15_test_peak_36737_lociStitched	chr20	53677022	53712514			ZNF217	228
10_test_peak_22201_lociStitched	chr16	54048064	54064849	FTO	FTO-IT1	FTO-IT1	229
9_test_peak_12203_lociStitched	chr12	12705513	12737267	CDKN1B,APOLD1	MIR613,APOLD1,GPR19	CDKN1B	230
26_test_peak_48490_lociStitched	chr5	170261596	170314197	LCP2	C5orf58,LINC01366,KCNIP1	LCP2	231
10_test_peak_2986_lociStitched	chr1	115531726	115566508			VANGL1	232
1_test_peak_44007_lociStitched	chr4	10117127	10126106		MIR3138,WDR1	WDR1	233
20_test_peak_14345_lociStitched	chr12	123107390	123152710	PITPNM2	LOC100507091	PITPNM2	234
10_test_peak_21765_lociStitched	chr16	29007628	29044111		LAT,MIR4517,SPNS1,RRN3P2	LAT	235
6_test_peak_49549_lociStitched	chr6	21586788	21615789	SOX4		SOX4	236
7_test_peak_55990_lociStitched	chr7	150355640	150377033	REPIN1	ZNF775,REPIN1,LRRC61,LOC728743,ZBED6CL,RARRES2,ACTR3C	REPIN1	237
9_test_peak_40107_lociStitched	chr3	5177894	5200061	ARL8B,EDEM1		EDEM1	238
23_test_peak_30651_lociStitched	chr1_GL383520v2_alt	254141	328237	PTPRC		PTPRC	239
19_test_peak_4553_lociStitched	chr1	198612518	198686474	PTPRC	PTPRC	PTPRC	240
14_test_peak_5849_lociStitched	chr1	234594068	234617627	IRF2BP2	LOC101927787,LINC00184	IRF2BP2	241
5_test_peak_61596_lociStitched	chrX	13074346	13093625		FAM9C	FAM9C	242
1_test_peak_3803_lociStitched	chr1	158244445	158259031	CD1A	CD1C	CD1A	243
24_test_peak_42775_lociStitched	chr3	142071641	142129469	TFDP2	TFDP2	TFDP2	244
15_test_peak_1906_lociStitched	chr1	54459220	54499994		ACOT11	ACOT11	245
27_test_peak_61131_lociStitched	chr9	136578378	136630533		LINC01573,MIR4674,EGFL7,MIR126,NOTCH1	EGFL7	246
20_test_peak_10504_lociStitched	chr11	67646149	67698479	ALDH3B2,ACY3	DOC2GP,NUDT8,C11orf72,NDUFV1,TBX10	ALDH3B2	247
17_test_peak_36827_lociStitched	chr20	56994900	57034421			BMP7-AS1	248
6_test_peak_26457_lociStitched	chr17	81386503	81406181	BAHCC1,MIR4740	LOC100130370,MIR3186	BAHCC1	249
20_test_peak_51982_lociStitched	chr6	149029090	149082308	UST		LOC100128176	250
17_test_peak_40495_lociStitched	chr3	18062072	18129240	LOC339862		LOC339862	251
11_test_peak_55224_lociStitched	chr7	102412746	102443090	LOC100630923,PRKRIP1,ORAI2	LOC100289561,POLR2J,ALKBH4,MIR4467,MIR5090,LRWD1,MIR548O	ORAI2	252
22_test_peak_43451_lociStitched	chr3	194252214	194316152	LOC101929337,LINC00887	CPN2,LOC100505920	LINC00887	253
18_test_peak_51369_lociStitched	chr6	111552414	111587377	TRAF3IP2,TRAF3IP2-AS1	TRAF3IP2	TRAF3IP2	254
13_test_peak_22418_lociStitched	chr16	66512281	66564553	CKLF-CMTM1,TK2,CKLF	CKLF,TK2,CMTM3,CMTM1,CMTM2,BEAN1-AS1	TK2	255
7_test_peak_34745_lociStitched	chr2	216602603	216646156	LINC01280,IGFBP2	IGFBP5	IGFBP2	256
14_test_peak_32779_lociStitched	chr2	98727489	98776860	LOC101927070,MGAT4A		LOC101927070	257
21_test_peak_28871_lociStitched	chr19	15835027	15875925	LOC102724279,UCA1	OR10H5,OR10H1,CYP4F2	LOC102724279	258
5_test_peak_47500_lociStitched	chr5	100887241	100906374	ST8SIA4		ST8SIA4	259
26_test_peak_22326_lociStitched	chr16	57576308	57648822	ADGRG5,ADGRG1	DRC7,ADGRG1,ADGRG3,CCDC102A	ADGRG1	260
18_test_peak_24269_lociStitched	chr17	29115783	29155795	MYO18A	TIAF1,MYO18A	MYO18A	261
8_test_peak_24457_lociStitched	chr17	35211652	35240456		SLC35G3,SLFN5	SLFN5	262
5_test_peak_11251_lociStitched	chr11	118333747	118347329	CD3D,CD3G	UBE4A,CD3D,CD3E	CD3D	263
15_test_peak_45343_lociStitched	chr4	122575882	122611568		IL21,IL21-AS1	IL21-AS1	264
11_test_peak_26064_lociStitched	chr17	76013724	76050485	SRP68,EVPL	TEN1,GALR2,CDK3,ACOX1,MIR6868,ZACN,SRP68	EVPL	265
9_test_peak_56852_lociStitched	chr8	20260584	20304584	LZTS1-AS1	LZTS1	LZTS1-AS1	266
7_test_peak_51734_lociStitched	chr6	135408190	135440561	AHI1		AHI1	267
27_test_peak_54469_lociStitched	chr7	63643920	63716447			LOC100287834	268
23_test_peak_1028_lociStitched	chr1	27606578	27669744	FGR,IFI6	AHDC1	FGR	269
12_test_peak_38809_lociStitched	chr22	23564876	23591712	IGLL1	IGLL1,PCAT14,DRICH1	IGLL1	270
19_test_peak_7607_lociStitched	chr10	71712284	71783189	CDH23,C10orf105,C10orf54	CDH23,MIR7152	C10orf105	271
10_test_peak_6670_lociStitched	chr10	17737179	17757508	TMEM236		TMEM236	272
13_test_peak_10438_lociStitched	chr11	67261295	67290215	ANKRD13D,ADRBK1	KDM2A,SSH3,LOC100130987	ADRBK1	273
3_test_peak_51805_lociStitched	chr6	137867169	137884708	TNFAIP3,LOC100130476	TNFAIP3	LOC100130476	274
6_test_peak_13579_lociStitched	chr12	95547216	95575262	USP44	USP44	USP44	275
14_test_peak_43935_lociStitched	chr4	8192908	8250391	SH3TC1	HTRA3,ABLIM2	SH3TC1	276
11_test_peak_58577_lociStitched	chr8	142192153	142215752	TSNARE1,LINC00051	MIR4472-1	LINC00051	277
5_test_peak_36176_lociStitched	chr20	32663921	32682244		C20orf203	C20orf203	278
16_test_peak_43326_lociStitched	chr3	186501960	186550777	TBCCD1,CRYGS	LOC253573,DNAJB11	CRYGS	279
12_test_peak_45449_lociStitched	chr4	133130666	133153344	LOC101927359,PCDH10		LOC101927359	280
20_test_peak_27108_lociStitched	chr18	12725825	12776200	LOC100996324	CEP76,PSMG2	LOC100996324	281
5_test_peak_57370_lociStitched	chr8	59105685	59120559	TOX		TOX	282
9_test_peak_60925_lociStitched	chr9	131236679	131278115	FAM78A	PPAPDC3	FAM78A	283
4_test_peak_55704_lociStitched	chr7	139093803	139112615	ZC3HAV1	TTC26	ZC3HAV1	284
10_test_peak_11727_lociStitched	chr12	655362	690042	NINJ2	NINJ2,LOC100049716	NINJ2	285
11_test_peak_50589_lociStitched	chr6	42894164	42931455	PTCRA,CNPY3	C6orf226,GNMT,PEX6,RPL7L1	PTCRA	286
10_test_peak_54239_lociStitched	chr7	44076415	44105629	POLM,AEBP1	MIR4649,LINC00957,POLD2,PGAM2,MIR6837,MIR6838,RASA4CP,POLM,MYL7,DBNL	POLM	287
3_test_peak_44562_lociStitched	chr4	70731958	70742880	RUFY3	UTP3	RUFY3	288
25_test_peak_501_lociStitched	chr1	13469561	13512087	LRRC38		LRRC38	289
7_test_peak_59604_lociStitched	chr9	71886874	71911226	ABHD17B	C9orf85	ABHD17B	290
8_test_peak_35013_lociStitched	chr2	231660695	231688105		PTMA,MIR1244-2	PTMA	291
20_test_peak_20115_lociStitched	chr15	78033579	78070900	TBC1D2B	SH2D7,TBC1D2B,LOC91450	TBC1D2B	292
18_test_peak_57362_lociStitched	chr8	59012697	59062260	TOX		TOX	293
5_test_peak_24872_lociStitched	chr17	43358302	43369971	LINC00910	ARL4D	LINC00910	294
12_test_peak_18959_lociStitched	chr15	40044940	40082808	SRP14-AS1	SRP14,BMF,SRP14-AS1	SRP14-AS1	295
14_test_peak_56040_lociStitched	chr7	150714695	150756989	GIMAP1,GIMAP5,GIMAP1-GIMAP5	TMEM176B,GIMAP2,TMEM176A	GIMAP5	296
8_test_peak_60454_lociStitched	chr9	114369966	114406071	AKNA,DFNB31	ORM2,ORM1	AKNA	297
8_test_peak_58328_lociStitched	chr8	129407122	129425369	CCDC26		MIR3686	298
27_test_peak_18517_lociStitched	chr15	19964697	20021827			CHEK2P2	299
11_test_peak_24085_lociStitched	chr17	19383962	19417566	MFAP4,RNF112	MFAP4,B9D1,MAPK7,MIR1180	RNF112	300
8_test_peak_55079_lociStitched	chr7	100210779	100225333	STAG3,PVRIG,GATS	GPC2,GAL3ST4	PVRIG	301
14_test_peak_32021_lociStitched	chr2	62164384	62214006	B3GNT2,MIR5192		B3GNT2	302
15_test_peak_4822_lociStitched	chr1	204480122	204526853	MDM4,PIK3C2B	MDM4	MDM4	303
22_test_peak_62856_lociStitched	chrX	129731209	129782897	SASH3,XPNPEP2		XPNPEP2	304
4_test_peak_36459_lociStitched	chr20	40928403	40946079			TOP1	305
15_test_peak_35729_lociStitched	chr20	13669049	13702862		TASP1	TASP1	306
7_test_peak_57341_lociStitched	chr8	58786386	58809746	TOX		NSMAF	307
4_test_peak_55256_lociStitched	chr7	105006362	105018052	KMT2E,KMT2E-AS1	LINC01004	KMT2E-AS1	308
16_test_peak_18742_lociStitched	chr15	27565108	27604140			GABRG3-AS1	309
2_test_peak_45215_lociStitched	chr4	118032268	118041545	NDST3		NDST3	310
39_test_peak_36903_lociStitched	chr20	57811647	57908840	MIR4532		MIR4532	311
20_test_peak_40083_lociStitched	chr3	4819353	4869443	ITPR1	BHLHE40-AS1	BHLHE40-AS1	312
7_test_peak_11244_lociStitched	chr11	118296098	118320004	CD3E	MPZL3,CD3D,CD3G,MPZL2,UBE4A	CD3E	313
6_test_peak_18672_lociStitched	chr15	23497359	23509933			GOLGA6L2	314
8_test_peak_27214_lociStitched	chr18	13603717	13630296	LDLRAD4,MIR4526	LDLRAD4	LDLRAD4	315
13_test_peak_38801_lociStitched	chr22	23518346	23542272	PCAT14	LOC388882,IGLL1	PCAT14	316
10_test_peak_56840_lociStitched	chr8	20220075	20243985	ATP6V1B2	LZTS1-AS1,SLC18A1,LZTS1	LZTS1	317
13_test_peak_7216_lociStitched	chr10	46070516	46107153		AGAP7P,MSMB,NCOA4	AGAP7P	318
5_test_peak_6837_lociStitched	chr10	26435797	26451805	APBB1IP		APBB1IP	319
9_test_peak_55406_lociStitched	chr7	117576670	117604140	CFTR		CFTR	320
12_test_peak_36452_lociStitched	chr20	40878873	40910210			TOP1	321
19_test_peak_52215_lociStitched	chr6	165950533	166010087	LINC00473,LINC00602		LINC00602	322
19_test_peak_15280_lociStitched	chr13	46278104	46341971	LINC00563	KIAA0226L	LINC00563	323
5_test_peak_56672_lociStitched	chr8	8867952	8895737	MFHAS1		MFHAS1	324
6_test_peak_25555_lociStitched	chr17	64014073	64028975	ICAM2	PRR29,SCN4A,PRR29-AS1,ICAM2	ICAM2	325
20_test_peak_26397_lociStitched	chr17	80642135	80679992	RPTOR		RPTOR	326
12_test_peak_11868_lociStitched	chr12	6323141	6372588	PLEKHG6,SCNN1A,TNFRSF1A	LTBR	TNFRSF1A	327
5_test_peak_48597_lociStitched	chr5	176523814	176544097	CDHR2,RNF44	CDHR2	RNF44	328
14_test_peak_35112_lociStitched	chr2	234135009	234170091			SPP2	329
7_test_peak_4991_lociStitched	chr1	207453867	207472627	CR2	CR2,CR1	CR2	330
9_test_peak_25159_lociStitched	chr17	49737219	49755404	FAM117A	KAT7,SLC35B1	FAM117A	331
4_test_peak_35004_lociStitched	chr2	231611405	231628501		C2orf57	C2orf57	332
4_test_peak_50837_lociStitched	chr6	53342350	53363255	ELOVL5	RPS16P5	ELOVL5	333
14_test_peak_23460_lociStitched	chr17	3737583	3772449	ITGAE	P2RX5-TAX1BP3,GSG2	GSG2	334
19_test_peak_56432_lociStitched	chr7_KI270803v1_alt	517746	565249			PRSS3P2	335
8_test_peak_36992_lociStitched	chr20	60254804	60274881	MIR646HG	MIR646	MIR646	336
13_test_peak_31696_lociStitched	chr2	47019353	47043700	TTC7A		MCFD2	337
5_test_peak_11166_lociStitched	chr11	114774940	114799661			NXPE2	338
7_test_peak_37721_lociStitched	chr21	33229629	33247811	IFNAR2	IL10RB-AS1,IFNAR2,IL10RB	IFNAR2	339
26_test_peak_5758_lociStitched	chr1	232869245	232978574	NTPCR		NTPCR	340
11_test_peak_42445_lociStitched	chr3	127209673	127228165		C3orf56	C3orf56	341
3_test_peak_40866_lociStitched	chr3	38418706	38429479		ACVR2B-AS1,ACVR2B	ACVR2B	342
15_test_peak_12617_lociStitched	chr12	47798696	47837745	HDAC7	HDAC7,RAPGEF3,SLC48A1	HDAC7	343
18_test_peak_38287_lociStitched	chr21	44845531	44893397	ITGB2,PTTG1IP	LINC01424,SUMO3,FAM207A,LINC01547,ITGB2-AS1,UBE2G2,PTTG1IP	PTTG1IP	344
8_test_peak_7007_lociStitched	chr10	31129191	31151619			ZNF438	345
13_test_peak_14263_lociStitched	chr12	121996821	122028205	BCL7A,WDR66	BCL7A	BCL7A	346
2_test_peak_60039_lociStitched	chr9	92399220	92408171	OGN,CENPP	OMD	OGN	347
10_test_peak_27430_lociStitched	chr18	45665373	45691391	SLC14A2	SLC14A1	SLC14A1	348
15_test_peak_20501_lociStitched	chr15	92807859	92849405		LINC01578,ASB9P1	ASB9P1	349
13_test_peak_7232_lociStitched	chr10	46264856	46302130	ANTXRLP1,ANTXRL	ANTXRLP1	ANTXRL	350
15_test_peak_8720_lociStitched	chr10	119477442	119519883	RGS10		RGS10	351
9_test_peak_38092_lociStitched	chr21	42186330	42203228	ABCG1	ABCG1	ABCG1	352
6_test_peak_42200_lociStitched	chr3	112112134	112137252	C3orf52,GCSAM,MIR567	GCSAM	GCSAM	353
22_test_peak_57649_lociStitched	chr8	81092153	81155229	PAG1		PAG1	354
18_test_peak_40516_lociStitched	chr3	18365537	18402208	SATB1	SATB1-AS1	SATB1	355
7_test_peak_42112_lociStitched	chr3	108081228	108103236	CD47	LINC01215,CD47	CD47	356
7_test_peak_59675_lociStitched	chr9	75127600	75153391	OSTF1	NMRK1	OSTF1	357
11_test_peak_51923_lociStitched	chr6	144333573	144362631	UTRN		UTRN	358
7_test_peak_45789_lociStitched	chr4	153341452	153361980	MND1	MND1,ANXA2P1	MND1	359
12_test_peak_49106_lociStitched	chr6	6697296	6725158			LY86-AS1	360
test_peak_61104	chr9	136527993	136535966	NOTCH1	LINC01573,MIR4674,C9orf163,MIR4673,SEC16A	MIR4673	361
28_test_peak_30821_lociStitched	chr2	1766676	1823775	MYT1L	PXDN	PXDN	362
7_test_peak_55167_lociStitched	chr7	101735121	101755345			CUX1	363
17_test_peak_45502_lociStitched	chr4	140037239	140117089	MAML3		MAML3	364
30_test_peak_2687_lociStitched	chr1	107827878	107884082	VAV3	MIR7852	MIR7852	365
2_test_peak_471_lociStitched	chr1	12469780	12482329	VPS13D	SNORA59A	SNORA59A	366
6_test_peak_50247_lociStitched	chr6	35043358	35065196	ANKS1A		TCP11	367
12_test_peak_48174_lociStitched	chr5	141592280	141617370	DIAPH1	HDAC3,RELL2,LOC100505658,DIAPH1,FCHSD1	DIAPH1	368
6_test_peak_40952_lociStitched	chr3	43007905	43027952	FAM198A		FAM198A	369
16_test_peak_51530_lociStitched	chr6	127877025	127924120	THEMIS		THEMIS	370
9_test_peak_3303_lociStitched	chr1	146532197	146568510	HYDIN2	CH17-408M7.1	HYDIN2	371
3_test_peak_46321_lociStitched	chr5	1955676	1977679			CTD-2194D22.4	372
15_test_peak_34339_lociStitched	chr2	195531882	195573655			SLC39A10	373
11_test_peak_9565_lociStitched	chr11	32392535	32426455	WT1	WT1-AS,WT1	WT1	374
7_test_peak_55184_lociStitched	chr7	101981997	101999991	CUX1		CUX1	375
6_test_peak_12164_lociStitched	chr12	12007043	12033558		BCL2L14	BCL2L14	376
1_test_peak_48083_lociStitched	chr5	139384440	139393606	MZB1,PROB1	PAIP2,DNAJC18,SLC23A1,SPATA24	MZB1	377
20_test_peak_1539_lociStitched	chr1	41862172	41916962	HIVEP3		HIVEP3	378
25_test_peak_35834_lociStitched	chr20	15138839	15192800	MACROD2	MACROD2	MACROD2	379
test_peak_14237	chr12	121798443	121805919	SETD1B,LINC01089	RHOF	LINC01089	380
6_test_peak_42910_lociStitched	chr3	152240433	152270635	MBNL1-AS1,MBNL1	MBNL1	MBNL1	381
6_test_peak_24622_lociStitched	chr17	39753311	39773234	IKZF3	GRB7,MIR4728,MIEN1	IKZF3	382
10_test_peak_56144_lociStitched	chr7	155268527	155301733	INSIG1		INSIG1	383
26_test_peak_35955_lociStitched	chr20	24100575	24166654		FLJ33581	FLJ33581	384
5_test_peak_35480_lociStitched	chr20	399282	410546	RBCK1	TRIB3,RBCK1	RBCK1	385
17_test_peak_33862_lociStitched	chr2	165052938	165092133	SCN3A		SLC38A11	386
10_test_peak_58641_lociStitched	chr8	143331495	143362202	TOP1MT	LINC01604,RHPN1,TOP1MT,RHPN1-AS1,ZNF696	TOP1MT	387
16_test_peak_32166_lociStitched	chr2	68709357	68768168	ARHGAP25	ARHGAP25	ARHGAP25	388
5_test_peak_46573_lociStitched	chr5	36052089	36074194	UGT3A2	UGT3A2	UGT3A2	389
19_test_peak_53492_lociStitched	chr6_KI270801v1_alt	222913	269902	THEMIS		THEMIS	390
7_test_peak_45081_lociStitched	chr4	108155873	108170190	LEF1-AS1,LEF1	LEF1,LEF1-AS1	LEF1	391
12_test_peak_41530_lociStitched	chr3	59752359	59821180	FHIT		C3orf67	392
9_test_peak_22535_lociStitched	chr16	68063001	68090961	NFATC3,DUS2	NFATC3,DUS2,LOC100131303,DDX28	NFATC3	393
13_test_peak_41421_lociStitched	chr3	56781815	56824033	ARHGEF3	ARHGEF3	ARHGEF3	394
2_test_peak_3802_lociStitched	chr1	158199539	158206083		CD1A,CD1D	CD1D	395
11_test_peak_60264_lociStitched	chr9	104961491	104995083		ABCA1	ABCA1	396
8_test_peak_33609_lociStitched	chr2	135816472	135841527	LCT,LOC100507600,MCM6		LCT	397
5_test_peak_57030_lociStitched	chr8	28183996	28203790	ELP3		ELP3	398
6_test_peak_18679_lociStitched	chr15	23560307	23574834	MIR4508,MKRN3		MKRN3	399
3_test_peak_10287_lociStitched	chr11	65476457	65500784	MALAT1	SCYL1,MIR612	MALAT1	400
3_test_peak_50522_lociStitched	chr6	41934504	41945057	CCND3	USP49,BYSL,MED20	CCND3	401
13_test_peak_9690_lociStitched	chr11	36669198	36703531			RAG2	402
12_test_peak_58171_lociStitched	chr8	125273781	125297607	NSMCE2		TRIB1	403
22_test_peak_14719_lociStitched	chr12	132833838	132875073	CHFR	GOLGA3,LOC101928530,CHFR	GOLGA3	404
9_test_peak_47254_lociStitched	chr5	81624898	81641286	SSBP2		SSBP2	405
2_test_peak_44523_lociStitched	chr4	64880817	64887971			LOC401134	406
9_test_peak_33534_lociStitched	chr2	131394300	131428829	LINC01120	TUBA3D,WTH3DI,LOC401010	LINC01120	407
13_test_peak_62490_lociStitched	chrX	79138096	79167232		GPR174	GPR174	408
3_test_peak_39785_lociStitched	chr22	48090281	48102140			MIR3201	409
4_test_peak_41760_lociStitched	chr3	72844718	72863883	SHQ1	GXYLT2	SHQ1	410
14_test_peak_39461_lociStitched	chr22	40703690	40760820		MCHR1	MCHR1	411
14_test_peak_45793_lociStitched	chr4	153413979	153451008	MND1	KIAA0922	KIAA0922	412
7_test_peak_45382_lociStitched	chr4	123396817	123423801	SPRY1	SPRY1	SPRY1	413
15_test_peak_28248_lociStitched	chr19	4872261	4917410	UHRF1,ARRDC5	PLIN3,MIR4747,TICAM1	ARRDC5	414
5_test_peak_14915_lociStitched	chr13	25870179	25884458	ATP8A2		SHISA2	415
6_test_peak_34932_lociStitched	chr2	226969058	226985497	RHBDD1		RHBDD1	416
9_test_peak_37183_lociStitched	chr20	63240666	63262553	FLJ16779,NKAIN4	ARFGAP1,COL20A1,MIR4326,BIRC7,YTHDF1,MIR3196	FLJ16779	417
13_test_peak_32509_lociStitched	chr2	86958584	86989088	RGPD2,RGPD1	PLGLB1,PLGLB2	PLGLB1	418
9_test_peak_39036_lociStitched	chr22	30296044	30325841	TBC1D10A	SF3A1,LIF,OSM,GATSL3,CCDC157	TBC1D10A	419
5_test_peak_62737_lociStitched	chrX	119676839	119694134	2022-09-06	MIR766	2022-09-06	420
15_test_peak_32551_lociStitched	chr2	87780869	87811292	RGPD1,RGPD2		RGPD2	421
8_test_peak_33461_lociStitched	chr2	128471208	128506338			HS6ST1	422
4_test_peak_9452_lociStitched	chr11	17269003	17286365	NUCB2		NUCB2	423
11_test_peak_12987_lociStitched	chr12	54297727	54322419	NFE2	COPZ1,CBX5,NFE2,GPR84,LOC102724050,MIR148B,HNRNPA1	NFE2	424
18_test_peak_12373_lociStitched	chr12	26840839	26885416		ITPR2	ITPR2	425
2_test_peak_13040_lociStitched	chr12	55925178	55940374	DGKA,WIBG	CDK2,RAB5B,PMEL,DGKA	DGKA	426
6_test_peak_5869_lociStitched	chr1	234717979	234732910	LINC01132		LINC01132	427
20_test_peak_38036_lociStitched	chr21	41753608	41785081	RIPK4	MIR6814,LINC00479,LINC00112	RIPK4	428

## Sheet: MOLT-4
MOLT-4 super enhancers				OVERLAP_GENES	PROXIMAL_GENES	CLOSEST_GENE	enhancerRank
19_test_peak_6690_lociStitched	chr14	98155381	98230099			LINC01550	1
51_test_peak_19831_lociStitched	chr7	92734325	92852442	CDK6,LOC101927497	LOC101927497,RNU6-10P	CDK6	2
22_test_peak_9267_lociStitched	chr17	56221744	56320858	ANKFN1		ANKFN1	3
34_test_peak_18837_lociStitched	chr6	135212606	135350102	AHI1,MYB,MIR548A2		MIR548A2	4
14_test_peak_14720_lociStitched	chr3	17932635	17996467	LOC339862		LOC339862	5
19_test_peak_2094_lociStitched	chr1	229091769	229157000		MIR4454	MIR4454	6
18_test_peak_1726_lociStitched	chr1	199007461	199058872	LINC01222,LINC01221		LINC01222	7
16_test_peak_15812_lociStitched	chr3	196596486	196649179	NRROS,LINC01063	FBXO45,WDR53	LINC01063	8
17_test_peak_21122_lociStitched	chr8	129162892	129205946		LINC00977	LINC00977	9
26_test_peak_4533_lociStitched	chr12	11758643	11836907	ETV6		ETV6	10
16_test_peak_9315_lociStitched	chr17	57430406	57491692	MSI2	LOC101927557	LOC101927557	11
27_test_peak_1747_lociStitched	chr1	199137132	199204672			LINC01222	12
17_test_peak_5776_lociStitched	chr13	48489106	48543366	RCBTB2	LPAR6,LINC00462	RCBTB2	13
35_test_peak_19792_lociStitched	chr7	92620573	92698402	CDK6	FAM133B,RNU6-10P	RNU6-10P	14
11_test_peak_13830_lociStitched	chr21	38471478	38507703	ERG	ERG	ERG	15
28_test_peak_17412_lociStitched	chr5	134039863	134132237	TCF7	VDAC1,SKP1	TCF7	16
48_test_peak_2160_lociStitched	chr1	230067289	230189452	GALNT2		GALNT2	17
25_test_peak_17361_lociStitched	chr5	132409509	132479360	C5orf56	SLC22A5,IRF1,LOC553103,MIR3936	C5orf56	18
24_test_peak_13776_lociStitched	chr21	34962437	35051877	RUNX1,RUNX1-IT1		RUNX1-IT1	19
6_test_peak_20288_lociStitched	chr7	150660973	150688028	GIMAP2	GIMAP1,GIMAP6,GIMAP5	GIMAP2	20
23_test_peak_9747_lociStitched	chr17	80702658	80791461	RPTOR	LOC101928855	LOC101928855	21
5_test_peak_20229_lociStitched	chr7	142791658	142813471		EPHB6,PRSS2,PRSS1	PRSS2	22
26_test_peak_6884_lociStitched	chr14	106697902	106791052			MIR5195	23
10_test_peak_12894_lociStitched	chr2	239303053	239341249	HDAC4,MIR4269	MIR2467	MIR4269	24
10_test_peak_13279_lociStitched	chr20	39225329	39269004		LOC339568	LOC339568	25
4_test_peak_20474_lociStitched	chr7_KI270803v1_alt	814650	836805		PRSS3P2	PRSS3P2	26
16_test_peak_21777_lociStitched	chr9	109413859	109469457	PTPN3	PTPN3,MIR3927	PTPN3	27
12_test_peak_5794_lociStitched	chr13	48559074	48595712	LINC00462	RCBTB2	LINC00462	28
15_test_peak_2339_lociStitched	chr10	2881297	2928376			PFKP	29
18_test_peak_9330_lociStitched	chr17	57505064	57554184	MSI2,LOC101927557		LOC101927557	30
4_test_peak_9353_lociStitched	chr17	58333397	58345138	BZRAP1-AS1,MIR4736	BZRAP1-AS1,MIR142,BZRAP1,SUPT4H1	BZRAP1-AS1	31
6_test_peak_16791_lociStitched	chr5	4528132	4563574			LOC101929153	32
19_test_peak_11396_lociStitched	chr2	43105820	43179434		LINC01126,ZFP36L2	ZFP36L2	33
8_test_peak_12469_lociStitched	chr2	181429845	181464156	ITGA4		ITGA4	34
6_test_peak_16336_lociStitched	chr4	108342492	108373913			LEF1-AS1	35
17_test_peak_808_lociStitched	chr1	94061715	94112740	ABCA4		ABCA4	36
15_test_peak_12166_lociStitched	chr2	127586808	127642186	MYO7B,LIMS2	LOC105373609,GPR17	GPR17	37
3_test_peak_13916_lociStitched	chr21	42221806	42237619	ABCG1	ABCG1	ABCG1	38
22_test_peak_18380_lociStitched	chr6	42007200	42047002	CCND3	TAF8,CCND3	CCND3	39
22_test_peak_17997_lociStitched	chr6	22018932	22073250	CASC15		NBAT1	40
10_test_peak_8475_lociStitched	chr16	85444692	85471564			MIR5093	41
10_test_peak_4549_lociStitched	chr12	11875107	11906924	ETV6		BCL2L14	42
13_test_peak_21140_lociStitched	chr8	129229504	129259665	LINC00977		LINC00977	43
10_test_peak_16072_lociStitched	chr4	40288937	40322565	LOC101060498	CHRNA9	LOC101060498	44
9_test_peak_17902_lociStitched	chr6	14369050	14389407			LINC01108	45
6_test_peak_5843_lociStitched	chr13	50890026	50917333	RNASEH2B,RNASEH2B-AS1	DLEU7	RNASEH2B	46
22_test_peak_21651_lociStitched	chr9	89477404	89555999	SEMA4D	GADD45G	SEMA4D	47
10_test_peak_12849_lociStitched	chr2	234419914	234466026		ARL4C	ARL4C	48
14_test_peak_9655_lociStitched	chr17	77438773	77466547	2022-09-09	SEPT9,MIR4316	2022-09-09	49
18_test_peak_3065_lociStitched	chr10	90964483	91008360	XLOC_008559	LINC00502,ANKRD1	XLOC_008559	50
6_test_peak_12904_lociStitched	chr2	239544858	239571090			HDAC4	51
5_test_peak_976_lociStitched	chr1	111197745	111229511	CHI3L2,DENND2D	CHI3L2	DENND2D	52
10_test_peak_17904_lociStitched	chr6	14433293	14456147			LINC01108	53
14_test_peak_14857_lociStitched	chr3	35633383	35671767	ARPP21	ARPP21	ARPP21	54
13_test_peak_6534_lociStitched	chr14	80954943	80987487	TSHR	TSHR,CEP128	TSHR	55
5_test_peak_9097_lociStitched	chr17	42305664	42322820	STAT5A,STAT3	STAT5B	STAT5A	56
11_test_peak_4829_lociStitched	chr12	51367545	51396346	GALNT6,SLC4A8	BIN2,CELA1,SLC4A8	SLC4A8	57
15_test_peak_347_lociStitched	chr1	31922079	31962196	PTP4A2	PTP4A2	PTP4A2	58
9_test_peak_3108_lociStitched	chr10	96287547	96315549	DNTT	BLNK,OPALIN	DNTT	59
14_test_peak_21800_lociStitched	chr9	110143121	110189532	AKAP2,PALM2-AKAP2	C9orf152	AKAP2	60
9_test_peak_14813_lociStitched	chr3	31211564	31234898		MIR466	MIR466	61
19_test_peak_5200_lociStitched	chr12	104457195	104501824	CHST11	CHST11	CHST11	62
5_test_peak_13906_lociStitched	chr21	42116394	42145590	UMODL1	UMODL1-AS1	UMODL1-AS1	63
13_test_peak_17180_lociStitched	chr5	96805806	96845026	ERAP1	ERAP2	ERAP1	64
12_test_peak_21152_lociStitched	chr8	129365760	129390371	CCDC26		MIR3686	65
4_test_peak_887_lociStitched	chr1	101307458	101316712		LINC01307	LINC01307	66
13_test_peak_8397_lociStitched	chr16	75061700	75110684	ZNRF1	LDHD,ZFP1	LDHD	67
7_test_peak_14079_lociStitched	chr22	19874727	19899610	TXNRD2	C22orf29,COMT,GNB1L	GNB1L	68
12_test_peak_16575_lociStitched	chr4	152065162	152116568	LOC100996286		LOC100996286	69
2_test_peak_13323_lociStitched	chr20	44642176	44649749	ADA	LINC01260	ADA	70
7_test_peak_16399_lociStitched	chr4	118158893	118184584	NDST3		SNHG8	71
16_test_peak_7007_lociStitched	chr14_KI270846v1_alt	1189774	1237959				72
9_test_peak_11852_lociStitched	chr2	95048371	95077669	MAL	MRPS5,MAL	MAL	73
8_test_peak_14966_lociStitched	chr3	45907792	45929093	LZTFL1,FYCO1	CXCR6,LZTFL1,CCR9	LZTFL1	74
14_test_peak_2887_lociStitched	chr10	71844128	71895009	PSAP	CDH23,PSAP	PSAP	75
7_test_peak_9776_lociStitched	chr17	81426815	81439645	BAHCC1	LOC100130370,MIR3186,MIR4740	MIR3186	76
8_test_peak_16049_lociStitched	chr4	40183718	40206550	RHOH	RHOH	RHOH	77
9_test_peak_13392_lociStitched	chr20	53579612	53624873	ZNF217	LOC101927770	ZNF217	78
4_test_peak_11569_lociStitched	chr2	60094159	60118048			MIR4432	79
12_test_peak_16883_lociStitched	chr5	39176209	39212259	FYB	FYB	FYB	80
3_test_peak_1389_lociStitched	chr1	158328527	158336655	CD1B	CD1C,CD1E	CD1B	81
8_test_peak_9695_lociStitched	chr17	78708648	78736879	CYTH1		CYTH1	82
15_test_peak_11529_lociStitched	chr2	54557974	54597518	SPTBN1	RPL23AP32	SPTBN1	83
7_test_peak_2454_lociStitched	chr10	12585866	12607407	CAMK1D	MIR4480,MIR4481	MIR4480	84
5_test_peak_3060_lociStitched	chr10	90930110	90949307	XLOC_008559	ANKRD1	XLOC_008559	85
12_test_peak_1893_lociStitched	chr1	207861286	207891026	CD34	LOC148696	CD34	86
13_test_peak_8712_lociStitched	chr17	10114278	10157909	GAS7		GAS7	87
5_test_peak_1529_lociStitched	chr1	167616566	167632476	RCSD1		RCSD1	88
11_test_peak_14360_lociStitched	chr22	39920267	39959414	GRAP2	FAM83F,ENTHD1,GRAP2	GRAP2	89
8_test_peak_9477_lociStitched	chr17	66524451	66548853	PRKCA		PRKCA-AS1	90
10_test_peak_6730_lociStitched	chr14	100057230	100082931	EVL	MIR342,MIR151B	EVL	91
16_test_peak_2968_lociStitched	chr10	79092262	79148437	ZMIZ1	ZMIZ1-AS1	ZMIZ1	92
7_test_peak_14669_lociStitched	chr3	14878919	14908404	FGD5	FGD5-AS1,NR2C2	FGD5-AS1	93
4_test_peak_6168_lociStitched	chr14	35284115	35301781	PSMA6	PSMA6	PSMA6	94
7_test_peak_12198_lociStitched	chr2	128709937	128736660			LOC101927881	95
4_test_peak_21977_lociStitched	chr9	129884712	129896661	FNBP1	USP20,MIR6855,C9orf78	MIR6855	96
23_test_peak_22266_lociStitched	chrX	38594002	38655150	TSPAN7		TSPAN7	97
15_test_peak_20401_lociStitched	chr7_KI270803v1_alt	300785	343487			PRSS3P2	98
7_test_peak_8517_lociStitched	chr16	88781348	88803063	PIEZO1	LOC339059,CDT1,APRT	PIEZO1	99
10_test_peak_14482_lociStitched	chr22	46591956	46622504		GRAMD4	GRAMD4	100
4_test_peak_19988_lociStitched	chr7	106057257	106074613		SYPL1	SYPL1	101
14_test_peak_19625_lociStitched	chr7	50329772	50369035	IKZF1	IKZF1	IKZF1	102
9_test_peak_20809_lociStitched	chr8	65930303	65956467			DNAJC5B	103
6_test_peak_4158_lociStitched	chr11	117815329	117832339	FXYD6-FXYD2,FXYD2	DSCAML1,FXYD6	FXYD2	104
15_test_peak_10043_lociStitched	chr18	13435512	13465472	LDLRAD4,MIR5190	LDLRAD4-AS1	MIR5190	105
11_test_peak_17092_lociStitched	chr5	80179799	80212384	SERINC5	SERINC5	SERINC5	106
7_test_peak_12455_lociStitched	chr2	181299712	181314848	MIR4437,LOC101927156		MIR4437	107
9_test_peak_11411_lociStitched	chr2	43193312	43222352		LINC01126,ZFP36L2	ZFP36L2	108
3_test_peak_20365_lociStitched	chr7	157660075	157677849	PTPRN2		MIR153-2	109
8_test_peak_11892_lociStitched	chr2	97710695	97728052	ZAP70	LINC01125,ZAP70,ACTR1B	ZAP70	110
11_test_peak_3274_lociStitched	chr10	116190184	116218785	GFRA1		GFRA1	111
10_test_peak_21192_lociStitched	chr8	133057784	133093875	SLA,TG	MIR7848,SLA	SLA	112
9_test_peak_1067_lociStitched	chr1	116751157	116771780	CD2		CD2	113
7_test_peak_5625_lociStitched	chr13	30370582	30396057	LINC00426	LINC01058	LINC00426	114
6_test_peak_20082_lociStitched	chr7	133477266	133492274	EXOC4		MIR6133	115
7_test_peak_17127_lociStitched	chr5	82331145	82358389			ATP6AP1L	116
5_test_peak_14711_lociStitched	chr3	17894701	17913976		LOC339862	LOC339862	117
10_test_peak_13765_lociStitched	chr21	34885969	34937205	RUNX1		RUNX1	118
2_test_peak_9775_lociStitched	chr17	81393374	81403333	BAHCC1,MIR4740	LOC100130370,MIR3186	BAHCC1	119
4_test_peak_16622_lociStitched	chr4	153506460	153531426	KIAA0922	KIAA0922	KIAA0922	120
6_test_peak_20298_lociStitched	chr7	150715066	150740576	GIMAP1,GIMAP5,GIMAP1-GIMAP5	GIMAP2	GIMAP5	121
8_test_peak_11387_lociStitched	chr2	43048909	43086210		LOC102723854	LOC102723854	122
9_test_peak_8076_lociStitched	chr16	29007689	29029904		LAT,MIR4517,SPNS1,RRN3P2	LAT	123
6_test_peak_19959_lociStitched	chr7	102415696	102442730	LOC100630923,PRKRIP1,ORAI2	POLR2J,ALKBH4,MIR4467,MIR5090,LRWD1,MIR548O	ORAI2	124
7_test_peak_10079_lociStitched	chr18	26699407	26718042	PCAT18	KCTD1	PCAT18	125
3_test_peak_7765_lociStitched	chr15	98947749	98957441	IGF1R	PGPEP1L	PGPEP1L	126
10_test_peak_13057_lociStitched	chr20	13669607	13695430		TASP1	TASP1	127
8_test_peak_15318_lociStitched	chr3	108117352	108135144	LINC01215	CD47	LINC01215	128
11_test_peak_22186_lociStitched	chrX	12947008	12982098	TMSB4X	TLR8-AS1,TLR8	TMSB4X	129
test_peak_18171	chr6	27867575	27875326	HIST1H4L,HIST1H1B,HIST1H3I	HIST1H2AL,HIST1H2BO,HIST1H2AK,HIST1H2BN,HIST1H2AM,HIST1H4K,HIST1H3J,HIST1H4J,OR2B2	HIST1H3I	130
4_test_peak_8297_lociStitched	chr16	67546108	67556621	FAM65A	CTCF,LOC100505942	CTCF	131
6_test_peak_21566_lociStitched	chr9	77901318	77917424	GNAQ		GNAQ	132
10_test_peak_17287_lociStitched	chr5	119307374	119340570	TNFAIP8	TNFAIP8	TNFAIP8	133
8_test_peak_3872_lociStitched	chr11	67266488	67288976	ADRBK1	ANKRD13D,KDM2A,SSH3,LOC100130987	ADRBK1	134
5_test_peak_18277_lociStitched	chr6	35717223	35733142	LOC285847,FKBP5	CLPSL2,FKBP5,ARMC12,CLPSL1	FKBP5	135
6_test_peak_18498_lociStitched	chr6	53290554	53316757	ELOVL5	MIR5685,RPS16P5	MIR5685	136
6_test_peak_7347_lociStitched	chr15	58453936	58485277	LIPC,LOC101928694		LOC101928694	137
3_test_peak_13512_lociStitched	chr20	62872255	62877840	DIDO1	DPH3P1,TCFL5,DIDO1	TCFL5	138
6_test_peak_11375_lociStitched	chr2	42946646	42977483			LOC102723854	139
7_test_peak_2527_lociStitched	chr10	17737059	17757655	TMEM236		TMEM236	140
4_test_peak_13932_lociStitched	chr21	42420560	42427324	UBASH3A	TMPRSS3	UBASH3A	141
6_test_peak_13898_lociStitched	chr21	42051486	42076938	UMODL1	ZNF295-AS1,ZBTB21,UMODL1-AS1	UMODL1	142
8_test_peak_22441_lociStitched	chrX	65985788	66016834		MIR223,VSIG4	MIR223	143
4_test_peak_9523_lociStitched	chr17	68343240	68357368	ARSG		ARSG	144
2_test_peak_8211_lociStitched	chr16	54048343	54063706	FTO	FTO-IT1	FTO-IT1	145
11_test_peak_18302_lociStitched	chr6	36897495	36925217	C6orf89	PI16,PPIL1	C6orf89	146
6_test_peak_13505_lociStitched	chr20	62727620	62741245	NTSR1	LINC00659	NTSR1	147
12_test_peak_7043_lociStitched	chr15	19964704	20007179			CHEK2P2	148
11_test_peak_2805_lociStitched	chr10	61750758	61781989	C10orf107		C10orf107	149
4_test_peak_3034_lociStitched	chr10	88375111	88392644	RNLS		RNLS	150
2_test_peak_5477_lociStitched	chr12	129560637	129569431	TMEM132D		TMEM132D	151
9_test_peak_113_lociStitched	chr1	13469581	13505440	LRRC38		LRRC38	152
3_test_peak_16753_lociStitched	chr5	957749	965930		LOC100506688,NKD2	LOC100506688	153
4_test_peak_17476_lociStitched	chr5	139384794	139392676	MZB1,PROB1	PAIP2,DNAJC18,SLC23A1,SPATA24	MZB1	154
4_test_peak_17781_lociStitched	chr6	5698678	5710273	FARS2	LOC101927950	LOC101927950	155
10_test_peak_11653_lociStitched	chr2	65383087	65421617	SPRED2	SPRED2	SPRED2	156
7_test_peak_5542_lociStitched	chr13	21216424	21241105	LINC01046	MRPL57,SKA3	LINC01046	157
10_test_peak_2910_lociStitched	chr10	72318872	72337112	DNAJB12	DNAJB12,DDIT4	DNAJB12	158
4_test_peak_13161_lociStitched	chr20	31673831	31692162	BCL2L1	TPX2,BCL2L1,ABALON,COX4I2	ABALON	159
12_test_peak_275_lociStitched	chr1	27606641	27637362	FGR	IFI6,AHDC1	FGR	160
15_test_peak_22755_lociStitched	chrX	136657835	136694988	CD40LG,ARHGEF6	LINC00892	CD40LG	161
16_test_peak_14955_lociStitched	chr3	45864753	45894669	LZTFL1,CCR9	CXCR6,LZTFL1,CCR9	CCR9	162
13_test_peak_17872_lociStitched	chr6	14210747	14255047		LINC01108	LINC01108	163
4_test_peak_20767_lociStitched	chr8	58799223	58809220	TOX		NSMAF	164
9_test_peak_20344_lociStitched	chr7	155739840	155769743	RBM33	SHH	SHH	165
10_test_peak_1033_lociStitched	chr1	115532408	115566236			VANGL1	166
6_test_peak_14140_lociStitched	chr22	23520528	23536134		LOC388882,IGLL1,PCAT14	PCAT14	167
6_test_peak_21832_lociStitched	chr9	114370274	114389368	AKNA	ORM2,ORM1	AKNA	168
4_test_peak_15299_lociStitched	chr3	106816402	106828767			LINC00882	169
10_test_peak_5672_lociStitched	chr13	40983810	41018458	ELF1	WBP4,ELF1	ELF1	170
5_test_peak_9130_lociStitched	chr17	43359171	43369828		ARL4D,LINC00910	LINC00910	171
11_test_peak_3355_lociStitched	chr10	124611251	124651884	LHPP,FAM53B		FAM53B-AS1	172
5_test_peak_4394_lociStitched	chr12	6323481	6348011	PLEKHG6,SCNN1A,TNFRSF1A	LTBR	TNFRSF1A	173
3_test_peak_19908_lociStitched	chr7	100210970	100222709	STAG3,PVRIG,GATS	GPC2,GAL3ST4	PVRIG	174
7_test_peak_9992_lociStitched	chr18	12726781	12753180	LOC100996324	CEP76,PSMG2	LOC100996324	175
3_test_peak_12835_lociStitched	chr2	234135958	234165280			SPP2	176
10_test_peak_6983_lociStitched	chr14_KI270846v1_alt	1070457	1101336				177
6_test_peak_21870_lociStitched	chr9	121731598	121749694	DAB2IP		DAB2IP	178
6_test_peak_5470_lociStitched	chr12	129474444	129493140	TMEM132D		LOC101927735	179
7_test_peak_1398_lociStitched	chr1	158389994	158408608	OR10T2	OR10K2,CD1E	OR10T2	180
14_test_peak_9457_lociStitched	chr17	66391362	66452956	PRKCA-AS1,PRKCA		PRKCA-AS1	181
4_test_peak_1390_lociStitched	chr1	158352612	158363158	CD1E	OR10T2,CD1E,CD1B	CD1E	182
4_test_peak_8955_lociStitched	chr17	35212387	35219308		SLC35G3,SLFN5	SLC35G3	183
6_test_peak_4578_lociStitched	chr12	12714459	12737244	CDKN1B,APOLD1	MIR613,APOLD1,GPR19	APOLD1	184
8_test_peak_4268_lociStitched	chr11	128464549	128483901	ETS1	MIR6090,LOC101929517	ETS1	185
3_test_peak_20660_lociStitched	chr8	28188976	28203747	ELP3		ELP3	186
10_test_peak_7027_lociStitched	chr14_KI270846v1_alt	1252694	1266948				187
7_test_peak_5352_lociStitched	chr12	121627581	121665202	MORN3,ORAI1	TMEM120B,KDM2B	ORAI1	188
7_test_peak_4597_lociStitched	chr12	14947535	14964145	ARHGDIB	LINC01489,PDE6H,ERP27	ARHGDIB	189
6_test_peak_16722_lociStitched	chr4	186590145	186605161	FAT1	MTNR1A	MTNR1A	190
9_test_peak_6853_lociStitched	chr14	106583651	106607145			LINC00221	191
6_test_peak_1418_lociStitched	chr1	160519800	160550507	CD84,SLAMF6		SLAMF6	192
2_test_peak_13198_lociStitched	chr20	32970161	32973442		BPIFB2,SUN5	SUN5	193
6_test_peak_13291_lociStitched	chr20	40929878	40945891			TOP1	194
8_test_peak_22190_lociStitched	chrX	13074592	13092589		FAM9C	FAM9C	195
8_test_peak_14991_lociStitched	chr3	46536917	46551292	LRRC2	RTP3,LRRC2-AS1,TDGF1	LRRC2-AS1	196
5_test_peak_13184_lociStitched	chr20	32527218	32540750	NOL4L	LOC101929698,LOC149950,NOL4L	LOC101929698	197
5_test_peak_15903_lociStitched	chr4	6177656	6186437	JAKMIP1	LOC285484	JAKMIP1	198
3_test_peak_20776_lociStitched	chr8	59106314	59119063	TOX		TOX	199
8_test_peak_2180_lociStitched	chr1	230262551	230282110	GALNT2		PGBD5	200
2_test_peak_966_lociStitched	chr1	110785153	110789018			CD53	201
2_test_peak_9170_lociStitched	chr17	45222958	45229079	FMNL1	MAP3K14-AS1,SPATA32	FMNL1	202
2_test_peak_4564_lociStitched	chr12	12007433	12018645			BCL2L14	203
20_test_peak_20454_lociStitched	chr7_KI270803v1_alt	596526	631119			PRSS3P2	204
2_test_peak_8880_lociStitched	chr17	29131681	29141914	MYO18A	MYO18A	MYO18A	205
11_test_peak_473_lociStitched	chr1	41867890	41898985	HIVEP3		HIVEP3	206
7_test_peak_16540_lociStitched	chr4	144647456	144664640	HHIP	HHIP-AS1	HHIP-AS1	207
9_test_peak_6311_lociStitched	chr14	60327476	60350661			PPM1A	208
2_test_peak_22060_lociStitched	chr9	136528713	136534445	NOTCH1	LINC01573,MIR4674,C9orf163,MIR4673,SEC16A	MIR4673	209
8_test_peak_4332_lociStitched	chr12	661549	677534	NINJ2	NINJ2,LOC100049716	NINJ2	210
9_test_peak_16059_lociStitched	chr4	40230227	40266784	RHOH	LOC101060498,RHOH	RHOH	211
4_test_peak_12793_lociStitched	chr2	231612835	231628201		C2orf57	C2orf57	212
3_test_peak_16759_lociStitched	chr5	1312461	1317801		MIR4457,TERT,CLPTM1L	MIR4457	213
7_test_peak_8939_lociStitched	chr17	34359971	34389856	CCL1	CCL8,CCL13	CCL1	214
11_test_peak_8611_lociStitched	chr17	3738803	3772338	ITGAE	P2RX5-TAX1BP3,GSG2	GSG2	215
6_test_peak_762_lociStitched	chr1	92459262	92486060	GFI1		GFI1	216
6_test_peak_17885_lociStitched	chr6	14269272	14292301	LINC01108	LINC01108	LINC01108	217
11_test_peak_7909_lociStitched	chr16	8905538	8924767	USP7	CARHSP1,USP7	USP7	218
17_test_peak_20216_lociStitched	chr7	142592963	142627546		MTRNR2L6	MTRNR2L6	219
10_test_peak_13074_lociStitched	chr20	15036306	15050184	MACROD2		MACROD2-AS1	220
10_test_peak_6341_lociStitched	chr14	61433095	61455020	PRKCH		PRKCH	221
7_test_peak_7374_lociStitched	chr15	59787783	59817295			BNIP2	222
9_test_peak_870_lociStitched	chr1	101110167	101137745			LOC102606465	223
14_test_peak_22667_lociStitched	chrX	124377523	124406668	TENM1	SH2D1A	SH2D1A	224
7_test_peak_12086_lociStitched	chr2	111698686	111711301			ANAPC1	225
8_test_peak_12846_lociStitched	chr2	234257890	234293672			ARL4C	226
2_test_peak_14894_lociStitched	chr3	38419858	38428311		ACVR2B-AS1,ACVR2B	ACVR2B	227
9_test_peak_14151_lociStitched	chr22	23566005	23590174	IGLL1	IGLL1,PCAT14,DRICH1	IGLL1	228
9_test_peak_608_lociStitched	chr1	54474251	54489111			ACOT11	229
11_test_peak_12254_lociStitched	chr2	136123846	136142002		CXCR4	CXCR4	230
8_test_peak_2072_lociStitched	chr1	229019524	229036206			MIR4454	231
6_test_peak_2734_lociStitched	chr10	46076628	46097798		AGAP7P,MSMB,NCOA4	AGAP7P	232
7_test_peak_2756_lociStitched	chr10	47248549	47287188		GDF2,GDF10	GDF10	233
5_test_peak_20588_lociStitched	chr8	20220258	20243789	ATP6V1B2	LZTS1-AS1,SLC18A1,LZTS1	LZTS1	234
4_test_peak_13850_lociStitched	chr21	38979283	38988674		LOC400867,LOC101928435	LOC101928435	235
12_test_peak_7585_lociStitched	chr15	78034738	78070857	TBC1D2B	SH2D7,TBC1D2B,LOC91450	TBC1D2B	236
14_test_peak_12687_lociStitched	chr2	213226866	213249002		LOC100130451,SPAG16	LOC100130451	237
8_test_peak_4754_lociStitched	chr12	47807705	47835298	HDAC7	HDAC7,RAPGEF3,SLC48A1	HDAC7	238
6_test_peak_21113_lociStitched	chr8	129058667	129088342			LINC00977	239
7_test_peak_13437_lociStitched	chr20	56999633	57010374			BMP7-AS1	240
4_test_peak_19979_lociStitched	chr7	105295809	105310339	SRPK2	SRPK2	SRPK2	241
9_test_peak_14903_lociStitched	chr3	39346407	39362459		RPSA,CCR8,SNORA6,SNORA62,SLC25A38	CCR8	242
4_test_peak_9605_lociStitched	chr17	76028300	76039664	SRP68	TEN1,GALR2,EVPL,CDK3,ACOX1,ZACN,SRP68	EVPL	243
4_test_peak_19937_lociStitched	chr7	101739403	101755233			CUX1	244
11_test_peak_3300_lociStitched	chr10	119477782	119518458	RGS10		RGS10	245
4_test_peak_13478_lociStitched	chr20	60255147	60274133	MIR646HG	MIR646	MIR646	246
7_test_peak_6468_lociStitched	chr14	73741027	73755912	ELMSAN1	MIR4505,PNMA1,LOC100506476	MIR4505	247
9_test_peak_14804_lociStitched	chr3	30628678	30667212	TGFBR2	TGFBR2	TGFBR2	248
3_test_peak_16908_lociStitched	chr5	42990897	43010552	FLJ32255	LOC153684,ANXA2R,LOC648987	FLJ32255	249
8_test_peak_5449_lociStitched	chr12	126947956	126975177	LOC101927592		LOC440117	250
5_test_peak_13285_lociStitched	chr20	40879958	40909605			TOP1	251
7_test_peak_16320_lociStitched	chr4	108029228	108052230	HADH,LEF1		HADH	252
17_test_peak_6939_lociStitched	chr14_KI270846v1_alt	642217	703443				253
5_test_peak_1513_lociStitched	chr1	167104020	167131736	DUSP27	GPA33	DUSP27	254
test_peak_18053	chr6	26024942	26030668	HIST1H4B	HIST1H2AB,HIST1H3C,HIST1H1A,HIST1H3A,HIST1H1C,HIST1H2BB,HIST1H3B,HIST1H4A	HIST1H4B	255
9_test_peak_14202_lociStitched	chr22	28791634	28823943	XBP1	CCDC117,CHEK2,HSCB	XBP1	256
7_test_peak_17380_lociStitched	chr5	132675617	132693271	KIF3A,IL4	IL4,TH2LCRR,IL13	IL4	257
6_test_peak_9785_lociStitched	chr17	81481715	81488497		MIR3186,FSCN2,ACTG1	ACTG1	258
5_test_peak_6509_lociStitched	chr14	77032321	77044138	LOC283575	IRF2BPL,LOC102724190	LOC283575	259
2_test_peak_9127_lociStitched	chr17	43279118	43290762	RNU2-1		RNU2-1	260
5_test_peak_14433_lociStitched	chr22	42531475	42551989		SERHL2,SERHL,RRP7A,RRP7BP	SERHL2	261
4_test_peak_2061_lociStitched	chr1	228885686	228903975			RHOU	262
5_test_peak_1213_lociStitched	chr1	149859421	149885886	HIST2H4A,HIST2H2BE	HIST2H4B,BOLA1,HIST2H2AA3,HIST2H2BF,HIST2H3D,HIST2H2AB,HIST2H3A,SV2A,HIST2H2AA4,SF3B4,HIST2H3C,HIST2H2AC,HIST2H2BC	HIST2H2BE	263
11_test_peak_6816_lociStitched	chr14	106184943	106235729			LINC00226	264
9_test_peak_11803_lociStitched	chr2	86821139	86851620	CD8B	ANAPC1P1,CD8A	ANAPC1P1	265
1_test_peak_15942_lociStitched	chr4	10120178	10125313		MIR3138,WDR1	WDR1	266
7_test_peak_5397_lociStitched	chr12	123130053	123151632		PITPNM2,LOC100507091	PITPNM2	267
10_test_peak_6857_lociStitched	chr14	106656283	106677821			MIR5195	268
3_test_peak_21723_lociStitched	chr9	97969090	97985767	ANP32B	HEMGN,C9orf156	ANP32B	269
17_test_peak_22753_lociStitched	chrX	136608218	136643427	LINC00892	CD40LG	LINC00892	270
5_test_peak_13185_lociStitched	chr20	32671960	32682112		C20orf203	C20orf203	271
7_test_peak_15978_lociStitched	chr4	15753601	15772680		CD38	CD38	272
1_test_peak_16675_lociStitched	chr4	177307358	177310938	NEIL3		NEIL3	273
2_test_peak_14498_lociStitched	chr22	48096818	48101109			MIR3201	274
7_test_peak_21043_lociStitched	chr8	116876728	116902450	RAD21-AS1	AARD,SLC30A8,RAD21,MIR3610	RAD21	275
6_test_peak_1379_lociStitched	chr1	158272925	158292664	CD1C	CD1A,CD1B	CD1C	276
6_test_peak_2051_lociStitched	chr1	228791639	228811438			RHOU	277
7_test_peak_7053_lociStitched	chr15	21000021	21013905			LINC01193	278
5_test_peak_15704_lociStitched	chr3	179953673	179963469	PEX5L		PEX5L	279
5_test_peak_10522_lociStitched	chr19	15835800	15846523	UCA1	OR10H5,LOC102724279,OR10H1	UCA1	280
3_test_peak_19622_lociStitched	chr7	50306098	50316801	IKZF1	IKZF1	IKZF1	281
8_test_peak_4493_lociStitched	chr12	9757433	9797477	CD69	KLRF1,CLECL1	CD69	282
5_test_peak_11600_lociStitched	chr2	62179315	62192894		MIR5192,B3GNT2	B3GNT2	283
6_test_peak_13399_lociStitched	chr20	53677595	53709142			ZNF217	284
9_test_peak_6999_lociStitched	chr14_KI270846v1_alt	1148622	1169460				285
6_test_peak_6351_lociStitched	chr14	61470138	61481477	PRKCH		LOC101927780	286
test_peak_5362	chr12	121800018	121803333	LINC01089	RHOF,SETD1B	LINC01089	287
9_test_peak_19942_lociStitched	chr7	101984449	101999074	CUX1		CUX1	288
3_test_peak_7175_lociStitched	chr15	40047238	40056715	SRP14-AS1	BMF,SRP14,SRP14-AS1	SRP14-AS1	289
4_test_peak_18065_lociStitched	chr6	26115037	26126186	HIST1H2AC,HIST1H2BC	HFE,HIST1H2BD,HIST1H1E,HIST1H1T,HIST1H4C	HIST1H2BC	290
5_test_peak_22068_lociStitched	chr9	136586815	136602905		LINC01573,NOTCH1,MIR4674	LINC01573	291
8_test_peak_11476_lociStitched	chr2	47021309	47043192	TTC7A		MCFD2	292
3_test_peak_20382_lociStitched	chr7	159041985	159052589	VIPR2	LINC00689	LINC00689	293
5_test_peak_20996_lociStitched	chr8	102886647	102901605	AZIN1-AS1	AZIN1	AZIN1-AS1	294
9_test_peak_2861_lociStitched	chr10	71727301	71758347	CDH23,C10orf105,C10orf54	MIR7152,C10orf105,CDH23	C10orf105	295
5_test_peak_21162_lociStitched	chr8	129413240	129422747	CCDC26		MIR3686	296
6_test_peak_17985_lociStitched	chr6	21950718	21972406	CASC15		NBAT1	297
4_test_peak_16241_lociStitched	chr4	86959493	86975794	AFF1	AFF1,LOC100506746	AFF1	298
3_test_peak_17670_lociStitched	chr5	176529484	176536613	RNF44	CDHR2	RNF44	299
3_test_peak_13928_lociStitched	chr21	42392748	42406947	TMPRSS3,UBASH3A	TFF2,TFF1,TMPRSS3	TMPRSS3	300
4_test_peak_15924_lociStitched	chr4	9601541	9611099		MIR548I2	MIR548I2	301
3_test_peak_14397_lociStitched	chr22	40726711	40733428		MCHR1	MCHR1	302
3_test_peak_2593_lociStitched	chr10	26437749	26450284	APBB1IP		APBB1IP	303
7_test_peak_15744_lociStitched	chr3	186502576	186529860		CRYGS,LOC253573,TBCCD1,DNAJB11	LOC253573	304
4_test_peak_14446_lociStitched	chr22	43257006	43266766	SCUBE1		TTLL12	305
3_test_peak_21514_lociStitched	chr9	71894878	71902470	ABHD17B	C9orf85	ABHD17B	306
3_test_peak_246_lociStitched	chr1	26691986	26698196	ARID1A		ARID1A	307
9_test_peak_5575_lociStitched	chr13	25871211	25884101	ATP8A2		SHISA2	308
3_test_peak_17565_lociStitched	chr5	151196953	151215900	CCDC69	ANXA6,GM2A	CCDC69	309
6_test_peak_22613_lociStitched	chrX	119676960	119689434	2022-09-06	MIR766	2022-09-06	310
9_test_peak_6584_lociStitched	chr14	91227350	91257842	GPR68		GPR68	311
3_test_peak_5426_lociStitched	chr12	124602952	124610647		NCOR2	NCOR2	312
9_test_peak_22530_lociStitched	chrX	79256083	79271716			GPR174	313
4_test_peak_2387_lociStitched	chr10	6541998	6564691	PRKCQ	PRKCQ-AS1,PRKCQ	PRKCQ	314
4_test_peak_9235_lociStitched	chr17	49738418	49749952	FAM117A	KAT7,SLC35B1	FAM117A	315
5_test_peak_16485_lociStitched	chr4	133131485	133147590	LOC101927359	PCDH10	LOC101927359	316
4_test_peak_10861_lociStitched	chr19	47748194	47754823	GLTSCR2	SEPW1,TPRX1,GLTSCR2-AS1,EHD2,SNORD23	SNORD23	317
2_test_peak_21252_lociStitched	chr8	142200330	142204552	LINC00051	MIR4472-1	LINC00051	318
5_test_peak_10312_lociStitched	chr19	3132325	3142461	GNA15,LOC100996351	NCLN,GNA11,S1PR4	GNA15	319
2_test_peak_2233_lociStitched	chr1	234721820	234731947	LINC01132		LINC01132	320
5_test_peak_3617_lociStitched	chr11	44559614	44577615	CD82		CD82	321
7_test_peak_21317_lociStitched	chr9	614041	651097	KANK1		KANK1	322
7_test_peak_17634_lociStitched	chr5	170261607	170280718	LCP2	C5orf58	LCP2	323
1_test_peak_17749_lociStitched	chr6	2817438	2822494		SERPINB1,MIR4645	SERPINB1	324
8_test_peak_1372_lociStitched	chr1	158245020	158257100	CD1A	CD1C	CD1A	325
5_test_peak_12340_lociStitched	chr2	165053958	165070549			SLC38A11	326
6_test_peak_21238_lociStitched	chr8	141238007	141246622	SLC45A4	SLC45A4	SLC45A4	327
4_test_peak_16857_lociStitched	chr5	36052627	36071610	UGT3A2	UGT3A2	UGT3A2	328
4_test_peak_14922_lociStitched	chr3	43013229	43026156	FAM198A		FAM198A	329
4_test_peak_100_lociStitched	chr1	12472023	12481941	VPS13D	SNORA59A	SNORA59A	330
8_test_peak_14234_lociStitched	chr22	30296839	30310607	TBC1D10A	SF3A1,LIF,OSM,GATSL3,CCDC157	GATSL3	331
2_test_peak_18506_lociStitched	chr6	53358498	53363004		RPS16P5,ELOVL5	ELOVL5	332
12_test_peak_20444_lociStitched	chr7_KI270803v1_alt	523984	548541			PRSS3P2	333
7_test_peak_8420_lociStitched	chr16	79071463	79094581	WWOX		MAF	334
7_test_peak_12763_lociStitched	chr2	226969553	226985331	RHBDD1		RHBDD1	335
6_test_peak_1056_lociStitched	chr1	116498800	116517541	CD58	LOC101929023,MIR548AC	LOC101929023	336
7_test_peak_9415_lociStitched	chr17	64014600	64025793	ICAM2	PRR29,SCN4A,PRR29-AS1,ICAM2	ICAM2	337
1_test_peak_3556_lociStitched	chr11	32419011	32424042	WT1	WT1-AS,WT1	WT1	338
3_test_peak_2651_lociStitched	chr10	31134001	31147672			ZNF438	339
8_test_peak_22683_lociStitched	chrX	129756093	129782168	SASH3,XPNPEP2		SASH3	340
12_test_peak_7714_lociStitched	chr15	92808122	92846104		LINC01578,ASB9P1	ASB9P1	341
3_test_peak_7485_lociStitched	chr15	68811528	68820881	ANP32A	MIR4312,ANP32A-IT1	ANP32A	342
6_test_peak_2080_lociStitched	chr1	229057096	229071787			MIR4454	343
2_test_peak_16330_lociStitched	chr4	108160011	108169035	LEF1-AS1,LEF1	LEF1,LEF1-AS1	LEF1	344
3_test_peak_18251_lociStitched	chr6	33903158	33915698		MIR7159,LINC01016	MIR7159	345
5_test_peak_17965_lociStitched	chr6	21587724	21605413	SOX4		SOX4	346
8_test_peak_6908_lociStitched	chr14_KI270726v1_random	4595	28217				347
2_test_peak_3518_lociStitched	chr11	17274713	17279443	NUCB2		NUCB2	348
6_test_peak_10535_lociStitched	chr19	16070224	16087015	TPM4	LINC00905,HSH2D,RAB8A	TPM4	349
2_test_peak_13136_lociStitched	chr20	25089731	25092700		ACSS1,VSX1	VSX1	350
3_test_peak_18806_lociStitched	chr6	135181367	135189269	MYB	MIR548A2	MYB	351
6_test_peak_10050_lociStitched	chr18	13608425	13629419	LDLRAD4,MIR4526	LDLRAD4	LDLRAD4	352
9_test_peak_15113_lociStitched	chr3	56782666	56814427	ARHGEF3	ARHGEF3	ARHGEF3	353
3_test_peak_15388_lociStitched	chr3	118137676	118147854			IGSF11-AS1	354

## Sheet: P12-ICHIKAWA
P12-ICHIKAWA super enhancers				OVERLAP_GENES	PROXIMAL_GENES	CLOSEST_GENE	enhancerRank
7_test_peak_30105_lociStitched	chr8	129000000	129000000		LINC00977	LINC00977	1
25_test_peak_9542_lociStitched	chr14	98136246	98228748			LINC01550	2
20_test_peak_2702_lociStitched	chr1	199000000	199000000	LINC01222,LINC01221		LINC01222	3
56_test_peak_13366_lociStitched	chr17	57428656	57555040	MSI2,LOC101927557		LOC101927557	4
27_test_peak_2731_lociStitched	chr1	199000000	199000000			LINC01222	5
34_test_peak_26966_lociStitched	chr6	135000000	135000000	MYB	HBS1L,MIR548A2	MYB	6
36_test_peak_24763_lociStitched	chr5	134000000	134000000	TCF7	VDAC1,SKP1	TCF7	7
10_test_peak_1615_lociStitched	chr1	111000000	111000000	CHI3L2,DENND2D	CHIAP2,CHI3L2	DENND2D	8
17_test_peak_21056_lociStitched	chr3	35627688	35675680	ARPP21	ARPP21	ARPP21	9
28_test_peak_14476_lociStitched	chr18	49021581	49099528	DYM,MIR4744		MIR4744	10
72_test_peak_28812_lociStitched	chr7	142000000	142000000			TRY2P	11
15_test_peak_20872_lociStitched	chr3	17938386	17996791	LOC339862		LOC339862	12
3_test_peak_16793_lociStitched	chr2	60090826	60111337			MIR4432	13
20_test_peak_22502_lociStitched	chr3	197000000	197000000	NRROS,LINC01063	FBXO45,WDR53	LINC01063	14
29_test_peak_8611_lociStitched	chr14	22450086	22525547			DAD1	15
11_test_peak_13284_lociStitched	chr17	56269328	56320285	ANKFN1		ANKFN1	16
30_test_peak_19668_lociStitched	chr21	34883544	34954424	RUNX1		RUNX1	17
28_test_peak_24694_lociStitched	chr5	132000000	132000000	C5orf56	SLC22A5,IRF1,LOC553103,MIR3936	C5orf56	18
16_test_peak_3801_lociStitched	chr10	61732036	61793204	C10orf107		C10orf107	19
53_test_peak_29152_lociStitched	chr7_KI270803v1_alt	359230	462636			PRSS3P2	20
15_test_peak_23187_lociStitched	chr4	108000000	108000000			LEF1-AS1	21
31_test_peak_4590_lociStitched	chr11	3893852	3984983	STIM1	MIR4687	MIR4687	22
36_test_peak_30648_lociStitched	chr9	77891586	77982125	GNAQ		GNAQ	23
19_test_peak_8092_lociStitched	chr13	48488670	48542636	RCBTB2	LPAR6,LINC00462	RCBTB2	24
12_test_peak_641_lociStitched	chr1	31920995	31963078	PTP4A2	PTP4A2	PTP4A2	25
26_test_peak_17966_lociStitched	chr2	181000000	181000000	ITGA4,LOC101927156		ITGA4	26
14_test_peak_7250_lociStitched	chr12	104000000	104000000	CHST11	CHST11	CHST11	27
33_test_peak_28340_lociStitched	chr7	92620557	92693197	CDK6	FAM133B,RNU6-10P	RNU6-10P	28
23_test_peak_24385_lociStitched	chr5	96805623	96878332	ERAP1,ERAP2	ERAP2	ERAP1	29
22_test_peak_18925_lociStitched	chr20	31661389	31718132	BCL2L1	TPX2,BCL2L1,ABALON,COX4I2	ABALON	30
19_test_peak_6687_lociStitched	chr12	51367598	51420397	GALNT6,SLC4A8	BIN2,CELA1,SLC4A8	GALNT6	31
15_test_peak_13945_lociStitched	chr17	80751513	80790381	RPTOR	LOC101928855	LOC101928855	32
20_test_peak_23895_lociStitched	chr5	39163180	39217943	FYB	FYB	FYB	33
22_test_peak_25864_lociStitched	chr6	26295380	26375855	BTN3A2	HIST1H2BH,HIST1H4G,BTN2A2,HIST1H3G,HIST1H2BI,HIST1H4H,BTN3A1,BTN2A3P,HIST1H3F	BTN3A2	34
22_test_peak_16722_lociStitched	chr2	54550458	54596621	SPTBN1	RPL23AP32	SPTBN1	35
9_test_peak_23759_lociStitched	chr5	4527246	4563497			LOC101929153	36
25_test_peak_22042_lociStitched	chr3	142000000	142000000	TFDP2	TFDP2	TFDP2	37
29_test_peak_24568_lociStitched	chr5	119000000	119000000	TNFAIP8	TNFAIP8	TNFAIP8	38
12_test_peak_31814_lociStitched	chrX	65985027	66020846	MIR223	VSIG4	MIR223	39
23_test_peak_13316_lociStitched	chr17	56749913	56823560	C17orf67	DGKE	C17orf67	40
22_test_peak_11972_lociStitched	chr16	75063060	75110782	ZNRF1	LDHD,ZFP1	LDHD	41
15_test_peak_7959_lociStitched	chr13	40974989	41025320	ELF1	WBP4	ELF1	42
16_test_peak_21693_lociStitched	chr3	111000000	111000000			CD96	43
22_test_peak_2943_lociStitched	chr1	208000000	208000000	CD34	LOC148696	CD34	44
7_test_peak_22764_lociStitched	chr4	40183866	40206649	RHOH	RHOH	RHOH	45
25_test_peak_17503_lociStitched	chr2	122000000	122000000			TSN	46
33_test_peak_8584_lociStitched	chr14	22039819	22124175			OR4E2	47
29_test_peak_9010_lociStitched	chr14	61384833	61454857	PRKCH		PRKCH	48
20_test_peak_12148_lociStitched	chr16	88942102	89016048	LOC100129697,CBFA2T3	CBFA2T3	CBFA2T3	49
12_test_peak_22779_lociStitched	chr4	40289416	40328021	LOC101060498	CHRNA9	LOC101060498	50
25_test_peak_20213_lociStitched	chr22	25700964	25773049	ADRBK2,MYO18B		MYO18B	51
13_test_peak_28368_lociStitched	chr7	92812772	92855022	CDK6,LOC101927497	LOC101927497	CDK6	52
16_test_peak_25702_lociStitched	chr6	22019916	22073937	CASC15		NBAT1	53
9_test_peak_25390_lociStitched	chr6	5692877	5724608	LOC101927950,FARS2		LOC101927950	54
12_test_peak_30136_lociStitched	chr8	133000000	133000000	SLA,TG	MIR7848,SLA	SLA	55
15_test_peak_2651_lociStitched	chr1	198000000	198000000	NEK7		NEK7	56
19_test_peak_21207_lociStitched	chr3	45844323	45894410	LZTFL1,CCR9	CXCR6,LZTFL1,CCR9,SLC6A20	CCR9	57
21_test_peak_26236_lociStitched	chr6	42007019	42048647	CCND3	TAF8,CCND3	CCND3	58
17_test_peak_11619_lociStitched	chr16	53945576	53995891	FTO	FTO-IT1	FTO-IT1	59
5_test_peak_13420_lociStitched	chr17	58333396	58345725	BZRAP1-AS1,SUPT4H1,MIR4736	BZRAP1-AS1,MIR142,BZRAP1,SUPT4H1	BZRAP1-AS1	60
15_test_peak_24215_lociStitched	chr5	80177534	80217971	SERINC5	SERINC5	SERINC5	61
15_test_peak_9346_lociStitched	chr14	80929865	80989238	CEP128,TSHR	TSHR	TSHR	62
19_test_peak_30927_lociStitched	chr9	110000000	110000000	AKAP2,PALM2-AKAP2	C9orf152	AKAP2	63
18_test_peak_28104_lociStitched	chr7	50330413	50369384	IKZF1	IKZF1	IKZF1	64
18_test_peak_16525_lociStitched	chr2	43106342	43143115			LOC102723854	65
26_test_peak_2670_lociStitched	chr1	199000000	199000000	PTPRC	PTPRC	PTPRC	66
9_test_peak_8187_lociStitched	chr13	50889913	50917425	RNASEH2B,RNASEH2B-AS1	DLEU7	RNASEH2B	67
16_test_peak_1393_lociStitched	chr1	94066396	94113685	ABCA4		ABCA4	68
12_test_peak_7833_lociStitched	chr13	27426105	27481056	MTIF3,GTF3A	RNU6-63P	MTIF3	69
12_test_peak_18963_lociStitched	chr20	32510035	32541302	LOC101929698,NOL4L	LOC149950,NOL4L	LOC101929698	70
21_test_peak_842_lociStitched	chr1	41867843	41918886	HIVEP3		HIVEP3	71
35_test_peak_6313_lociStitched	chr12	11749685	11814385	ETV6		ETV6	72
32_test_peak_16064_lociStitched	chr1_GL383520v2_alt	255327	327188	PTPRC		PTPRC	73
20_test_peak_3938_lociStitched	chr10	72276044	72336491	DNAJB12	DNAJB12,DDIT4	DDIT4	74
12_test_peak_27011_lociStitched	chr6	135000000	135000000	AHI1		MIR548A2	75
23_test_peak_12460_lociStitched	chr17	10114601	10172565	GAS7		GAS7	76
13_test_peak_14278_lociStitched	chr18	13433319	13466112	LDLRAD4,MIR5190	LDLRAD4-AS1	MIR5190	77
12_test_peak_14418_lociStitched	chr18	45664949	45690443	SLC14A2	SLC14A1	SLC14A1	78
21_test_peak_8923_lociStitched	chr14	56136733	56219776	PELI2		PELI2	79
21_test_peak_18281_lociStitched	chr2	213000000	213000000	IKZF2		IKZF2	80
15_test_peak_29764_lociStitched	chr8	81092779	81155721	PAG1		PAG1	81
7_test_peak_26437_lociStitched	chr6	53290833	53316881	ELOVL5	MIR5685,RPS16P5	MIR5685	82
24_test_peak_27967_lociStitched	chr7	38316887	38368241	TRG-AS1	TARP	TRG-AS1	83
19_test_peak_19690_lociStitched	chr21	35003531	35029875	RUNX1	RUNX1-IT1	RUNX1-IT1	84
12_test_peak_17629_lociStitched	chr2	136000000	136000000		CXCR4	CXCR4	85
8_test_peak_12120_lociStitched	chr16	88782718	88803059	PIEZO1	LOC339059,CDT1,APRT	PIEZO1	86
15_test_peak_16545_lociStitched	chr2	43193215	43229633	LINC01126,ZFP36L2		ZFP36L2	87
5_test_peak_28895_lociStitched	chr7	143000000	143000000		EPHB6,PRSS2,PRSS1	PRSS2	88
22_test_peak_30747_lociStitched	chr9	89489724	89538044		SEMA4D	SEMA4D	89
8_test_peak_22124_lociStitched	chr3	152000000	152000000	MBNL1-AS1,MBNL1	MBNL1	MBNL1	90
15_test_peak_23493_lociStitched	chr4	152000000	152000000	LOC100996286		LOC100996286	91
8_test_peak_14333_lociStitched	chr18	26698783	26717823	PCAT18	KCTD1	PCAT18	92
14_test_peak_1336_lociStitched	chr1	92459441	92517212	GFI1,EVI5		GFI1	93
6_test_peak_29175_lociStitched	chr7_KI270803v1_alt	814694	837790		PRSS3P2	PRSS3P2	94
10_test_peak_4800_lociStitched	chr11	22655084	22691886	GAS2	FANCF	GAS2	95
18_test_peak_25540_lociStitched	chr6	14417334	14457070			LINC01108	96
11_test_peak_24495_lociStitched	chr5	112000000	112000000	NREP	NREP	NREP	97
11_test_peak_11644_lociStitched	chr16	54048294	54077389	FTO	FTO-IT1	FTO-IT1	98
30_test_peak_31552_lociStitched	chrX	38593564	38655183	TSPAN7		TSPAN7	99
12_test_peak_5601_lociStitched	chr11	78281592	78319432	GAB2		GAB2	100
10_test_peak_29639_lociStitched	chr8	65930567	65956849			DNAJC5B	101
6_test_peak_23450_lociStitched	chr4	145000000	145000000	HHIP	HHIP-AS1	HHIP-AS1	102
12_test_peak_4920_lociStitched	chr11	36680602	36703219			RAG2	103
5_test_peak_19279_lociStitched	chr20	53586494	53624472		LOC101927770,ZNF217	ZNF217	104
8_test_peak_26094_lociStitched	chr6	35717144	35732935	LOC285847,FKBP5	CLPSL2,FKBP5,ARMC12,CLPSL1	FKBP5	105
10_test_peak_7758_lociStitched	chr13	21215600	21243360	LINC01046	MRPL57,SKA3	LINC01046	106
12_test_peak_31915_lociStitched	chrX	79137699	79166341		GPR174	GPR174	107
20_test_peak_31433_lociStitched	chrX	12947031	12980104	TMSB4X	TLR8-AS1,TLR8	TMSB4X	108
9_test_peak_4875_lociStitched	chr11	33863653	33885387	LMO2		LMO2	109
20_test_peak_7615_lociStitched	chr12	127000000	127000000	LOC101927592		LOC440117	110
12_test_peak_4835_lociStitched	chr11	32386314	32425889	WT1	WT1-AS,WT1	WT1	111
14_test_peak_29048_lociStitched	chr7	158000000	158000000	PTPRN2		MIR153-2	112
4_test_peak_28967_lociStitched	chr7	151000000	151000000		GIMAP1,GIMAP6,GIMAP2	GIMAP2	113
9_test_peak_29328_lociStitched	chr8	20261816	20279210	LZTS1-AS1	LZTS1	LZTS1-AS1	114
9_test_peak_2370_lociStitched	chr1	168000000	168000000	RCSD1		RCSD1	115
5_test_peak_18635_lociStitched	chr20	399346	410827	RBCK1	TRIB3,RBCK1	RBCK1	116
10_test_peak_7507_lociStitched	chr12	122000000	122000000	BCL7A,WDR66	BCL7A	BCL7A	117
4_test_peak_4732_lociStitched	chr11	14614389	14650015	PDE3B,PSMA1		PSMA1	118
5_test_peak_21656_lociStitched	chr3	108000000	108000000	LINC01215	CD47	LINC01215	119
12_test_peak_7554_lociStitched	chr12	123000000	123000000		PITPNM2,LOC100507091	PITPNM2	120
22_test_peak_32156_lociStitched	chrX	130000000	130000000	SASH3,XPNPEP2		XPNPEP2	121
12_test_peak_25126_lociStitched	chr5	170000000	170000000	LCP2	C5orf58,LINC01366,KCNIP1	LCP2	122
9_test_peak_11822_lociStitched	chr16	68063081	68092041	NFATC3,DUS2	NFATC3,DUS2,LOC100131303,DDX28	NFATC3	123
9_test_peak_20690_lociStitched	chr3	5178933	5200479	ARL8B,EDEM1	MIR4790	EDEM1	124
13_test_peak_19780_lociStitched	chr21	38969125	39021601	LOC101928435	LOC400867	LOC101928435	125
12_test_peak_3317_lociStitched	chr1	234000000	235000000		TARBP1,LINC01354	LINC01354	126
13_test_peak_14585_lociStitched	chr18	63096333	63156306	BCL2		BCL2	127
12_test_peak_27000_lociStitched	chr6	135000000	135000000	MIR548A2	MYB	MIR548A2	128
8_test_peak_2194_lociStitched	chr1	158000000	158000000	OR10K2,OR10T2	OR10K1,CD1E	OR10T2	129
14_test_peak_2881_lociStitched	chr1	206000000	206000000	C1orf186	AVPR1B	AVPR1B	130
1_test_peak_28101_lociStitched	chr7	50304301	50313941	IKZF1	IKZF1	IKZF1	131
8_test_peak_3331_lociStitched	chr1	235000000	235000000	IRF2BP2	LOC101927787,LINC00184	IRF2BP2	132
20_test_peak_10743_lociStitched	chr15	90557083	90598355	CRTC3		CRTC3	133
13_test_peak_9589_lociStitched	chr14	100000000	100000000	EVL	MIR342,MIR151B	EVL	134
11_test_peak_22306_lociStitched	chr3	180000000	180000000	PEX5L	PEX5L-AS2	PEX5L	135
7_test_peak_29596_lociStitched	chr8	59105676	59131960	TOX		TOX	136
12_test_peak_21644_lociStitched	chr3	108000000	108000000	CD47	LINC01215,CD47	CD47	137
17_test_peak_27936_lociStitched	chr7	38216025	38253494	STARD3NL	TARP	TARP	138
11_test_peak_4675_lociStitched	chr11	12123625	12158201	MICAL2	MICAL2,MIR6124	MICAL2	139
11_test_peak_520_lociStitched	chr1	27606594	27634563	FGR	IFI6,AHDC1	FGR	140
9_test_peak_11798_lociStitched	chr16	67546545	67564800	FAM65A,CTCF	LOC100505942	CTCF	141
7_test_peak_7174_lociStitched	chr12	95545769	95571936	USP44	USP44	USP44	142
9_test_peak_18684_lociStitched	chr20	3633316	3671603	GFRA4,ATRN,ADAM33	SIGLEC1,GFRA4,ADAM33	GFRA4	143
13_test_peak_6004_lociStitched	chr11	128000000	129000000	ETS1	MIR6090,LOC101929517	ETS1	144
13_test_peak_18296_lociStitched	chr2	213000000	213000000		LOC100130451,SPAG16	LOC100130451	145
19_test_peak_11367_lociStitched	chr16	29315661	29355079	SNX29P2	NPIPB11	SNX29P2	146
10_test_peak_13849_lociStitched	chr17	77439144	77465694	2022-09-09	SEPT9,MIR4316	2022-09-09	147
15_test_peak_2244_lociStitched	chr1	161000000	161000000	SLAMF1	CD84,SLAMF1,CD48	SLAMF1	148
6_test_peak_16254_lociStitched	chr2	16433288	16445632			FAM49A	149
12_test_peak_2838_lociStitched	chr1	204000000	205000000	MDM4	MDM4,PIK3C2B	MDM4	150
8_test_peak_24414_lociStitched	chr5	101000000	101000000	ST8SIA4		ST8SIA4	151
17_test_peak_24072_lociStitched	chr5	68237263	68282381	PIK3R1	LOC102467655,PIK3R1	PIK3R1	152
8_test_peak_13185_lociStitched	chr17	48416607	48454693	LOC101927166,SKAP1	SKAP1	SKAP1	153
9_test_peak_636_lociStitched	chr1	31826126	31851431		SPOCD1	SPOCD1	154
5_test_peak_17952_lociStitched	chr2	181000000	181000000	MIR4437,LOC101927156		MIR4437	155
7_test_peak_15203_lociStitched	chr19	16365402	16383294	EPS15L1	KLF2	KLF2	156
13_test_peak_1066_lociStitched	chr1	54459217	54489503			SSBP3	157
3_test_peak_2187_lociStitched	chr1	158000000	158000000	CD1B	CD1C,CD1E	CD1B	158
7_test_peak_1839_lociStitched	chr1	147000000	147000000	HYDIN2	CH17-408M7.1	HYDIN2	159
4_test_peak_25680_lociStitched	chr6	21871133	21888250	CASC15		CASC15	160
9_test_peak_15186_lociStitched	chr19	16069905	16087080	TPM4	LINC00905,HSH2D,RAB8A	TPM4	161
4_test_peak_19175_lociStitched	chr20	44642050	44653639	ADA	LINC01260	ADA	162
14_test_peak_5502_lociStitched	chr11	73139670	73158184	FCHSD2		FCHSD2	163
15_test_peak_3895_lociStitched	chr10	71712738	71776405	CDH23,C10orf105,C10orf54	CDH23,MIR7152	C10orf105	164
17_test_peak_7577_lociStitched	chr12	124000000	124000000	ZNF664,ZNF664-FAM101A	ZNF664,CCDC92	ZNF664	165
9_test_peak_22615_lociStitched	chr4	6167046	6191573	JAKMIP1	LOC285484	JAKMIP1	166
15_test_peak_28363_lociStitched	chr7	92741764	92769876	CDK6	RNU6-10P	RNU6-10P	167
8_test_peak_28941_lociStitched	chr7	150000000	150000000	REPIN1,ZNF775	LINC00996,REPIN1,LRRC61,LOC728743,ZBED6CL,RARRES2,ACTR3C	REPIN1	168
10_test_peak_17559_lociStitched	chr2	129000000	129000000			LOC101927881	169
11_test_peak_19949_lociStitched	chr21	45867649	45896001	PCBP3	PCBP3,LOC100129027	PCBP3	170
7_test_peak_3199_lociStitched	chr1	230000000	230000000	ABCB10	LOC101927478,NUP133	ABCB10	171
10_test_peak_10306_lociStitched	chr15	66692800	66726441	SMAD6	SMAD6	SMAD6	172
17_test_peak_25666_lociStitched	chr6	21721204	21754117	CASC15		CASC15	173
4_test_peak_4761_lociStitched	chr11	17272653	17281984	NUCB2		NUCB2	174
7_test_peak_11654_lociStitched	chr16	54277230	54307381	IRX3	LOC100996338	IRX3	175
11_test_peak_13662_lociStitched	chr17	68343689	68357897	ARSG		ARSG	176
10_test_peak_16905_lociStitched	chr2	65390400	65421907	SPRED2	SPRED2	SPRED2	177
8_test_peak_25725_lociStitched	chr6	22136618	22154236	NBAT1,CASC15		NBAT1	178
8_test_peak_284_lociStitched	chr1	16895080	16906635	RNVU1-18	CROCC	CROCC	179
8_test_peak_20132_lociStitched	chr22	23574526	23590184	IGLL1	IGLL1,PCAT14,DRICH1	IGLL1	180
11_test_peak_21116_lociStitched	chr3	39345990	39363122		RPSA,CCR8,SNORA6,SNORA62,SLC25A38	CCR8	181
8_test_peak_18985_lociStitched	chr20	32663460	32681260		C20orf203	C20orf203	182
7_test_peak_471_lociStitched	chr1	26690608	26702387	ARID1A		ARID1A	183
11_test_peak_26818_lociStitched	chr6	112000000	112000000	TRAF3IP2,TRAF3IP2-AS1	TRAF3IP2	TRAF3IP2	184
11_test_peak_8629_lociStitched	chr14	22549245	22570352	DAD1	ABHD4	DAD1	185
5_test_peak_769_lociStitched	chr1	39192355	39217196	MACF1		MACF1	186
1_test_peak_11674_lociStitched	chr16	54919475	54928321	CRNDE	IRX5,CRNDE	CRNDE	187
6_test_peak_7318_lociStitched	chr12	109000000	109000000	MIR4496,SELPLG	TMEM119	SELPLG	188
4_test_peak_26448_lociStitched	chr6	53344451	53362861	ELOVL5	RPS16P5	ELOVL5	189
6_test_peak_12979_lociStitched	chr17	42310645	42322825	STAT5A,STAT3	STAT5B	STAT5A	190
14_test_peak_31442_lociStitched	chrX	13074215	13092500		FAM9C	FAM9C	191
4_test_peak_25184_lociStitched	chr5	177000000	177000000	RNF44	CDHR2	RNF44	192
6_test_peak_31928_lociStitched	chrX	79253079	79273279			GPR174	193
5_test_peak_21221_lociStitched	chr3	45908496	45929050	LZTFL1,FYCO1	CXCR6,LZTFL1,CCR9	LZTFL1	194
5_test_peak_8749_lociStitched	chr14	35281067	35302558	PSMA6	PSMA6	PSMA6	195
9_test_peak_25026_lociStitched	chr5	151000000	151000000	CCDC69	ANXA6,GM2A	CCDC69	196
10_test_peak_21452_lociStitched	chr3	58333222	58366841	PXK	RPP14,PXK	PXK	197
3_test_peak_22121_lociStitched	chr3	152000000	152000000			MBNL1	198
11_test_peak_593_lociStitched	chr1	29239303	29260008	PTPRU	MECR,PTPRU	PTPRU	199
8_test_peak_28519_lociStitched	chr7	102000000	102000000	LOC100630923,PRKRIP1,ORAI2	POLR2J,ALKBH4,MIR4467,MIR5090,LRWD1,MIR548O	ORAI2	200
6_test_peak_13973_lociStitched	chr17	81426946	81440303	BAHCC1	LOC100130370,MIR3186,MIR4740	MIR3186	201
8_test_peak_19374_lociStitched	chr20	62727288	62745060	NTSR1	LINC00659	NTSR1	202
13_test_peak_10158_lociStitched	chr15	59788245	59820236			BNIP2	203
11_test_peak_28022_lociStitched	chr7	44076832	44102914	POLM	MIR4649,LINC00957,POLD2,PGAM2,MIR6837,AEBP1,MIR6838,RASA4CP,POLM,MYL7,DBNL	POLM	204
9_test_peak_15701_lociStitched	chr19	47484051	47496949	NAPA,KPTN,NAPA-AS1	SLC8A2	NAPA-AS1	205
5_test_peak_21710_lociStitched	chr3	112000000	112000000	CD96	CD96,ZBED2	CD96	206
4_test_peak_24854_lociStitched	chr5	139000000	139000000	MZB1,PROB1	PAIP2,DNAJC18,SLC23A1,SPATA24	MZB1	207
10_test_peak_9214_lociStitched	chr14	72587735	72601518			MIR7843	208
10_test_peak_3227_lociStitched	chr1	230000000	230000000	GALNT2		GALNT2	209
5_test_peak_26509_lociStitched	chr6	79944900	79967066	ELOVL4	TTK	ELOVL4	210
10_test_peak_26581_lociStitched	chr6	90072750	90111631	BACH2		GJA10	211
8_test_peak_10670_lociStitched	chr15	86061973	86085025	LINC01584		LINC01584	212
11_test_peak_6952_lociStitched	chr12	57893873	57938828	LOC100506844	CTDSP2,XRCC6BP1	LOC100506844	213
8_test_peak_6731_lociStitched	chr12	52630794	52675135	KRT2,KRT1	KRT72,KRT77,KRT73-AS1,KRT73	KRT2	214
5_test_peak_4100_lociStitched	chr10	88374669	88392723	RNLS		RNLS	215
13_test_peak_13038_lociStitched	chr17	43266795	43300990	RNU2-1	LINC00854	RNU2-1	216
4_test_peak_2691_lociStitched	chr1	199000000	199000000	MIR181A1HG		MIR181A1HG	217
4_test_peak_5108_lociStitched	chr11	61826498	61836147	FADS2	FADS1,TMEM258,MIR6746,MIR611,MIR1908,FEN1	FADS2	218
8_test_peak_2750_lociStitched	chr1	199000000	199000000			LINC01222	219
4_test_peak_26077_lociStitched	chr6	35044020	35063006	ANKS1A		TCP11	220
9_test_peak_24914_lociStitched	chr5	142000000	142000000	DIAPH1	HDAC3,RELL2,LOC100505658,DIAPH1,FCHSD1	DIAPH1	221
5_test_peak_22031_lociStitched	chr3	142000000	142000000	TFDP2	TFDP2	TFDP2	222
2_test_peak_13102_lociStitched	chr17	45222864	45229153	FMNL1	MAP3K14-AS1,SPATA32	FMNL1	223
4_test_peak_1484_lociStitched	chr1	101000000	101000000		LINC01307	LINC01307	224
5_test_peak_25521_lociStitched	chr6	14375542	14387939			LINC01108	225
16_test_peak_23682_lociStitched	chr4	187000000	187000000	FAT1	MTNR1A	MTNR1A	226
13_test_peak_18566_lociStitched	chr2	240000000	240000000			HDAC4	227
9_test_peak_3173_lociStitched	chr1	228000000	229000000	RNF187	BTNL10,TRIM17,HIST3H2A,MIR4666A,HIST3H2BB,HIST3H3	RNF187	228
6_test_peak_4738_lociStitched	chr11	14751242	14773753	PDE3B		PDE3B	229
10_test_peak_539_lociStitched	chr1	27648697	27663287		FGR,IFI6,AHDC1	IFI6	230
10_test_peak_16782_lociStitched	chr2	60052753	60075205			MIR4432	231
10_test_peak_18513_lociStitched	chr2	234000000	234000000		ARL4C	ARL4C	232
