# Supplementary material for: Super Enhancer Regulatory Gene FYB1 Promotes the Progression of T Cell Acute Lymphoblastic Leukemia by Activating IGLL1
Source: J Immunol Res. 2023 Sep 19;2023:3804605. doi: 10.1155/2023/3804605 (PMC10522422; doi:10.1155/2023/3804605)
Supplement: Supplementary 3 — RNA-seq results in J-gamma1 cell line with or without knocking down FYB1 (GEO ID: GSE197450). [file 3804605.f3.xlsx]

## Sheet: gamma1-FYB1_KD_deseq2.results
	ensembl_gene_id	sh_FYB1_F3_1_count	sh_FYB1_F3_2_count	NC_1_count	NC_2_count	log2FoldChange	pvalue	entrezgene_id	external_gene_name	gene_biotype	description	chromosome_name	start_position	end_position
1849	ENSG00000097021	415.321	567.799	3016.32	2755.66	-2.55215	9.32415e-50	11332	ACOT7	protein_coding	acyl-CoA thioesterase 7 [Source:HGNC Symbol;Acc:HGNC:24157]	1	6264269	6394391
5264	ENSG00000128322	1988.3	2992.74	10698.4	9679.96	-2.03215	2.54346e-30	3543	IGLL1	protein_coding	immunoglobulin lambda like polypeptide 1 [Source:HGNC Symbol;Acc:HGNC:5870]	22	23573125	23580302
1043	ENSG00000071575	11420.4	11622.4	4657.19	4583.17	1.3183	4.35612e-26	28951	TRIB2	protein_coding	tribbles pseudokinase 2 [Source:HGNC Symbol;Acc:HGNC:30809]	2	12716889	12742734
1383	ENSG00000082074	979.109	717.173	2784.21	3176.57	-1.814	6.94725e-26	2533	FYB1	protein_coding	FYN binding protein 1 [Source:HGNC Symbol;Acc:HGNC:4036]	5	39105252	39274528
4276	ENSG00000118705	1512.82	1679.81	4318.7	4249.63	-1.42402	2.66499e-25	6185	RPN2	protein_coding	ribophorin II [Source:HGNC Symbol;Acc:HGNC:10382]	20	37178410	37241619
4881	ENSG00000124615	1194.53	1326.9	2908.86	3066.81	-1.24457	2.02539e-18	4337	MOCS1	protein_coding	molybdenum cofactor synthesis 1 [Source:HGNC Symbol;Acc:HGNC:7190]	6	39899578	39934551
9055	ENSG00000160685	546.322	688.347	181.602	172.628	1.80207	2.25321e-17	51043	ZBTB7B	protein_coding	zinc finger and BTB domain containing 7B [Source:HGNC Symbol;Acc:HGNC:18668]	1	155002630	155018522
12236	ENSG00000179218	13233	16459.2	34373.3	32716.2	-1.17595	1.24156e-16	811	CALR	protein_coding	calreticulin [Source:HGNC Symbol;Acc:HGNC:1455]	19	12938578	12944489
6018	ENSG00000134440	1361.44	1446.58	3066.82	3060.42	-1.12552	2.53519e-16	4677	NARS1	protein_coding	asparaginyl-tRNA synthetase 1 [Source:HGNC Symbol;Acc:HGNC:7643]	18	57600656	57622213
3774	ENSG00000114302	425.025	417.55	1047.71	1095.44	-1.34697	2.96472e-16	5576	PRKAR2A	protein_coding	protein kinase cAMP-dependent type II regulatory subunit alpha [Source:HGNC Symbol;Acc:HGNC:9391]	3	48744597	48847874
725	ENSG00000060558	2855.82	3939.65	8280.64	8422.54	-1.29722	8.34639e-16	2769	GNA15	protein_coding	G protein subunit alpha 15 [Source:HGNC Symbol;Acc:HGNC:4383]	19	3136033	3163749
4917	ENSG00000124942	3129.46	2240.62	964.964	1049.62	1.41415	8.97326e-16	79026	AHNAK	protein_coding	AHNAK nucleoprotein [Source:HGNC Symbol;Acc:HGNC:347]	11	62433542	62556235
9331	ENSG00000162813	394.943	435.895	1090.69	1021.92	-1.34579	1.38046e-15	10380	BPNT1	protein_coding	3'(2'), 5'-bisphosphate nucleotidase 1 [Source:HGNC Symbol;Acc:HGNC:1096]	1	220057482	220090462
14051	ENSG00000197380	219.305	288.267	731.782	797.073	-1.58893	1.38553e-15	147906	DACT3	protein_coding	dishevelled binding antagonist of beta catenin 3 [Source:HGNC Symbol;Acc:HGNC:30745]	19	46647551	46661182
6942	ENSG00000140521	6550.04	7734.29	14441.1	16500.9	-1.11505	3.8326e-15	5428	POLG	protein_coding	DNA polymerase gamma, catalytic subunit [Source:HGNC Symbol;Acc:HGNC:9179]	15	89305198	89334861
8177	ENSG00000151892	1110.11	1159.18	2339.34	2520.16	-1.09844	1.32909e-14	2674	GFRA1	protein_coding	GDNF family receptor alpha 1 [Source:HGNC Symbol;Acc:HGNC:4243]	10	116056925	116273467
15318	ENSG00000211751	6370.52	8795.64	19085.4	16819.5	-1.24321	2.53036e-14	NA	TRBC1	TR_C_gene	T cell receptor beta constant 1 [Source:HGNC Symbol;Acc:HGNC:12156]	7	142791694	142793368
12990	ENSG00000184840	667.619	878.778	2006.22	1805.14	-1.30052	2.95599e-14	54732	TMED9	protein_coding	transmembrane p24 trafficking protein 9 [Source:HGNC Symbol;Acc:HGNC:24878]	5	177592203	177597242
5104	ENSG00000126561	816.086	822.871	1752.62	1789.15	-1.11166	3.45603e-14	6776	STAT5A	protein_coding	signal transducer and activator of transcription 5A [Source:HGNC Symbol;Acc:HGNC:11366]	17	42287547	42311943
805	ENSG00000064886	7321.49	8509.12	16993.2	15213.6	-1.02458	1.08031e-13	1117	CHI3L2	protein_coding	chitinase 3 like 2 [Source:HGNC Symbol;Acc:HGNC:1933]	1	111200771	111243440
8583	ENSG00000156298	3098.41	3315.94	6520.49	6103.79	-0.976732	1.12373e-13	7102	TSPAN7	protein_coding	tetraspanin 7 [Source:HGNC Symbol;Acc:HGNC:11854]	X	38561542	38688920
11364	ENSG00000173113	786.975	1175.78	2844.39	2343.27	-1.4014	2.17846e-13	51504	TRMT112	protein_coding	tRNA methyltransferase subunit 11-2 [Source:HGNC Symbol;Acc:HGNC:26940]	11	64316460	64317559
6015	ENSG00000134375	371.654	440.262	1032.66	950.52	-1.28745	2.37031e-13	10440	TIMM17A	protein_coding	translocase of inner mitochondrial membrane 17A [Source:HGNC Symbol;Acc:HGNC:17315]	1	201955503	201970664
24634	ENSG00000274752	2200.81	2953.43	6539.83	5465.49	-1.21954	2.53869e-13	NA	TRBV12-3	TR_V_gene	T cell receptor beta variable 12-3 [Source:HGNC Symbol;Acc:HGNC:12185]	7	142560423	142560931
5180	ENSG00000127445	1357.56	1923.53	4037.16	3757.32	-1.24776	3.22408e-13	5300	PIN1	protein_coding	peptidylprolyl cis/trans isomerase, NIMA-interacting 1 [Source:HGNC Symbol;Acc:HGNC:8988]	19	9835257	9849689
19771	ENSG00000244405	635.596	588.763	1343.21	1337.33	-1.13086	4.31313e-13	2119	ETV5	protein_coding	ETS variant transcription factor 5 [Source:HGNC Symbol;Acc:HGNC:3494]	3	186046314	186110318
5965	ENSG00000134107	428.906	545.96	1088.54	1213.72	-1.23871	4.13849e-12	8553	BHLHE40	protein_coding	basic helix-loop-helix family member e40 [Source:HGNC Symbol;Acc:HGNC:1046]	3	4979437	4985323
542	ENSG00000044574	4427.83	4862.1	9511.02	8329.84	-0.941362	5.66921e-12	3309	HSPA5	protein_coding	heat shock protein family A (Hsp70) member 5 [Source:HGNC Symbol;Acc:HGNC:5238]	9	125234853	125241343
5189	ENSG00000127528	1929.11	2114.83	1004.72	1017.65	0.999865	8.55923e-12	10365	KLF2	protein_coding	Kruppel like factor 2 [Source:HGNC Symbol;Acc:HGNC:6347]	19	16324826	16328685
13690	ENSG00000189064	138.764	145.881	453.469	366.568	-1.52601	3.6515e-11	729447	GAGE2A	protein_coding	G antigen 2A [Source:HGNC Symbol;Acc:HGNC:4099]	X	49589529	49596827
672	ENSG00000055950	612.307	738.138	1429.18	1410.86	-1.07173	4.37201e-11	84545	MRPL43	protein_coding	mitochondrial ribosomal protein L43 [Source:HGNC Symbol;Acc:HGNC:14517]	10	100969458	100987515
4155	ENSG00000117394	1762.2	2403.97	4235.95	4554.4	-1.07681	5.2823e-11	6513	SLC2A1	protein_coding	solute carrier family 2 member 1 [Source:HGNC Symbol;Acc:HGNC:11005]	1	42925353	42958893
1828	ENSG00000095932	767.568	1010.68	2009.45	1834.97	-1.11153	5.46613e-11	284422	SMIM24	protein_coding	small integral membrane protein 24 [Source:HGNC Symbol;Acc:HGNC:37244]	19	3473986	3480525
11172	ENSG00000171951	394.943	389.597	153.664	101.233	1.62221	1.00538e-10	7857	SCG2	protein_coding	secretogranin II [Source:HGNC Symbol;Acc:HGNC:10575]	2	223596940	223602361
11787	ENSG00000175970	2194.99	2321.86	4073.69	4074.87	-0.851128	1.33605e-10	84747	UNC119B	protein_coding	unc-119 lipid binding chaperone B [Source:HGNC Symbol;Acc:HGNC:16488]	12	120710458	120723640
11056	ENSG00000171302	1001.43	1388.92	2668.16	2443.43	-1.09589	2.1757e-10	124583	CANT1	protein_coding	calcium activated nucleotidase 1 [Source:HGNC Symbol;Acc:HGNC:19721]	17	78991716	79009867
6067	ENSG00000134824	4252.19	5106.69	8601.93	8667.63	-0.883679	2.28209e-10	9415	FADS2	protein_coding	fatty acid desaturase 2 [Source:HGNC Symbol;Acc:HGNC:3575]	11	61792980	61867354
957	ENSG00000068971	748.16	917.213	1634.42	1744.4	-1.02002	2.60002e-10	5526	PPP2R5B	protein_coding	protein phosphatase 2 regulatory subunit B'beta [Source:HGNC Symbol;Acc:HGNC:9310]	11	64917553	64934475
3450	ENSG00000111328	493.921	649.038	1240.05	1213.72	-1.10115	4.78423e-10	8099	CDK2AP1	protein_coding	cyclin dependent kinase 2 associated protein 1 [Source:HGNC Symbol;Acc:HGNC:14002]	12	123250112	123272334
12789	ENSG00000183508	1957.25	1847.53	3286.03	3606.01	-0.857243	5.49596e-10	54855	TENT5C	protein_coding	terminal nucleotidyltransferase 5C [Source:HGNC Symbol;Acc:HGNC:24712]	1	117606048	117628389
1187	ENSG00000075826	2156.18	1929.64	1017.62	1127.41	0.929422	6.7577e-10	25956	SEC31B	protein_coding	SEC31 homolog B, COPII coat complex component [Source:HGNC Symbol;Acc:HGNC:23197]	10	100486646	100519864
4440	ENSG00000120254	823.849	886.639	1626.9	1596.28	-0.913796	9.52969e-10	25902	MTHFD1L	protein_coding	methylenetetrahydrofolate dehydrogenase (NADP+ dependent) 1 like [Source:HGNC Symbol;Acc:HGNC:21055]	6	150865549	151101887
5052	ENSG00000125971	1689.42	2244.99	982.157	927.077	1.04354	9.40595e-10	83658	DYNLRB1	protein_coding	dynein light chain roadblock-type 1 [Source:HGNC Symbol;Acc:HGNC:15468]	20	34516409	34540958
19409	ENSG00000241360	720.989	1051.74	1899.84	1931.94	-1.11115	1.22335e-09	57026	PDXP	protein_coding	pyridoxal phosphatase [Source:HGNC Symbol;Acc:HGNC:30259]	22	37658723	37666932
2063	ENSG00000100417	501.684	624.578	1226.08	1109.3	-1.05119	1.54585e-09	5372	PMM1	protein_coding	phosphomannomutase 1 [Source:HGNC Symbol;Acc:HGNC:9114]	22	41576900	41589871
6013	ENSG00000134369	897.598	784.436	408.337	399.602	1.05751	2.18131e-09	89796	NAV1	protein_coding	neuron navigator 1 [Source:HGNC Symbol;Acc:HGNC:15989]	1	201622885	201826969
5700	ENSG00000132002	1920.37	2383.88	4840.94	3756.26	-0.997829	2.26974e-09	3337	DNAJB1	protein_coding	DnaJ heat shock protein family (Hsp40) member B1 [Source:HGNC Symbol;Acc:HGNC:5270]	19	14514769	14529770
2901	ENSG00000106105	2454.08	2673.02	4485.25	4393.49	-0.792075	2.91383e-09	2617	GARS1	protein_coding	glycyl-tRNA synthetase 1 [Source:HGNC Symbol;Acc:HGNC:4162]	7	30580533	30634033
11163	ENSG00000171867	405.617	390.471	867.178	770.433	-1.04078	3.30724e-09	5621	PRNP	protein_coding	prion protein [Source:HGNC Symbol;Acc:HGNC:9449]	20	4686350	4701590
6105	ENSG00000135069	3497.24	3742.23	6059.5	6250.84	-0.765837	3.57911e-09	29968	PSAT1	protein_coding	phosphoserine aminotransferase 1 [Source:HGNC Symbol;Acc:HGNC:19129]	9	78297125	78330093
8471	ENSG00000155096	1831.1	1582.85	3138.82	3001.81	-0.847238	3.67871e-09	51582	AZIN1	protein_coding	antizyme inhibitor 1 [Source:HGNC Symbol;Acc:HGNC:16432]	8	102826308	102893864
211	ENSG00000009844	756.893	767.838	1422.73	1395.94	-0.886398	4.24921e-09	51534	VTA1	protein_coding	vesicle trafficking 1 [Source:HGNC Symbol;Acc:HGNC:20954]	6	142147162	142224685
7497	ENSG00000144746	963.583	1071.83	2016.97	1771.04	-0.895779	5.294e-09	10550	ARL6IP5	protein_coding	ADP ribosylation factor like GTPase 6 interacting protein 5 [Source:HGNC Symbol;Acc:HGNC:16937]	3	69084937	69106092
11277	ENSG00000172543	564.759	686.6	1274.44	1189.22	-0.976508	6.16865e-09	1521	CTSW	protein_coding	cathepsin W [Source:HGNC Symbol;Acc:HGNC:2546]	11	65879837	65883741
9936	ENSG00000165434	3315.78	2296.53	1338.91	1402.34	1.03345	6.37242e-09	283209	PGM2L1	protein_coding	phosphoglucomutase 2 like 1 [Source:HGNC Symbol;Acc:HGNC:20898]	11	74330316	74398433
4098	ENSG00000116857	1171.24	1448.32	2532.76	2353.92	-0.89904	7.7975e-09	252839	TMEM9	protein_coding	transmembrane protein 9 [Source:HGNC Symbol;Acc:HGNC:18823]	1	201134772	201171574
11363	ENSG00000173110	40.7558	54.1593	241.778	144.922	-2.02324	9.40175e-09	3310	HSPA6	protein_coding	heat shock protein family A (Hsp70) member 6 [Source:HGNC Symbol;Acc:HGNC:5239]	1	161524540	161526894
6852	ENSG00000139832	90.245	124.916	308.402	295.173	-1.48512	1.14657e-08	55647	RAB20	protein_coding	RAB20, member RAS oncogene family [Source:HGNC Symbol;Acc:HGNC:18260]	13	110523066	110561722
5278	ENSG00000128524	1149.9	1754.93	3313.97	2829.18	-1.07994	1.18374e-08	9296	ATP6V1F	protein_coding	ATPase H+ transporting V1 subunit F [Source:HGNC Symbol;Acc:HGNC:16832]	7	128862856	128865847
7944	ENSG00000149218	801.531	730.276	1384.05	1425.78	-0.875618	1.26736e-08	23052	ENDOD1	protein_coding	endonuclease domain containing 1 [Source:HGNC Symbol;Acc:HGNC:29129]	11	95089846	95132645
13576	ENSG00000188404	3350.71	3337.78	5889.72	5315.24	-0.744382	1.99891e-08	6402	SELL	protein_coding	selectin L [Source:HGNC Symbol;Acc:HGNC:10720]	1	169690665	169711702
11120	ENSG00000171681	1559.39	1125.11	621.101	686.25	1.03746	2.50737e-08	55729	ATF7IP	protein_coding	activating transcription factor 7 interacting protein [Source:HGNC Symbol;Acc:HGNC:20092]	12	14365632	14502935
2256	ENSG00000101400	552.144	728.529	1254.02	1267	-0.976121	2.84926e-08	6640	SNTA1	protein_coding	syntrophin alpha 1 [Source:HGNC Symbol;Acc:HGNC:11167]	20	33407957	33443763
4189	ENSG00000117602	1577.83	1405.52	815.599	838.631	0.850521	3.53888e-08	11123	RCAN3	protein_coding	RCAN family member 3 [Source:HGNC Symbol;Acc:HGNC:3042]	1	24502351	24541040
8755	ENSG00000158042	724.871	936.431	1684.93	1507.83	-0.941721	3.52547e-08	63875	MRPL17	protein_coding	mitochondrial ribosomal protein L17 [Source:HGNC Symbol;Acc:HGNC:14053]	11	6680385	6683340
12368	ENSG00000180304	1195.5	1475.4	2506.97	2331.54	-0.85676	3.56626e-08	4947	OAZ2	protein_coding	ornithine decarboxylase antizyme 2 [Source:HGNC Symbol;Acc:HGNC:8096]	15	64687573	64703281
5765	ENSG00000132475	7950.29	10425.7	16764.4	15927.6	-0.831024	3.95853e-08	3021	H3-3B	protein_coding	H3.3 histone B [Source:HGNC Symbol;Acc:HGNC:4765]	17	75776434	75785893
10067	ENSG00000166123	799.59	1084.06	1804.2	1809.4	-0.93913	4.6871e-08	84706	GPT2	protein_coding	glutamic--pyruvic transaminase 2 [Source:HGNC Symbol;Acc:HGNC:18062]	16	46884362	46931289
5113	ENSG00000126709	446.373	583.522	1033.74	1008.06	-0.986214	4.81066e-08	2537	IFI6	protein_coding	interferon alpha inducible protein 6 [Source:HGNC Symbol;Acc:HGNC:4054]	1	27666064	27672198
3614	ENSG00000112559	159.142	291.761	596.386	566.902	-1.36444	6.25649e-08	4188	MDFI	protein_coding	MyoD family inhibitor [Source:HGNC Symbol;Acc:HGNC:6967]	6	41636882	41654246
9136	ENSG00000161405	556.996	497.042	231.033	262.139	1.09528	6.25983e-08	22806	IKZF3	protein_coding	IKAROS family zinc finger 3 [Source:HGNC Symbol;Acc:HGNC:13178]	17	39757718	39864312
1985	ENSG00000100219	1549.69	1850.15	3287.11	2785.49	-0.836522	7.51212e-08	7494	XBP1	protein_coding	X-box binding protein 1 [Source:HGNC Symbol;Acc:HGNC:12801]	22	28794555	28800597
6433	ENSG00000136997	1163.48	1307.68	2261.97	2024.65	-0.794331	1.14526e-07	4609	MYC	protein_coding	MYC proto-oncogene, bHLH transcription factor [Source:HGNC Symbol;Acc:HGNC:7553]	8	127735434	127742951
6312	ENSG00000136240	860.724	938.178	1545.23	1572.83	-0.793234	1.23778e-07	11014	KDELR2	protein_coding	KDEL endoplasmic reticulum protein retention receptor 2 [Source:HGNC Symbol;Acc:HGNC:6305]	7	6445953	6484190
4202	ENSG00000117707	850.049	570.419	319.147	325.01	1.13998	1.43282e-07	5629	PROX1	protein_coding	prospero homeobox 1 [Source:HGNC Symbol;Acc:HGNC:9459]	1	213983181	214041510
10392	ENSG00000167664	83.4523	99.5831	275.09	223.777	-1.44474	1.44268e-07	126259	TMIGD2	protein_coding	transmembrane and immunoglobulin domain containing 2 [Source:HGNC Symbol;Acc:HGNC:28324]	19	4292232	4302431
9795	ENSG00000164687	256.179	310.105	681.277	529.606	-1.09532	1.67974e-07	2171	FABP5	protein_coding	fatty acid binding protein 5 [Source:HGNC Symbol;Acc:HGNC:3560]	8	81280536	81284777
10187	ENSG00000166681	873.338	1167.92	1960.02	1825.38	-0.890278	1.70426e-07	27018	BEX3	protein_coding	brain expressed X-linked 3 [Source:HGNC Symbol;Acc:HGNC:13388]	X	103376395	103378164
4686	ENSG00000122862	195.046	253.326	532.987	456.079	-1.13963	1.72945e-07	5552	SRGN	protein_coding	serglycin [Source:HGNC Symbol;Acc:HGNC:9361]	10	69088103	69104805
2074	ENSG00000100448	1289.63	1872.86	3319.35	2800.41	-0.951895	1.75543e-07	1511	CTSG	protein_coding	cathepsin G [Source:HGNC Symbol;Acc:HGNC:2532]	14	24573518	24576250
11260	ENSG00000172428	328.958	409.689	747.901	709.693	-0.97944	1.91974e-07	150678	COPS9	protein_coding	COP9 signalosome subunit 9 [Source:HGNC Symbol;Acc:HGNC:21314]	2	240126563	240136807
1147	ENSG00000074842	946.117	1316.42	2241.55	2022.52	-0.913607	2.00159e-07	56005	MYDGF	protein_coding	myeloid derived growth factor [Source:HGNC Symbol;Acc:HGNC:16948]	19	4641374	4670362
7120	ENSG00000141873	627.833	785.309	1318.5	1273.4	-0.874297	1.98068e-07	29985	SLC39A3	protein_coding	solute carrier family 39 member 3 [Source:HGNC Symbol;Acc:HGNC:17128]	19	2732204	2740028
2243	ENSG00000101337	1277.99	1367.08	2129.8	2309.17	-0.746752	2.03994e-07	9777	TM9SF4	protein_coding	transmembrane 9 superfamily member 4 [Source:HGNC Symbol;Acc:HGNC:30797]	20	32109714	32167258
9485	ENSG00000163520	2013.53	2136.67	3301.08	3446.17	-0.70101	2.12734e-07	2199	FBLN2	protein_coding	fibulin 2 [Source:HGNC Symbol;Acc:HGNC:3601]	3	13549125	13638422
2618	ENSG00000104635	586.107	632.44	1083.17	1080.52	-0.827984	2.31109e-07	23516	SLC39A14	protein_coding	solute carrier family 39 member 14 [Source:HGNC Symbol;Acc:HGNC:20858]	8	22367249	22434129
1314	ENSG00000079459	6362.76	7872.31	12419.9	11463.8	-0.746469	2.35894e-07	2222	FDFT1	protein_coding	farnesyl-diphosphate farnesyltransferase 1 [Source:HGNC Symbol;Acc:HGNC:3629]	8	11795573	11839304
8540	ENSG00000155926	4166.8	4263.73	6822.44	6494.86	-0.659581	2.46375e-07	6503	SLA	protein_coding	Src like adaptor [Source:HGNC Symbol;Acc:HGNC:10902]	8	133036728	133102912
3771	ENSG00000114268	1916.49	2466.87	3692.22	3944.87	-0.80065	2.69221e-07	5210	PFKFB4	protein_coding	6-phosphofructo-2-kinase/fructose-2,6-biphosphatase 4 [Source:HGNC Symbol;Acc:HGNC:8875]	3	48517684	48562015
10420	ENSG00000167768	5203.16	6403.02	3652.46	2964.51	0.81077	2.96389e-07	3848	KRT1	protein_coding	keratin 1 [Source:HGNC Symbol;Acc:HGNC:6412]	12	52674736	52680407
8049	ENSG00000150637	1856.33	1400.28	854.283	910.027	0.883823	3.23191e-07	10666	CD226	protein_coding	CD226 molecule [Source:HGNC Symbol;Acc:HGNC:16961]	18	69831158	69961803
12222	ENSG00000179115	2578.29	3694.19	6045.53	5463.36	-0.875358	3.20068e-07	2193	FARSA	protein_coding	phenylalanyl-tRNA synthetase subunit alpha [Source:HGNC Symbol;Acc:HGNC:3592]	19	12922479	12934037
5246	ENSG00000128228	507.507	776.574	1324.94	1261.68	-1.00913	3.3642e-07	23753	SDF2L1	protein_coding	stromal cell derived factor 2 like 1 [Source:HGNC Symbol;Acc:HGNC:10676]	22	21642302	21644299
392	ENSG00000025293	898.568	807.148	1466.79	1451.35	-0.775056	3.91985e-07	51230	PHF20	protein_coding	PHD finger protein 20 [Source:HGNC Symbol;Acc:HGNC:16098]	20	35771974	35950370
17232	ENSG00000228589	81.5116	47.171	342.788	148.119	-1.93532	4.52775e-07	NA	SPCS2P4	processed_pseudogene	signal peptidase complex subunit 2 pseudogene 4 [Source:HGNC Symbol;Acc:HGNC:45237]	1	28095742	28096422
6751	ENSG00000139112	1146.98	1349.61	2225.43	2028.91	-0.76856	4.8217e-07	23710	GABARAPL1	protein_coding	GABA type A receptor associated protein like 1 [Source:HGNC Symbol;Acc:HGNC:4068]	12	10212458	10223128
6198	ENSG00000135636	83.4523	79.4918	207.392	221.646	-1.39727	5.83423e-07	8291	DYSF	protein_coding	dysferlin [Source:HGNC Symbol;Acc:HGNC:3097]	2	71453722	71686768
4493	ENSG00000120738	493.921	511.019	262.195	244.024	0.989456	6.11127e-07	1958	EGR1	protein_coding	early growth response 1 [Source:HGNC Symbol;Acc:HGNC:3238]	5	138465479	138469303
5536	ENSG00000130733	621.041	885.766	1518.37	1352.25	-0.928896	6.67093e-07	78992	YIPF2	protein_coding	Yip1 domain family member 2 [Source:HGNC Symbol;Acc:HGNC:28476]	19	10922185	10928681
12108	ENSG00000178233	269.765	320.588	130.023	120.413	1.23794	7.21416e-07	441151	TMEM151B	protein_coding	transmembrane protein 151B [Source:HGNC Symbol;Acc:HGNC:21315]	6	44270450	44307506
10565	ENSG00000168421	4035.79	4382.53	6741.85	6437.32	-0.646569	7.34499e-07	399	RHOH	protein_coding	ras homolog family member H [Source:HGNC Symbol;Acc:HGNC:686]	4	40191053	40246967
14072	ENSG00000197540	69.8671	86.4801	215.989	202.465	-1.41809	8.50472e-07	3004	GZMM	protein_coding	granzyme M [Source:HGNC Symbol;Acc:HGNC:4712]	19	544034	549924
1065	ENSG00000072274	2268.74	2231.01	3387.04	3822.33	-0.680068	8.69799e-07	7037	TFRC	protein_coding	transferrin receptor [Source:HGNC Symbol;Acc:HGNC:11763]	3	196027183	196082096
10905	ENSG00000170430	848.109	1094.54	1723.61	1693.25	-0.813957	8.66875e-07	4255	MGMT	protein_coding	O-6-methylguanine-DNA methyltransferase [Source:HGNC Symbol;Acc:HGNC:7059]	10	129467190	129770983
8276	ENSG00000152818	2163.94	1644	887.595	1150.85	0.901171	8.8555e-07	7402	UTRN	protein_coding	utrophin [Source:HGNC Symbol;Acc:HGNC:12635]	6	144285701	144853034
9838	ENSG00000164916	2785.95	2529.76	1663.43	1633.57	0.688973	8.98568e-07	221937	FOXK1	protein_coding	forkhead box K1 [Source:HGNC Symbol;Acc:HGNC:23480]	7	4682295	4771442
5062	ENSG00000126012	2995.55	3471.43	5033.29	5335.49	-0.680913	9.40507e-07	8242	KDM5C	protein_coding	lysine demethylase 5C [Source:HGNC Symbol;Acc:HGNC:11114]	X	53191321	53225422
6373	ENSG00000136732	2392.95	3063.49	4749.6	4416.93	-0.748135	1.10838e-06	2995	GYPC	protein_coding	glycophorin C (Gerbich blood group) [Source:HGNC Symbol;Acc:HGNC:4704]	2	126656133	126696667
6297	ENSG00000136156	3321.6	3634.78	5544.78	5324.83	-0.643781	1.124e-06	9445	ITM2B	protein_coding	integral membrane protein 2B [Source:HGNC Symbol;Acc:HGNC:6174]	13	48232612	48270357
4904	ENSG00000124785	1804.9	2184.71	3349.43	3207.47	-0.716446	1.22656e-06	51299	NRN1	protein_coding	neuritin 1 [Source:HGNC Symbol;Acc:HGNC:17972]	6	5997999	6007605
10314	ENSG00000167286	3718.48	4973.92	7951.82	6967.99	-0.779212	1.27453e-06	915	CD3D	protein_coding	CD3d molecule [Source:HGNC Symbol;Acc:HGNC:1673]	11	118339075	118342705
12903	ENSG00000184220	275.587	297.002	598.535	511.491	-0.954498	1.27854e-06	84319	CMSS1	protein_coding	cms1 ribosomal small subunit homolog [Source:HGNC Symbol;Acc:HGNC:28666]	3	99817837	100181732
2965	ENSG00000106624	3000.4	3334.29	4739.93	5400.49	-0.678657	1.30171e-06	165	AEBP1	protein_coding	AE binding protein 1 [Source:HGNC Symbol;Acc:HGNC:303]	7	44104345	44114562
12140	ENSG00000178538	1322.62	1422.99	2150.21	2278.26	-0.689503	1.31609e-06	767	CA8	protein_coding	carbonic anhydrase 8 [Source:HGNC Symbol;Acc:HGNC:1382]	8	60185412	60281400
13142	ENSG00000185650	1950.46	1845.78	1182.03	1163.64	0.694471	1.33915e-06	677	ZFP36L1	protein_coding	ZFP36 ring finger protein like 1 [Source:HGNC Symbol;Acc:HGNC:1107]	14	68787660	68796253
13136	ENSG00000185627	1884.47	2372.52	3671.81	3435.51	-0.739132	1.36043e-06	5719	PSMD13	protein_coding	proteasome 26S subunit, non-ATPase 13 [Source:HGNC Symbol;Acc:HGNC:9558]	11	236966	252984
7000	ENSG00000140988	32399.9	45354.9	70617.5	63416.3	-0.78557	1.41236e-06	6187	RPS2	protein_coding	ribosomal protein S2 [Source:HGNC Symbol;Acc:HGNC:10404]	16	1962058	1964841
6324	ENSG00000136319	443.462	400.08	731.782	789.614	-0.85144	1.44392e-06	91875	TTC5	protein_coding	tetratricopeptide repeat domain 5 [Source:HGNC Symbol;Acc:HGNC:19274]	14	20256558	20305960
644	ENSG00000054148	534.677	753.862	1343.21	1109.3	-0.927486	1.67896e-06	29085	PHPT1	protein_coding	phosphohistidine phosphatase 1 [Source:HGNC Symbol;Acc:HGNC:30033]	9	136848724	136851027
13481	ENSG00000187840	466.751	622.831	1042.33	964.373	-0.879937	1.83749e-06	1978	EIF4EBP1	protein_coding	eukaryotic translation initiation factor 4E binding protein 1 [Source:HGNC Symbol;Acc:HGNC:3288]	8	38030534	38060365
13016	ENSG00000184990	2077.58	3089.7	4911.86	4402.02	-0.849631	2.06003e-06	10572	SIVA1	protein_coding	SIVA1 apoptosis inducing factor [Source:HGNC Symbol;Acc:HGNC:17712]	14	104753147	104768494
5447	ENSG00000130204	1051.89	1181.89	2051.35	1711.36	-0.751961	2.09946e-06	10452	TOMM40	protein_coding	translocase of outer mitochondrial membrane 40 [Source:HGNC Symbol;Acc:HGNC:18001]	19	44890569	44903689
12141	ENSG00000178562	1000.46	838.595	528.688	507.228	0.827598	2.10286e-06	940	CD28	protein_coding	CD28 molecule [Source:HGNC Symbol;Acc:HGNC:1653]	2	203706475	203738912
2907	ENSG00000106153	6145.39	7945.69	12848.6	10782.9	-0.745819	2.32421e-06	51142	CHCHD2	protein_coding	coiled-coil-helix-coiled-coil-helix domain containing 2 [Source:HGNC Symbol;Acc:HGNC:21645]	7	56101573	56106476
4616	ENSG00000122121	84.4227	79.4918	207.392	204.596	-1.33028	2.31087e-06	7512	XPNPEP2	protein_coding	X-prolyl aminopeptidase 2 [Source:HGNC Symbol;Acc:HGNC:12823]	X	129738974	129769536
10917	ENSG00000170476	1450.71	1858.01	2730.48	2801.48	-0.741082	2.33596e-06	51237	MZB1	protein_coding	marginal zone B and B1 cell specific protein [Source:HGNC Symbol;Acc:HGNC:30125]	5	139387467	139390081
6192	ENSG00000135617	372.624	528.489	917.683	813.057	-0.940211	2.43557e-06	84279	PRADC1	protein_coding	protease associated domain containing 1 [Source:HGNC Symbol;Acc:HGNC:16047]	2	73228010	73233239
12612	ENSG00000182378	2568.59	3003.22	4233.81	4626.86	-0.669078	2.75268e-06	55344	PLCXD1	protein_coding	phosphatidylinositol specific phospholipase C X domain containing 1 [Source:HGNC Symbol;Acc:HGNC:23148]	X	276322	303356
6770	ENSG00000139197	1435.19	1708.64	2469.36	2638.44	-0.699833	2.86345e-06	5830	PEX5	protein_coding	peroxisomal biogenesis factor 5 [Source:HGNC Symbol;Acc:HGNC:9719]	12	7188685	7218574
10319	ENSG00000167315	510.418	579.155	1014.39	890.846	-0.805622	2.85161e-06	10449	ACAA2	protein_coding	acetyl-CoA acyltransferase 2 [Source:HGNC Symbol;Acc:HGNC:83]	18	49782164	49813953
1529	ENSG00000087086	7965.82	10213.4	16134.7	13829.4	-0.72086	2.95106e-06	2512	FTL	protein_coding	ferritin light chain [Source:HGNC Symbol;Acc:HGNC:3999]	19	48965309	48966879
12546	ENSG00000181896	920.887	1006.31	1620.45	1520.62	-0.704446	2.94255e-06	94039	ZNF101	protein_coding	zinc finger protein 101 [Source:HGNC Symbol;Acc:HGNC:12881]	19	19668796	19683509
13731	ENSG00000189343	4052.29	5026.33	7558.52	7017.01	-0.682841	3.03752e-06	NA	RPS2P46	processed_pseudogene	ribosomal protein S2 pseudogene 46 [Source:HGNC Symbol;Acc:HGNC:35839]	17	19445970	19446852
1747	ENSG00000092096	141.675	125.789	314.849	274.926	-1.14178	3.12983e-06	51310	SLC22A17	protein_coding	solute carrier family 22 member 17 [Source:HGNC Symbol;Acc:HGNC:23095]	14	23346306	23352912
3488	ENSG00000111666	550.203	592.258	973.56	962.242	-0.760438	3.14942e-06	56994	CHPT1	protein_coding	choline phosphotransferase 1 [Source:HGNC Symbol;Acc:HGNC:17852]	12	101696947	101744140
2139	ENSG00000100804	1037.33	1362.72	2246.93	1920.22	-0.795422	3.28232e-06	5693	PSMB5	protein_coding	proteasome 20S subunit beta 5 [Source:HGNC Symbol;Acc:HGNC:9542]	14	23016543	23035230
10787	ENSG00000169750	1197.44	1576.73	2460.77	2259.08	-0.766149	3.38917e-06	5881	RAC3	protein_coding	Rac family small GTPase 3 [Source:HGNC Symbol;Acc:HGNC:9803]	17	82031678	82034204
1854	ENSG00000099194	11929.8	12620	17990.4	18560.7	-0.574186	3.75864e-06	6319	SCD	protein_coding	stearoyl-CoA desaturase [Source:HGNC Symbol;Acc:HGNC:10571]	10	100347233	100364826
17206	ENSG00000228474	696.73	1117.25	1806.35	1647.43	-0.928095	3.88075e-06	100128731	OST4	protein_coding	oligosaccharyltransferase complex subunit 4, non-catalytic [Source:HGNC Symbol;Acc:HGNC:32483]	2	27070472	27071654
5156	ENSG00000127124	914.094	789.677	478.184	497.638	0.803598	3.97839e-06	59269	HIVEP3	protein_coding	HIVEP zinc finger 3 [Source:HGNC Symbol;Acc:HGNC:13561]	1	41506365	42035925
11395	ENSG00000173272	1985.39	3126.39	5092.39	4322.1	-0.880705	4.15274e-06	653784	MZT2A	protein_coding	mitotic spindle organizing protein 2A [Source:HGNC Symbol;Acc:HGNC:33187]	2	131464900	131492743
5201	ENSG00000127603	8342.32	5412.43	3548.23	4079.14	0.850534	4.23774e-06	23499	MACF1	protein_coding	microtubule actin crosslinking factor 1 [Source:HGNC Symbol;Acc:HGNC:13664]	1	39081316	39487177
9466	ENSG00000163466	3244.94	3865.4	5998.25	5309.91	-0.6692	4.26817e-06	10109	ARPC2	protein_coding	actin related protein 2/3 complex subunit 2 [Source:HGNC Symbol;Acc:HGNC:705]	2	218217141	218254356
6205	ENSG00000135679	1898.06	1447.45	963.889	986.751	0.777855	4.34737e-06	4193	MDM2	protein_coding	MDM2 proto-oncogene [Source:HGNC Symbol;Acc:HGNC:6973]	12	68808177	68850686
7530	ENSG00000145050	647.241	796.665	1202.44	1256.35	-0.767247	4.38814e-06	7873	MANF	protein_coding	mesencephalic astrocyte derived neurotrophic factor [Source:HGNC Symbol;Acc:HGNC:15461]	3	51385291	51389397
12564	ENSG00000182095	4378.34	4496.09	2882	2989.02	0.596064	4.90469e-06	84629	TNRC18	protein_coding	trinucleotide repeat containing 18 [Source:HGNC Symbol;Acc:HGNC:11962]	7	5306790	5425414
2374	ENSG00000102317	1664.2	1835.3	3243.05	2542.53	-0.725134	4.98576e-06	5935	RBM3	protein_coding	RNA binding motif protein 3 [Source:HGNC Symbol;Acc:HGNC:9900]	X	48574449	48581162
2264	ENSG00000101439	437.64	559.063	915.534	858.878	-0.831041	5.06912e-06	1471	CST3	protein_coding	cystatin C [Source:HGNC Symbol;Acc:HGNC:2475]	20	23626706	23638473
4022	ENSG00000116199	1808.78	1658.85	1003.65	1138.07	0.69499	5.12397e-06	9917	FAM20B	protein_coding	FAM20B glycosaminoglycan xylosylkinase [Source:HGNC Symbol;Acc:HGNC:23017]	1	179025804	179076567
12574	ENSG00000182162	1998.97	2293.03	3331.17	3358.79	-0.64011	5.09109e-06	286530	P2RY8	protein_coding	P2Y receptor family member 8 [Source:HGNC Symbol;Acc:HGNC:15524]	X	1462581	1537185
9591	ENSG00000163882	994.636	1179.27	1842.89	1710.3	-0.708343	5.18268e-06	5437	POLR2H	protein_coding	RNA polymerase II subunit H [Source:HGNC Symbol;Acc:HGNC:9195]	3	184361718	184368596
13038	ENSG00000185100	29.1113	40.1827	133.247	104.429	-1.77416	5.2041e-06	122622	ADSS1	protein_coding	adenylosuccinate synthase 1 [Source:HGNC Symbol;Acc:HGNC:20093]	14	104724229	104747325
1173	ENSG00000075415	5653.41	6441.46	9706.59	8841.33	-0.616774	5.59222e-06	5250	SLC25A3	protein_coding	solute carrier family 25 member 3 [Source:HGNC Symbol;Acc:HGNC:10989]	12	98593591	98606379
6232	ENSG00000135842	591.929	559.937	327.744	309.026	0.854955	5.61255e-06	116496	NIBAN1	protein_coding	niban apoptosis regulator 1 [Source:HGNC Symbol;Acc:HGNC:16784]	1	184790724	184974508
2702	ENSG00000105122	1755.41	2160.26	1254.02	1098.64	0.735289	5.74845e-06	64926	RASAL3	protein_coding	RAS protein activator like 3 [Source:HGNC Symbol;Acc:HGNC:26129]	19	15451624	15464544
1885	ENSG00000099800	717.108	1120.75	1822.47	1605.87	-0.898599	5.8335e-06	26517	TIMM13	protein_coding	translocase of inner mitochondrial membrane 13 [Source:HGNC Symbol;Acc:HGNC:11816]	19	2425625	2427586
5174	ENSG00000127399	833.553	968.752	1508.7	1436.44	-0.707992	5.99287e-06	65999	LRRC61	protein_coding	leucine rich repeat containing 61 [Source:HGNC Symbol;Acc:HGNC:21704]	7	150323263	150338156
7339	ENSG00000143590	211.542	296.129	542.658	474.194	-1.00022	6.05295e-06	1944	EFNA3	protein_coding	ephrin A3 [Source:HGNC Symbol;Acc:HGNC:3223]	1	155078837	155087538
4893	ENSG00000124733	980.08	1346.99	2029.86	1961.78	-0.777803	6.16474e-06	4201	MEA1	protein_coding	male-enhanced antigen 1 [Source:HGNC Symbol;Acc:HGNC:6986]	6	43011143	43016868
2513	ENSG00000103485	1259.55	1568.87	2439.27	2204.74	-0.714918	6.23514e-06	23475	QPRT	protein_coding	quinolinate phosphoribosyltransferase [Source:HGNC Symbol;Acc:HGNC:9755]	16	29663279	29698699
5346	ENSG00000129103	1906.79	2316.62	3444	3265.01	-0.667385	6.60232e-06	25870	SUMF2	protein_coding	sulfatase modifying factor 2 [Source:HGNC Symbol;Acc:HGNC:20415]	7	56064002	56080670
11392	ENSG00000173264	642.389	725.909	1140.12	1119.95	-0.723486	6.62316e-06	56834	GPR137	protein_coding	G protein-coupled receptor 137 [Source:HGNC Symbol;Acc:HGNC:24300]	11	64270062	64289500
14449	ENSG00000198963	8545.13	6790.87	4282.16	5131.96	0.703925	6.76887e-06	6096	RORB	protein_coding	RAR related orphan receptor B [Source:HGNC Symbol;Acc:HGNC:10259]	9	74497335	74693177
6608	ENSG00000138073	1435.19	1773.28	2578.97	2581.96	-0.68534	6.96017e-06	10113	PREB	protein_coding	prolactin regulatory element binding [Source:HGNC Symbol;Acc:HGNC:9356]	2	27130756	27134666
5539	ENSG00000130748	867.516	1344.37	2214.69	1868.01	-0.883503	7.14104e-06	54958	TMEM160	protein_coding	transmembrane protein 160 [Source:HGNC Symbol;Acc:HGNC:26042]	19	47045909	47048624
10026	ENSG00000165886	503.625	628.946	1010.1	949.454	-0.790006	7.12613e-06	80019	UBTD1	protein_coding	ubiquitin domain containing 1 [Source:HGNC Symbol;Acc:HGNC:25683]	10	97498924	97571206
4976	ENSG00000125629	1055.77	1037.76	1563.5	1790.22	-0.679898	7.22377e-06	51141	INSIG2	protein_coding	insulin induced gene 2 [Source:HGNC Symbol;Acc:HGNC:20452]	2	118088452	118110997
5755	ENSG00000132432	939.324	1190.63	1957.87	1651.69	-0.760423	7.45039e-06	23480	SEC61G	protein_coding	SEC61 translocon subunit gamma [Source:HGNC Symbol;Acc:HGNC:18277]	7	54752250	54759974
988	ENSG00000070087	657.915	795.792	1234.68	1192.41	-0.738801	7.64551e-06	5217	PFN2	protein_coding	profilin 2 [Source:HGNC Symbol;Acc:HGNC:8882]	3	149964904	150050788
3957	ENSG00000115705	275.587	325.829	153.664	123.61	1.11791	7.98549e-06	7173	TPO	protein_coding	thyroid peroxidase [Source:HGNC Symbol;Acc:HGNC:12015]	2	1374066	1543711
5739	ENSG00000132341	4754.84	6053.61	9062.92	8164.67	-0.672416	8.45491e-06	5901	RAN	protein_coding	RAN, member RAS oncogene family [Source:HGNC Symbol;Acc:HGNC:9846]	12	130872037	130877678
9762	ENSG00000164530	528.855	647.29	1105.73	936.667	-0.7954	8.74647e-06	221476	PI16	protein_coding	peptidase inhibitor 16 [Source:HGNC Symbol;Acc:HGNC:21245]	6	36948263	36964837
6100	ENSG00000135046	804.442	979.234	1395.87	1563.24	-0.729744	8.97204e-06	301	ANXA1	protein_coding	annexin A1 [Source:HGNC Symbol;Acc:HGNC:533]	9	73151865	73170393
2928	ENSG00000106348	989.784	1223.82	1846.11	1761.45	-0.704071	9.37127e-06	3614	IMPDH1	protein_coding	inosine monophosphate dehydrogenase 1 [Source:HGNC Symbol;Acc:HGNC:6052]	7	128392277	128410252
6128	ENSG00000135245	424.054	518.007	785.511	857.812	-0.801824	9.27648e-06	29923	HILPDA	protein_coding	hypoxia inducible lipid droplet associated [Source:HGNC Symbol;Acc:HGNC:28859]	7	128455849	128458418
8905	ENSG00000159399	4944.07	5788.93	7722.93	9020.35	-0.641434	9.32089e-06	3099	HK2	protein_coding	hexokinase 2 [Source:HGNC Symbol;Acc:HGNC:4923]	2	74834127	74893359
10061	ENSG00000166086	4118.28	4538.89	6325.99	6655.77	-0.584428	9.38821e-06	83700	JAM3	protein_coding	junctional adhesion molecule 3 [Source:HGNC Symbol;Acc:HGNC:15532]	11	134069071	134152001
10794	ENSG00000169813	4707.29	5145.13	7683.18	7102.26	-0.585547	9.24671e-06	3185	HNRNPF	protein_coding	heterogeneous nuclear ribonucleoprotein F [Source:HGNC Symbol;Acc:HGNC:5039]	10	43385617	43409166
12218	ENSG00000179094	1808.78	1919.16	2760.57	2934.68	-0.611266	9.08087e-06	5187	PER1	protein_coding	period circadian regulator 1 [Source:HGNC Symbol;Acc:HGNC:8845]	17	8140472	8156506
13539	ENSG00000188211	587.078	484.813	237.48	314.354	0.957129	9.20437e-06	374383	NCR3LG1	protein_coding	natural killer cell cytotoxicity receptor 3 ligand 1 [Source:HGNC Symbol;Acc:HGNC:42400]	11	17351800	17377341
14979	ENSG00000205309	583.196	789.677	1184.18	1202	-0.796536	9.36201e-06	56953	NT5M	protein_coding	5',3'-nucleotidase, mitochondrial [Source:HGNC Symbol;Acc:HGNC:15769]	17	17303335	17347663
13599	ENSG00000188559	1729.21	1482.39	1031.59	956.914	0.691341	9.76097e-06	57186	RALGAPA2	protein_coding	Ral GTPase activating protein catalytic subunit alpha 2 [Source:HGNC Symbol;Acc:HGNC:16207]	20	20389530	20712644
1056	ENSG00000072110	3200.3	3401.55	2207.17	2165.31	0.594498	1.00068e-05	87	ACTN1	protein_coding	actinin alpha 1 [Source:HGNC Symbol;Acc:HGNC:163]	14	68874128	68979440
5742	ENSG00000132359	1057.71	1053.48	626.474	669.2	0.704319	1.00945e-05	23108	RAP1GAP2	protein_coding	RAP1 GTPase activating protein 2 [Source:HGNC Symbol;Acc:HGNC:29176]	17	2755705	3037741
1280	ENSG00000078596	4031.91	4372.92	6550.58	6049.44	-0.58405	1.04087e-05	9452	ITM2A	protein_coding	integral membrane protein 2A [Source:HGNC Symbol;Acc:HGNC:6173]	X	79360384	79367667
9075	ENSG00000160796	3833.96	3356.13	2155.59	2457.29	0.640197	1.09001e-05	23218	NBEAL2	protein_coding	neurobeachin like 2 [Source:HGNC Symbol;Acc:HGNC:31928]	3	46979666	47009704
22695	ENSG00000264112	669.56	518.881	306.252	333.534	0.892577	1.12133e-05	NA	AC015813.1	lncRNA	novel transcript	17	57989039	57994850
10683	ENSG00000169093	517.21	629.82	992.903	948.389	-0.758284	1.14541e-05	8623	ASMTL	protein_coding	acetylserotonin O-methyltransferase like [Source:HGNC Symbol;Acc:HGNC:751]	X	1403139	1453762
9448	ENSG00000163382	1183.86	1833.55	2891.67	2511.63	-0.839958	1.16293e-05	128240	NAXE	protein_coding	NAD(P)HX epimerase [Source:HGNC Symbol;Acc:HGNC:18453]	1	156591762	156594299
2267	ENSG00000101444	1405.1	2055.43	3002.35	2924.02	-0.775651	1.19375e-05	191	AHCY	protein_coding	adenosylhomocysteinase [Source:HGNC Symbol;Acc:HGNC:343]	20	34280268	34311802
4780	ENSG00000123908	3831.04	3042.53	1961.09	2280.4	0.696278	1.193e-05	27161	AGO2	protein_coding	argonaute RISC catalytic component 2 [Source:HGNC Symbol;Acc:HGNC:3263]	8	140520156	140635633
5468	ENSG00000130332	965.524	1381.93	2138.39	1922.35	-0.789966	1.21212e-05	51690	LSM7	protein_coding	LSM7 homolog, U6 small nuclear RNA and mRNA degradation associated [Source:HGNC Symbol;Acc:HGNC:20470]	19	2321520	2328611
6449	ENSG00000137100	1312.92	1857.14	2823.97	2560.65	-0.763815	1.23316e-05	11258	DCTN3	protein_coding	dynactin subunit 3 [Source:HGNC Symbol;Acc:HGNC:2713]	9	34613545	34620523
6477	ENSG00000137267	158.171	186.937	368.577	325.01	-1.00571	1.26853e-05	7280	TUBB2A	protein_coding	tubulin beta 2A class IIa [Source:HGNC Symbol;Acc:HGNC:12412]	6	3153666	3157544
7378	ENSG00000143845	590.959	709.312	1143.34	1032.57	-0.742095	1.27933e-05	55224	ETNK2	protein_coding	ethanolamine kinase 2 [Source:HGNC Symbol;Acc:HGNC:25575]	1	204131062	204152044
3209	ENSG00000108946	2074.66	2099.11	3099.06	3148.86	-0.582004	1.30071e-05	5573	PRKAR1A	protein_coding	protein kinase cAMP-dependent type I regulatory subunit alpha [Source:HGNC Symbol;Acc:HGNC:9388]	17	68511780	68551319
10159	ENSG00000166482	63.0744	62.0211	164.409	157.71	-1.36473	1.30235e-05	4239	MFAP4	protein_coding	microfibril associated protein 4 [Source:HGNC Symbol;Acc:HGNC:7035]	17	19383442	19387190
7584	ENSG00000145649	1729.21	2055.43	3204.37	2787.62	-0.662581	1.33605e-05	3001	GZMA	protein_coding	granzyme A [Source:HGNC Symbol;Acc:HGNC:4708]	5	55102646	55110252
10385	ENSG00000167642	1602.09	2168.99	3091.54	3090.26	-0.712618	1.36673e-05	10653	SPINT2	protein_coding	serine peptidase inhibitor, Kunitz type 2 [Source:HGNC Symbol;Acc:HGNC:11247]	19	38244035	38292615
10517	ENSG00000168209	1634.11	2010.88	2754.12	3036.98	-0.667582	1.37035e-05	54541	DDIT4	protein_coding	DNA damage inducible transcript 4 [Source:HGNC Symbol;Acc:HGNC:24944]	10	72273924	72276036
13534	ENSG00000188177	707.404	562.557	325.595	371.896	0.863786	1.39835e-05	376940	ZC3H6	protein_coding	zinc finger CCCH-type containing 6 [Source:HGNC Symbol;Acc:HGNC:24762]	2	112275597	112340063
81	ENSG00000005249	327.017	344.173	579.193	592.477	-0.803466	1.41527e-05	5577	PRKAR2B	protein_coding	protein kinase cAMP-dependent type II regulatory subunit beta [Source:HGNC Symbol;Acc:HGNC:9392]	7	107044705	107161811
1648	ENSG00000089685	1979.57	2402.22	3755.62	3209.6	-0.66837	1.53327e-05	332	BIRC5	protein_coding	baculoviral IAP repeat containing 5 [Source:HGNC Symbol;Acc:HGNC:593]	17	78214186	78225636
11183	ENSG00000172005	410.469	511.019	904.788	733.137	-0.828868	1.57397e-05	4118	MAL	protein_coding	mal, T cell differentiation protein [Source:HGNC Symbol;Acc:HGNC:6817]	2	95025677	95053992
12709	ENSG00000183010	766.597	1138.22	1682.78	1652.75	-0.80742	1.57494e-05	5831	PYCR1	protein_coding	pyrroline-5-carboxylate reductase 1 [Source:HGNC Symbol;Acc:HGNC:9721]	17	81932384	81942412
14161	ENSG00000197958	8706.21	11555.1	17440.3	15100.7	-0.683443	1.56251e-05	6136	RPL12	protein_coding	ribosomal protein L12 [Source:HGNC Symbol;Acc:HGNC:10302]	9	127447674	127451406
928	ENSG00000068028	938.354	1201.99	1794.53	1701.77	-0.707369	1.65428e-05	11186	RASSF1	protein_coding	Ras association domain family member 1 [Source:HGNC Symbol;Acc:HGNC:9882]	3	50329782	50340980
2644	ENSG00000104823	1863.12	2348.07	3368.78	3270.34	-0.656422	1.67445e-05	1891	ECH1	protein_coding	enoyl-CoA hydratase 1 [Source:HGNC Symbol;Acc:HGNC:3149]	19	38815422	38831841
8609	ENSG00000156515	3405.05	4427.08	6001.47	6380.85	-0.660602	1.66841e-05	3098	HK1	protein_coding	hexokinase 1 [Source:HGNC Symbol;Acc:HGNC:4922]	10	69269984	69401884
2136	ENSG00000100784	821.909	618.464	396.516	405.996	0.843067	1.73494e-05	9252	RPS6KA5	protein_coding	ribosomal protein S6 kinase A5 [Source:HGNC Symbol;Acc:HGNC:10434]	14	90847861	91060641
12760	ENSG00000183307	414.351	395.712	220.287	213.121	0.90213	1.77794e-05	27439	TMEM121B	protein_coding	transmembrane protein 121B [Source:HGNC Symbol;Acc:HGNC:1844]	22	17116297	17121367
10109	ENSG00000166272	1012.1	1091.05	1708.57	1571.77	-0.641046	1.81838e-05	54838	WBP1L	protein_coding	WW domain binding protein 1 like [Source:HGNC Symbol;Acc:HGNC:23510]	10	102743948	102834516
9468	ENSG00000163468	4890.7	5976.74	8885.62	7890.81	-0.626295	1.8899e-05	7203	CCT3	protein_coding	chaperonin containing TCP1 subunit 3 [Source:HGNC Symbol;Acc:HGNC:1616]	1	156308968	156367873
42	ENSG00000004059	1617.62	2181.22	3134.52	3032.71	-0.69864	1.93027e-05	381	ARF5	protein_coding	ADP ribosylation factor 5 [Source:HGNC Symbol;Acc:HGNC:658]	7	127588386	127591700
14981	ENSG00000205336	163.994	198.293	326.669	395.34	-0.993606	1.92652e-05	9289	ADGRG1	protein_coding	adhesion G protein-coupled receptor G1 [Source:HGNC Symbol;Acc:HGNC:4512]	16	57610652	57665580
14841	ENSG00000204472	832.583	935.557	1463.56	1342.66	-0.665994	1.98941e-05	199	AIF1	protein_coding	allograft inflammatory factor 1 [Source:HGNC Symbol;Acc:HGNC:352]	6	31615217	31617021
579	ENSG00000048740	6665.51	5547.83	3945.82	4098.32	0.602336	2.09237e-05	10659	CELF2	protein_coding	CUGBP Elav-like family member 2 [Source:HGNC Symbol;Acc:HGNC:2550]	10	10798397	11336675
13367	ENSG00000186998	361.95	404.447	626.474	689.447	-0.779328	2.18237e-05	129080	EMID1	protein_coding	EMI domain containing 1 [Source:HGNC Symbol;Acc:HGNC:18036]	22	29205896	29259597
25922	ENSG00000283498	1718.54	2143.66	3735.21	2751.39	-0.747755	2.17712e-05	NA	NA	NA	NA	NA	NA	NA
8959	ENSG00000160014	7101.21	9535.52	13671.8	12677.5	-0.663284	2.22177e-05	808	CALM3	protein_coding	calmodulin 3 [Source:HGNC Symbol;Acc:HGNC:1449]	19	46601074	46610782
22	ENSG00000002586	3932.93	5436.02	7815.35	7279.15	-0.687873	2.35057e-05	4267	CD99	protein_coding	CD99 molecule (Xg blood group) [Source:HGNC Symbol;Acc:HGNC:7082]	X	2691187	2741309
5903	ENSG00000133454	93.1561	84.733	189.124	217.383	-1.19328	2.39563e-05	84700	MYO18B	protein_coding	myosin XVIIIB [Source:HGNC Symbol;Acc:HGNC:18150]	22	25742144	26031045
8909	ENSG00000159433	1032.48	771.333	487.855	543.459	0.805867	2.39092e-05	57519	STARD9	protein_coding	StAR related lipid transfer domain containing 9 [Source:HGNC Symbol;Acc:HGNC:19162]	15	42575606	42720998
8545	ENSG00000155966	4160.97	3127.26	1928.85	2447.7	0.735564	2.42004e-05	2334	AFF2	protein_coding	AF4/FMR2 family member 2 [Source:HGNC Symbol;Acc:HGNC:3776]	X	148500617	149000663
2611	ENSG00000104522	509.447	778.321	1221.79	1098.64	-0.84835	2.44454e-05	7264	TSTA3	protein_coding	tissue specific transplantation antigen P35B [Source:HGNC Symbol;Acc:HGNC:12390]	8	143612618	143618048
10172	ENSG00000166557	1718.54	2128.81	3154.94	2873.94	-0.647677	2.47615e-05	23423	TMED3	protein_coding	transmembrane p24 trafficking protein 3 [Source:HGNC Symbol;Acc:HGNC:28889]	15	79311112	79427432
7479	ENSG00000144647	1065.47	1373.2	2055.65	1886.12	-0.692185	2.5098e-05	84892	POMGNT2	protein_coding	protein O-linked mannose N-acetylglucosaminyltransferase 2 (beta 1,4-) [Source:HGNC Symbol;Acc:HGNC:25902]	3	43079232	43106079
11113	ENSG00000171634	2274.56	1577.61	1016.54	1211.59	0.78941	2.60813e-05	2186	BPTF	protein_coding	bromodomain PHD finger transcription factor [Source:HGNC Symbol;Acc:HGNC:3581]	17	67825503	67984378
7092	ENSG00000141580	2247.39	2614.49	3603.03	3734.95	-0.593645	2.62451e-05	56270	WDR45B	protein_coding	WD repeat domain 45B [Source:HGNC Symbol;Acc:HGNC:25072]	17	82614562	82648553
4958	ENSG00000125458	308.58	416.677	666.233	634.035	-0.840779	2.67847e-05	30833	NT5C	protein_coding	5', 3'-nucleotidase, cytosolic [Source:HGNC Symbol;Acc:HGNC:17144]	17	75130225	75131757
2772	ENSG00000105472	2447.29	3426.88	5009.65	4568.25	-0.705027	2.69589e-05	6320	CLEC11A	protein_coding	C-type lectin domain containing 11A [Source:HGNC Symbol;Acc:HGNC:10576]	19	50723364	50725718
2745	ENSG00000105355	1130.49	1383.68	2121.2	1877.6	-0.669014	2.75647e-05	10226	PLIN3	protein_coding	perilipin 3 [Source:HGNC Symbol;Acc:HGNC:16893]	19	4838341	4867694
7909	ENSG00000148803	218.335	294.382	532.987	443.292	-0.927412	2.77036e-05	282969	FUOM	protein_coding	fucose mutarotase [Source:HGNC Symbol;Acc:HGNC:24733]	10	133355158	133358025
5496	ENSG00000130520	2170.73	3309.83	4929.05	4398.82	-0.766892	2.838e-05	25804	LSM4	protein_coding	LSM4 homolog, U6 small nuclear RNA and mRNA degradation associated [Source:HGNC Symbol;Acc:HGNC:17259]	19	18306236	18323112
19836	ENSG00000245164	717.108	408.815	227.809	300.501	1.09047	2.84191e-05	100130231	LINC00861	lncRNA	long intergenic non-protein coding RNA 861 [Source:HGNC Symbol;Acc:HGNC:45133]	8	125859721	126292788
1895	ENSG00000099860	91.2154	112.686	233.182	216.318	-1.13851	2.92996e-05	4616	GADD45B	protein_coding	growth arrest and DNA damage inducible beta [Source:HGNC Symbol;Acc:HGNC:4096]	19	2476122	2478259
901	ENSG00000067182	1317.77	1611.67	2366.2	2212.2	-0.643791	2.94902e-05	7132	TNFRSF1A	protein_coding	TNF receptor superfamily member 1A [Source:HGNC Symbol;Acc:HGNC:11916]	12	6328757	6342114
2986	ENSG00000106789	988.813	924.201	1627.97	1388.48	-0.657183	2.95676e-05	7464	CORO2A	protein_coding	coronin 2A [Source:HGNC Symbol;Acc:HGNC:2255]	9	98120975	98192637
14718	ENSG00000203880	1832.07	1709.51	1149.79	1180.69	0.603622	3.28393e-05	55251	PCMTD2	protein_coding	protein-L-isoaspartate (D-aspartate) O-methyltransferase domain containing 2 [Source:HGNC Symbol;Acc:HGNC:15882]	20	64255695	64287821
6272	ENSG00000136026	380.387	480.445	710.291	767.236	-0.778308	3.33983e-05	10970	CKAP4	protein_coding	cytoskeleton associated protein 4 [Source:HGNC Symbol;Acc:HGNC:16991]	12	106237881	106304279
10250	ENSG00000166949	2151.32	2168.99	1285.19	1523.82	0.621056	3.34834e-05	4088	SMAD3	protein_coding	SMAD family member 3 [Source:HGNC Symbol;Acc:HGNC:6769]	15	67063763	67195169
7573	ENSG00000145494	699.641	1119	1776.26	1498.24	-0.847529	3.52844e-05	4726	NDUFS6	protein_coding	NADH:ubiquinone oxidoreductase subunit S6 [Source:HGNC Symbol;Acc:HGNC:7713]	5	1801407	1816048
6124	ENSG00000135185	311.491	379.115	615.729	583.952	-0.795616	3.60574e-05	79161	TMEM243	protein_coding	transmembrane protein 243 [Source:HGNC Symbol;Acc:HGNC:21707]	7	87196160	87220587
12038	ENSG00000177731	3661.23	4327.5	6024.04	5870.42	-0.574094	3.6446e-05	2314	FLII	protein_coding	FLII actin remodeling protein [Source:HGNC Symbol;Acc:HGNC:3750]	17	18244815	18258738
1444	ENSG00000084207	6518.02	8926.67	13408.5	11358.3	-0.681185	3.77093e-05	2950	GSTP1	protein_coding	glutathione S-transferase pi 1 [Source:HGNC Symbol;Acc:HGNC:4638]	11	67583742	67586656
9187	ENSG00000161981	510.418	686.6	1165.91	922.814	-0.802208	3.80333e-05	79622	SNRNP25	protein_coding	small nuclear ribonucleoprotein U11/U12 subunit 25 [Source:HGNC Symbol;Acc:HGNC:14161]	16	53828	57669
7650	ENSG00000146109	675.382	821.998	1252.95	1159.38	-0.687297	3.84546e-05	29777	ABT1	protein_coding	activator of basal transcription 1 [Source:HGNC Symbol;Acc:HGNC:17369]	6	26596953	26600739
2997	ENSG00000106948	3965.93	4073.3	2708.99	2819.59	0.54017	3.92768e-05	80709	AKNA	protein_coding	AT-hook transcription factor [Source:HGNC Symbol;Acc:HGNC:24108]	9	114334156	114394405
9333	ENSG00000162819	567.67	471.71	306.252	277.057	0.832781	3.95366e-05	148362	BROX	protein_coding	BRO1 domain and CAAX motif containing [Source:HGNC Symbol;Acc:HGNC:26512]	1	222712553	222735196
13384	ENSG00000187122	2815.06	2975.26	4037.16	4496.85	-0.559514	3.94536e-05	6585	SLIT1	protein_coding	slit guidance ligand 1 [Source:HGNC Symbol;Acc:HGNC:11085]	10	96998038	97185959
15087	ENSG00000206503	6085.23	8184.16	11457.1	10826.6	-0.642936	3.92728e-05	3105	HLA-A	protein_coding	major histocompatibility complex, class I, A [Source:HGNC Symbol;Acc:HGNC:4931]	6	29941260	29945884
9313	ENSG00000162729	955.82	1271	1888.02	1724.15	-0.69724	4.23468e-05	93185	IGSF8	protein_coding	immunoglobulin superfamily member 8 [Source:HGNC Symbol;Acc:HGNC:17813]	1	160091340	160098943
13179	ENSG00000185825	2280.38	2974.39	4172.56	4007.74	-0.638222	4.26233e-05	10134	BCAP31	protein_coding	B cell receptor associated protein 31 [Source:HGNC Symbol;Acc:HGNC:16695]	X	153700492	153724565
6978	ENSG00000140836	349.335	236.728	126.799	145.988	1.10178	4.3e-05	463	ZFHX3	protein_coding	zinc finger homeobox 3 [Source:HGNC Symbol;Acc:HGNC:777]	16	72782885	73891871
3522	ENSG00000111832	638.507	628.946	1054.15	953.717	-0.663771	4.40265e-05	51389	RWDD1	protein_coding	RWD domain containing 1 [Source:HGNC Symbol;Acc:HGNC:20993]	6	116571409	116597675
14821	ENSG00000204388	35.9039	66.3888	190.199	116.151	-1.57708	4.47022e-05	3304	HSPA1B	protein_coding	heat shock protein family A (Hsp70) member 1B [Source:HGNC Symbol;Acc:HGNC:5233]	6	31827738	31830254
8195	ENSG00000152127	2822.82	2706.22	1770.89	1954.32	0.569631	4.53997e-05	4249	MGAT5	protein_coding	alpha-1,6-mannosylglycoprotein 6-beta-N-acetylglucosaminyltransferase [Source:HGNC Symbol;Acc:HGNC:7049]	2	134119983	134454621
14380	ENSG00000198832	93.1561	129.283	256.822	226.974	-1.11827	4.56204e-05	140606	SELENOM	protein_coding	selenoprotein M [Source:HGNC Symbol;Acc:HGNC:30397]	22	31104772	31120069
11866	ENSG00000176542	759.804	545.96	333.117	386.815	0.858048	4.57994e-05	205717	USF3	protein_coding	upstream transcription factor family member 3 [Source:HGNC Symbol;Acc:HGNC:30494]	3	113648385	113696646
13080	ENSG00000185304	159.142	72.5035	34.3862	30.9026	1.82442	4.66125e-05	729857	RGPD2	protein_coding	RANBP2 like and GRIP domain containing 2 [Source:HGNC Symbol;Acc:HGNC:32415]	2	87755960	87825952
10832	ENSG00000169994	14292.7	16751.8	22063.1	23251.5	-0.545598	4.81929e-05	4648	MYO7B	protein_coding	myosin VIIB [Source:HGNC Symbol;Acc:HGNC:7607]	2	127535802	127637729
15329	ENSG00000211772	1786.46	2252.85	3475.16	2903.77	-0.658876	4.83446e-05	NA	TRBC2	TR_C_gene	T cell receptor beta constant 2 [Source:HGNC Symbol;Acc:HGNC:12157]	7	142801041	142802748
21330	ENSG00000257103	2379.36	2277.31	3333.32	3449.36	-0.542637	4.81563e-05	26065	LSM14A	protein_coding	LSM14A mRNA processing body assembly factor [Source:HGNC Symbol;Acc:HGNC:24489]	19	34172504	34229515
9264	ENSG00000162517	1053.83	1188.88	1741.88	1676.2	-0.607587	4.85761e-05	553115	PEF1	protein_coding	penta-EF-hand domain containing 1 [Source:HGNC Symbol;Acc:HGNC:30009]	1	31629866	31644896
7277	ENSG00000143321	7767.86	9967.92	14272.4	12840.5	-0.612229	4.91215e-05	3068	HDGF	protein_coding	heparin binding growth factor [Source:HGNC Symbol;Acc:HGNC:4856]	1	156742109	156766925
15670	ENSG00000214182	746.219	1110.26	1816.02	1434.3	-0.807218	4.93337e-05	NA	PTMAP5	transcribed_processed_pseudogene	prothymosin alpha pseudogene 5 [Source:HGNC Symbol;Acc:HGNC:9628]	13	81689911	81691072
4200	ENSG00000117691	649.182	941.672	1486.13	1252.09	-0.782521	5.04828e-05	29937	NENF	protein_coding	neudesin neurotrophic factor [Source:HGNC Symbol;Acc:HGNC:30384]	1	212432920	212446379
6026	ENSG00000134480	297.905	313.6	522.241	522.147	-0.771894	5.18529e-05	902	CCNH	protein_coding	cyclin H [Source:HGNC Symbol;Acc:HGNC:1594]	5	87318416	87412930
6736	ENSG00000138796	2149.38	2068.53	3216.19	2970.91	-0.552793	5.22409e-05	3033	HADH	protein_coding	hydroxyacyl-CoA dehydrogenase [Source:HGNC Symbol;Acc:HGNC:4799]	4	107989714	108035174
8004	ENSG00000149679	627.833	623.705	993.977	966.504	-0.647527	5.23659e-05	81928	CABLES2	protein_coding	Cdk5 and Abl enzyme substrate 2 [Source:HGNC Symbol;Acc:HGNC:16143]	20	62388632	62407285
11418	ENSG00000173457	2214.4	3462.7	5134.3	4490.46	-0.761274	5.23089e-05	26472	PPP1R14B	protein_coding	protein phosphatase 1 regulatory inhibitor subunit 14B [Source:HGNC Symbol;Acc:HGNC:9057]	11	64244479	64246943
14170	ENSG00000197982	536.618	837.721	1248.65	1173.23	-0.816259	5.27692e-05	127687	C1orf122	protein_coding	chromosome 1 open reading frame 122 [Source:HGNC Symbol;Acc:HGNC:24789]	1	37806979	37809454
2406	ENSG00000102781	556.026	469.963	297.656	288.779	0.806361	5.37968e-05	84056	KATNAL1	protein_coding	katanin catalytic subunit A1 like 1 [Source:HGNC Symbol;Acc:HGNC:28361]	13	30202630	30307551
5525	ENSG00000130707	863.635	1281.48	1796.68	1809.4	-0.748617	5.38523e-05	445	ASS1	protein_coding	argininosuccinate synthase 1 [Source:HGNC Symbol;Acc:HGNC:758]	9	130444961	130501274
7148	ENSG00000142192	1564.25	1783.76	2504.82	2493.52	-0.577869	5.46794e-05	351	APP	protein_coding	amyloid beta precursor protein [Source:HGNC Symbol;Acc:HGNC:620]	21	25880550	26171128
13904	ENSG00000196704	1243.05	1365.34	2167.41	1839.23	-0.618991	5.46276e-05	51321	AMZ2	protein_coding	archaelysin family metallopeptidase 2 [Source:HGNC Symbol;Acc:HGNC:28041]	17	68206076	68257712
3158	ENSG00000108561	1985.39	2314.87	3396.72	3070.01	-0.588359	5.57214e-05	708	C1QBP	protein_coding	complement C1q binding protein [Source:HGNC Symbol;Acc:HGNC:1243]	17	5432777	5448830
3587	ENSG00000112297	5009.08	4337.11	3237.68	3109.44	0.558164	5.59779e-05	202	CRYBG1	protein_coding	crystallin beta-gamma domain containing 1 [Source:HGNC Symbol;Acc:HGNC:356]	6	106360717	106572017
2417	ENSG00000102882	2073.69	2832	3925.4	3817	-0.657979	5.62784e-05	5595	MAPK3	protein_coding	mitogen-activated protein kinase 3 [Source:HGNC Symbol;Acc:HGNC:6877]	16	30114105	30123506
3502	ENSG00000111725	3808.73	4329.25	5952.04	5883.21	-0.540222	5.74103e-05	5564	PRKAB1	protein_coding	protein kinase AMP-activated non-catalytic subunit beta 1 [Source:HGNC Symbol;Acc:HGNC:9378]	12	119667864	119681624
11602	ENSG00000174775	441.521	641.176	924.13	949.454	-0.789913	5.75122e-05	3265	HRAS	protein_coding	HRas proto-oncogene, GTPase [Source:HGNC Symbol;Acc:HGNC:5173]	11	532242	537287
11852	ENSG00000176428	431.817	646.417	953.144	935.602	-0.807443	5.74992e-05	155382	VPS37D	protein_coding	VPS37D subunit of ESCRT-I [Source:HGNC Symbol;Acc:HGNC:18287]	7	73667831	73672112
2890	ENSG00000106049	387.18	383.482	675.904	604.198	-0.732105	5.84046e-05	11112	HIBADH	protein_coding	3-hydroxyisobutyrate dehydrogenase [Source:HGNC Symbol;Acc:HGNC:4907]	7	27525442	27662883
4533	ENSG00000121073	600.663	660.393	1055.23	946.258	-0.666019	5.84314e-05	10237	SLC35B1	protein_coding	solute carrier family 35 member B1 [Source:HGNC Symbol;Acc:HGNC:20798]	17	49700934	49709014
10179	ENSG00000166595	1170.27	1732.22	2560.7	2284.66	-0.738729	5.85184e-05	51647	CIAO2B	protein_coding	cytosolic iron-sulfur assembly component 2B [Source:HGNC Symbol;Acc:HGNC:24261]	16	66932065	66934423
12902	ENSG00000184216	1797.14	2187.33	2978.71	3047.63	-0.596573	5.8884e-05	3654	IRAK1	protein_coding	interleukin 1 receptor associated kinase 1 [Source:HGNC Symbol;Acc:HGNC:6112]	X	154010506	154019902
13774	ENSG00000196187	1965.98	1787.26	1179.88	1300.04	0.597651	5.86935e-05	9725	TMEM63A	protein_coding	transmembrane protein 63A [Source:HGNC Symbol;Acc:HGNC:29118]	1	225845536	225882380
15289	ENSG00000211450	1286.72	1796.86	2532.76	2441.3	-0.689286	5.79088e-05	280636	SELENOH	protein_coding	selenoprotein H [Source:HGNC Symbol;Acc:HGNC:18251]	11	57741250	57743554
7823	ENSG00000147852	953.88	933.81	1358.26	1533.41	-0.61537	5.92267e-05	7436	VLDLR	protein_coding	very low density lipoprotein receptor [Source:HGNC Symbol;Acc:HGNC:12698]	9	2621787	2660056
13419	ENSG00000187514	31592.5	38592	56270.9	48798.3	-0.582096	5.94739e-05	5757	PTMA	protein_coding	prothymosin alpha [Source:HGNC Symbol;Acc:HGNC:9623]	2	231706895	231713541
6925	ENSG00000140443	2023.23	1724.36	1136.89	1288.32	0.627569	6.04244e-05	3480	IGF1R	protein_coding	insulin like growth factor 1 receptor [Source:HGNC Symbol;Acc:HGNC:5465]	15	98648539	98964530
2475	ENSG00000103202	1330.39	1851.02	2658.49	2466.88	-0.687476	6.12406e-05	4833	NME4	protein_coding	NME/NM23 nucleoside diphosphate kinase 4 [Source:HGNC Symbol;Acc:HGNC:7852]	16	396725	410367
8112	ENSG00000151348	1426.45	1740.96	2455.39	2375.23	-0.60851	6.14286e-05	2132	EXT2	protein_coding	exostosin glycosyltransferase 2 [Source:HGNC Symbol;Acc:HGNC:3513]	11	44095673	44251962
14790	ENSG00000204272	518.181	606.234	916.608	888.715	-0.682389	6.25562e-05	550643	NBDY	protein_coding	negative regulator of P-body association [Source:HGNC Symbol;Acc:HGNC:50713]	X	56729241	56819179
10837	ENSG00000170027	3410.87	3539.57	5231.01	4796.29	-0.528705	6.38973e-05	7532	YWHAG	protein_coding	tyrosine 3-monooxygenase/tryptophan 5-monooxygenase activation protein gamma [Source:HGNC Symbol;Acc:HGNC:12852]	7	76326799	76358991
3510	ENSG00000111775	946.117	1297.2	2029.86	1676.2	-0.723617	6.45551e-05	1337	COX6A1	protein_coding	cytochrome c oxidase subunit 6A1 [Source:HGNC Symbol;Acc:HGNC:2277]	12	120438090	120440737
3731	ENSG00000113719	6614.08	7425.06	10042.9	10087	-0.519818	6.56874e-05	57222	ERGIC1	protein_coding	endoplasmic reticulum-golgi intermediate compartment 1 [Source:HGNC Symbol;Acc:HGNC:29205]	5	172834251	172952683
2308	ENSG00000101856	589.989	690.967	1091.76	962.242	-0.680584	6.63098e-05	10857	PGRMC1	protein_coding	progesterone receptor membrane component 1 [Source:HGNC Symbol;Acc:HGNC:16090]	X	119236245	119244466
5000	ENSG00000125743	2744.22	3993.81	5811.27	5124.5	-0.69839	6.68476e-05	6633	SNRPD2	protein_coding	small nuclear ribonucleoprotein D2 polypeptide [Source:HGNC Symbol;Acc:HGNC:11159]	19	45687454	45692569
5877	ENSG00000133169	586.107	856.939	1357.18	1130.61	-0.784758	6.79207e-05	55859	BEX1	protein_coding	brain expressed X-linked 1 [Source:HGNC Symbol;Acc:HGNC:1036]	X	103062651	103064171
11060	ENSG00000171314	9710.55	12749.3	17386.5	16692.7	-0.60147	6.81039e-05	5223	PGAM1	protein_coding	phosphoglycerate mutase 1 [Source:HGNC Symbol;Acc:HGNC:8888]	10	97426191	97433444
249	ENSG00000011114	1170.27	864.801	618.952	599.936	0.738886	6.86102e-05	55727	BTBD7	protein_coding	BTB domain containing 7 [Source:HGNC Symbol;Acc:HGNC:18269]	14	93237550	93333092
6624	ENSG00000138134	423.084	514.513	733.931	820.516	-0.728505	6.84747e-05	57559	STAMBPL1	protein_coding	STAM binding protein like 1 [Source:HGNC Symbol;Acc:HGNC:24105]	10	88879734	88975153
2797	ENSG00000105612	560.877	676.117	1024.07	959.045	-0.680173	6.99416e-05	1777	DNASE2	protein_coding	deoxyribonuclease 2, lysosomal [Source:HGNC Symbol;Acc:HGNC:2960]	19	12875209	12881466
7439	ENSG00000144354	4225.02	4214.81	5983.21	5987.64	-0.504241	6.97793e-05	83879	CDCA7	protein_coding	cell division cycle associated 7 [Source:HGNC Symbol;Acc:HGNC:14628]	2	173354820	173368997
9949	ENSG00000165502	1346.88	1763.67	2644.52	2285.72	-0.664026	6.96808e-05	6166	RPL36AL	protein_coding	ribosomal protein L36a like [Source:HGNC Symbol;Acc:HGNC:10346]	14	49618530	49620626
11916	ENSG00000176928	264.913	276.037	151.514	116.151	1.01544	6.93327e-05	51301	GCNT4	protein_coding	glucosaminyl (N-acetyl) transferase 4 [Source:HGNC Symbol;Acc:HGNC:17973]	5	75025346	75052558
13071	ENSG00000185262	2869.4	3743.98	5131.07	4988.1	-0.613386	6.95222e-05	283991	UBALD2	protein_coding	UBA like domain containing 2 [Source:HGNC Symbol;Acc:HGNC:28438]	17	76265348	76271298
7961	ENSG00000149428	3537.99	4048.84	5365.33	5683.94	-0.542247	7.32575e-05	10525	HYOU1	protein_coding	hypoxia up-regulated 1 [Source:HGNC Symbol;Acc:HGNC:16931]	11	119044188	119057227
10743	ENSG00000169442	302.757	370.379	192.348	157.71	0.944244	7.64657e-05	1043	CD52	protein_coding	CD52 molecule [Source:HGNC Symbol;Acc:HGNC:1804]	1	26317958	26320523
13543	ENSG00000188229	4676.24	6201.23	8815.77	7925.97	-0.621951	7.68237e-05	10383	TUBB4B	protein_coding	tubulin beta 4B class IVb [Source:HGNC Symbol;Acc:HGNC:20771]	9	137241287	137243707
7921	ENSG00000148926	101.889	126.663	215.989	263.205	-1.06637	7.81556e-05	133	ADM	protein_coding	adrenomedullin [Source:HGNC Symbol;Acc:HGNC:259]	11	10305073	10307397
21525	ENSG00000258441	548.263	364.265	233.182	244.024	0.93403	7.81048e-05	283624	LINC00641	lncRNA	long intergenic non-protein coding RNA 641 [Source:HGNC Symbol;Acc:HGNC:27511]	14	21200079	21206900
11332	ENSG00000172922	1345.91	1745.33	2596.16	2260.15	-0.651219	8.10375e-05	84153	RNASEH2C	protein_coding	ribonuclease H2 subunit C [Source:HGNC Symbol;Acc:HGNC:24116]	11	65714005	65720818
1016	ENSG00000070761	1082.94	1137.34	1677.4	1627.18	-0.573568	8.16046e-05	29105	CFAP20	protein_coding	cilia and flagella associated protein 20 [Source:HGNC Symbol;Acc:HGNC:29523]	16	58113592	58129381
2184	ENSG00000101079	715.167	654.279	1061.68	1054.95	-0.628537	8.14452e-05	57446	NDRG3	protein_coding	NDRG family member 3 [Source:HGNC Symbol;Acc:HGNC:14462]	20	36651766	36746090
1240	ENSG00000077348	238.713	349.415	571.671	506.163	-0.872054	8.22889e-05	56915	EXOSC5	protein_coding	exosome component 5 [Source:HGNC Symbol;Acc:HGNC:24662]	19	41386374	41397359
6219	ENSG00000135766	1786.46	1889.46	2567.15	2818.53	-0.55092	8.41968e-05	54583	EGLN1	protein_coding	egl-9 family hypoxia inducible factor 1 [Source:HGNC Symbol;Acc:HGNC:1232]	1	231363751	231422287
9380	ENSG00000163017	74.719	95.2155	184.826	192.875	-1.15002	8.50397e-05	72	ACTG2	protein_coding	actin gamma 2, smooth muscle [Source:HGNC Symbol;Acc:HGNC:145]	2	73892314	73919865
5535	ENSG00000130731	840.346	1192.38	1790.23	1562.18	-0.72104	8.55699e-05	84326	METTL26	protein_coding	methyltransferase like 26 [Source:HGNC Symbol;Acc:HGNC:14141]	16	634427	636366
7680	ENSG00000146416	595.811	686.6	996.126	1014.46	-0.648179	8.61702e-05	51390	AIG1	protein_coding	androgen induced 1 [Source:HGNC Symbol;Acc:HGNC:21607]	6	143060496	143341058
669	ENSG00000055609	3273.08	1997.78	1316.35	1674.07	0.817357	8.73789e-05	58508	KMT2C	protein_coding	lysine methyltransferase 2C [Source:HGNC Symbol;Acc:HGNC:13726]	7	152134922	152436003
11155	ENSG00000171848	2244.48	2297.4	1614	1481.19	0.553316	8.87174e-05	6241	RRM2	protein_coding	ribonucleotide reductase regulatory subunit M2 [Source:HGNC Symbol;Acc:HGNC:10452]	2	10120698	10211725
10469	ENSG00000167984	1653.52	1585.47	1086.39	1094.38	0.570615	8.9631e-05	197358	NLRC3	protein_coding	NLR family CARD domain containing 3 [Source:HGNC Symbol;Acc:HGNC:29889]	16	3539033	3577403
12243	ENSG00000179271	1474	2228.39	3320.42	2836.64	-0.73332	8.95634e-05	90480	GADD45GIP1	protein_coding	GADD45G interacting protein 1 [Source:HGNC Symbol;Acc:HGNC:29996]	19	12953119	12957223
15827	ENSG00000215246	314.402	273.417	480.333	526.409	-0.777134	9.13472e-05	100506688	AC116351.1	lncRNA	novel transcript	5	987180	997308
19015	ENSG00000237819	25.2298	34.0679	93.4876	91.6421	-1.63876	9.24278e-05	101927497	CDK6-AS1	lncRNA	CDK6 antisense RNA 1 [Source:HGNC Symbol;Acc:HGNC:40141]	7	92836483	92917187
5017	ENSG00000125821	167.875	201.787	381.472	314.354	-0.911171	9.41185e-05	92675	DTD1	protein_coding	D-aminoacyl-tRNA deacylase 1 [Source:HGNC Symbol;Acc:HGNC:16219]	20	18587942	18766644
18151	ENSG00000233276	1904.85	2792.7	3984.51	3608.14	-0.692319	9.43671e-05	2876	GPX1	polymorphic_pseudogene	glutathione peroxidase 1 [Source:HGNC Symbol;Acc:HGNC:4553]	3	49357176	49358358
7385	ENSG00000143870	1645.76	2007.39	2790.66	2693.85	-0.585872	9.48469e-05	10130	PDIA6	protein_coding	protein disulfide isomerase family A member 6 [Source:HGNC Symbol;Acc:HGNC:30168]	2	10783391	10837977
14278	ENSG00000198517	1263.43	1662.34	2270.57	2274	-0.63482	9.69714e-05	7975	MAFK	protein_coding	MAF bZIP transcription factor K [Source:HGNC Symbol;Acc:HGNC:6782]	7	1530702	1543043
12196	ENSG00000178977	182.431	147.628	76.2945	63.9363	1.23404	9.7673e-05	284029	LINC00324	lncRNA	long intergenic non-protein coding RNA 324 [Source:HGNC Symbol;Acc:HGNC:26628]	17	8220642	8224043
2825	ENSG00000105701	5602.95	7857.46	10952	10035.9	-0.640699	9.88559e-05	23770	FKBP8	protein_coding	FKBP prolyl isomerase 8 [Source:HGNC Symbol;Acc:HGNC:3724]	19	18531751	18544077
1177	ENSG00000075539	2992.64	2202.19	1404.46	1787.02	0.702553	9.92137e-05	285527	FRYL	protein_coding	FRY like transcription coactivator [Source:HGNC Symbol;Acc:HGNC:29127]	4	48497357	48780322
1770	ENSG00000092847	2566.64	2436.29	1659.14	1776.36	0.542163	0.000100885	26523	AGO1	protein_coding	argonaute RISC component 1 [Source:HGNC Symbol;Acc:HGNC:3262]	1	35869808	35930532
8405	ENSG00000154310	3087.74	2722.81	1928.85	2035.31	0.551493	0.000101741	23043	TNIK	protein_coding	TRAF2 and NCK interacting kinase [Source:HGNC Symbol;Acc:HGNC:30765]	3	171058414	171460408
23603	ENSG00000270108	102.86	83.8595	27.9388	31.9682	1.63888	0.00010167	NA	AL049840.7	lncRNA	novel transcript, sense intronic to KLC1	14	103687576	103688127
12585	ENSG00000182199	3759.24	5001.87	6950.32	6430.93	-0.610834	0.00010254	6472	SHMT2	protein_coding	serine hydroxymethyltransferase 2 [Source:HGNC Symbol;Acc:HGNC:10852]	12	57229573	57234935
19818	ENSG00000244879	911.183	670.002	467.438	468.866	0.755191	0.000103161	NA	GABPB1-AS1	lncRNA	GABPB1 antisense RNA 1 [Source:HGNC Symbol;Acc:HGNC:44157]	15	50354959	50372202
3086	ENSG00000107902	230.95	273.417	414.784	474.194	-0.81666	0.000104767	64077	LHPP	protein_coding	phospholysine phosphohistidine inorganic pyrophosphate phosphatase [Source:HGNC Symbol;Acc:HGNC:30042]	10	124461823	124617888
9839	ENSG00000164919	1966.95	2355.93	3518.14	3012.47	-0.594955	0.000104491	1345	COX6C	protein_coding	cytochrome c oxidase subunit 6C [Source:HGNC Symbol;Acc:HGNC:2285]	8	99873200	99893707
18432	ENSG00000234745	5355.51	7091.37	9929.03	9012.89	-0.605662	0.000104196	3106	HLA-B	protein_coding	major histocompatibility complex, class I, B [Source:HGNC Symbol;Acc:HGNC:4932]	6	31269491	31357188
13791	ENSG00000196262	10227.8	13257.7	19052.1	16519	-0.598872	0.000105206	5478	PPIA	protein_coding	peptidylprolyl isomerase A [Source:HGNC Symbol;Acc:HGNC:9253]	7	44796680	44824564
8191	ENSG00000152082	874.309	1357.48	1957.87	1797.68	-0.750069	0.000107886	80097	MZT2B	protein_coding	mitotic spindle organizing protein 2B [Source:HGNC Symbol;Acc:HGNC:25886]	2	130181737	130190729
11819	ENSG00000176171	4902.34	5723.41	7529.51	7789.58	-0.527653	0.000107959	664	BNIP3	protein_coding	BCL2 interacting protein 3 [Source:HGNC Symbol;Acc:HGNC:1084]	10	131966455	131982013
7169	ENSG00000142507	1188.71	1695.53	2513.42	2166.38	-0.697697	0.000108948	5694	PSMB6	protein_coding	proteasome 20S subunit beta 6 [Source:HGNC Symbol;Acc:HGNC:9543]	17	4796144	4798502
6824	ENSG00000139626	460.929	522.375	297.656	279.189	0.76998	0.000109372	3695	ITGB7	protein_coding	integrin subunit beta 7 [Source:HGNC Symbol;Acc:HGNC:6162]	12	53191323	53207282
4058	ENSG00000116586	632.685	895.375	1416.28	1151.92	-0.748164	0.000110221	28956	LAMTOR2	protein_coding	late endosomal/lysosomal adaptor, MAPK and MTOR activator 2 [Source:HGNC Symbol;Acc:HGNC:29796]	1	156054782	156058506
9743	ENSG00000164405	982.021	1498.99	2253.37	1913.83	-0.747488	0.000110565	27089	UQCRQ	protein_coding	ubiquinol-cytochrome c reductase complex III subunit VII [Source:HGNC Symbol;Acc:HGNC:29594]	5	132866630	132868847
7920	ENSG00000148925	373.595	434.148	698.47	628.707	-0.715592	0.000112182	84280	BTBD10	protein_coding	BTB domain containing 10 [Source:HGNC Symbol;Acc:HGNC:21445]	11	13388008	13463297
10460	ENSG00000167965	1073.24	1254.4	1808.5	1698.57	-0.590982	0.000112585	64223	MLST8	protein_coding	MTOR associated protein, LST8 homolog [Source:HGNC Symbol;Acc:HGNC:24825]	16	2204248	2209453
11700	ENSG00000175334	2392.95	3514.24	5167.61	4390.29	-0.693927	0.00011243	8815	BANF1	protein_coding	BAF nuclear assembly factor 1 [Source:HGNC Symbol;Acc:HGNC:17397]	11	66002228	66004149
1884	ENSG00000099797	2024.2	2549.85	3587.99	3308.7	-0.592116	0.000116605	9524	TECR	protein_coding	trans-2,3-enoyl-CoA reductase [Source:HGNC Symbol;Acc:HGNC:4551]	19	14517085	14565980
5039	ENSG00000125901	672.471	1098.04	1528.04	1527.01	-0.786095	0.000116456	64949	MRPS26	protein_coding	mitochondrial ribosomal protein S26 [Source:HGNC Symbol;Acc:HGNC:14045]	20	3046052	3048250
6917	ENSG00000140391	1023.75	1067.46	1594.66	1507.83	-0.568948	0.00011567	10099	TSPAN3	protein_coding	tetraspanin 3 [Source:HGNC Symbol;Acc:HGNC:17752]	15	77041404	77083984
8930	ENSG00000159685	671.5	952.155	1493.65	1221.18	-0.740763	0.000115474	84303	CHCHD6	protein_coding	coiled-coil-helix-coiled-coil-helix domain containing 6 [Source:HGNC Symbol;Acc:HGNC:28184]	3	126704240	126960420
10273	ENSG00000167085	761.745	1011.56	1552.75	1311.76	-0.691117	0.000116315	5245	PHB	protein_coding	prohibitin [Source:HGNC Symbol;Acc:HGNC:8912]	17	49404049	49414905
11050	ENSG00000171241	511.388	542.466	854.283	799.204	-0.649535	0.000116564	79801	SHCBP1	protein_coding	SHC binding and spindle associated 1 [Source:HGNC Symbol;Acc:HGNC:29547]	16	46578591	46621379
13436	ENSG00000187605	2497.75	2021.36	1461.42	1523.82	0.597903	0.000116589	200424	TET3	protein_coding	tet methylcytosine dioxygenase 3 [Source:HGNC Symbol;Acc:HGNC:28313]	2	73986404	74108176
18958	ENSG00000237438	538.559	466.468	284.761	305.829	0.766418	0.000118528	NA	CECR7	transcribed_unprocessed_pseudogene	cat eye syndrome chromosome region, candidate 7 [Source:HGNC Symbol;Acc:HGNC:1845]	22	17036570	17060825
14839	ENSG00000204463	3800.96	4403.5	5773.66	6052.64	-0.527384	0.00012103	7917	BAG6	protein_coding	BAG cochaperone 6 [Source:HGNC Symbol;Acc:HGNC:13919]	6	31639028	31652705
10356	ENSG00000167548	7571.84	5398.45	3663.21	4489.4	0.669744	0.000123539	8085	KMT2D	protein_coding	lysine methyltransferase 2D [Source:HGNC Symbol;Acc:HGNC:7133]	12	49018978	49060794
1048	ENSG00000071889	558.937	758.23	1096.06	1045.36	-0.700134	0.000126734	60343	FAM3A	protein_coding	FAM3 metabolism regulating signaling molecule A [Source:HGNC Symbol;Acc:HGNC:13749]	X	154506159	154516242
1432	ENSG00000083845	12959.4	18215.9	25690.8	22677.1	-0.633593	0.000126478	6193	RPS5	protein_coding	ribosomal protein S5 [Source:HGNC Symbol;Acc:HGNC:10426]	19	58386400	58394806
10504	ENSG00000168101	529.825	719.794	1063.82	981.423	-0.709753	0.000126987	84309	NUDT16L1	protein_coding	nudix hydrolase 16 like 1 [Source:HGNC Symbol;Acc:HGNC:28154]	16	4693694	4695859
5635	ENSG00000131446	2262.92	2996.23	3950.12	4052.5	-0.605337	0.000128234	4245	MGAT1	protein_coding	alpha-1,3-mannosyl-glycoprotein 2-beta-N-acetylglucosaminyltransferase [Source:HGNC Symbol;Acc:HGNC:7044]	5	180784780	180815652
5083	ENSG00000126259	575.433	697.956	1033.74	969.701	-0.653049	0.000134683	84063	KIRREL2	protein_coding	kirre like nephrin family adhesion molecule 2 [Source:HGNC Symbol;Acc:HGNC:18816]	19	35855861	35867136
7856	ENSG00000148296	1045.1	1216.84	1874.05	1586.69	-0.613123	0.000134368	6838	SURF6	protein_coding	surfeit 6 [Source:HGNC Symbol;Acc:HGNC:11478]	9	133328776	133336188
10338	ENSG00000167468	3959.13	5954.9	8413.88	7482.68	-0.680983	0.000136452	2879	GPX4	protein_coding	glutathione peroxidase 4 [Source:HGNC Symbol;Acc:HGNC:4556]	19	1103926	1106791
7794	ENSG00000147533	1164.45	1174.91	1754.77	1670.87	-0.550226	0.000137978	51125	GOLGA7	protein_coding	golgin A7 [Source:HGNC Symbol;Acc:HGNC:24876]	8	41490396	41510980
7839	ENSG00000148143	1250.81	1006.31	694.172	740.596	0.653164	0.000137882	58499	ZNF462	protein_coding	zinc finger protein 462 [Source:HGNC Symbol;Acc:HGNC:21684]	9	106863166	107013634
10878	ENSG00000170291	997.547	1305.94	1895.54	1703.9	-0.643354	0.000137718	23587	ELP5	protein_coding	elongator acetyltransferase complex subunit 5 [Source:HGNC Symbol;Acc:HGNC:30617]	17	7251416	7259940
22894	ENSG00000266074	3012.05	2979.63	4001.7	4643.91	-0.529032	0.000140253	57597	BAHCC1	protein_coding	BAH domain and coiled-coil containing 1 [Source:HGNC Symbol;Acc:HGNC:29279]	17	81395475	81466332
11358	ENSG00000173064	3558.37	2610.13	1875.12	2081.13	0.640514	0.000140873	283450	HECTD4	protein_coding	HECT domain E3 ubiquitin protein ligase 4 [Source:HGNC Symbol;Acc:HGNC:26611]	12	112160188	112382439
6147	ENSG00000135372	1695.25	1871.99	2573.59	2584.09	-0.531713	0.000142387	55226	NAT10	protein_coding	N-acetyltransferase 10 [Source:HGNC Symbol;Acc:HGNC:29830]	11	34105617	34147670
8783	ENSG00000158321	1805.87	1587.22	942.398	1224.38	0.646797	0.000142661	26053	AUTS2	protein_coding	activator of transcription and developmental regulator AUTS2 [Source:HGNC Symbol;Acc:HGNC:14262]	7	69598296	70793506
8432	ENSG00000154642	1047.04	933.81	602.834	672.397	0.63501	0.000146091	54149	C21orf91	protein_coding	chromosome 21 open reading frame 91 [Source:HGNC Symbol;Acc:HGNC:16459]	21	17788974	17819386
3495	ENSG00000111678	606.485	878.778	1423.81	1101.84	-0.765024	0.000148144	113246	C12orf57	protein_coding	chromosome 12 open reading frame 57 [Source:HGNC Symbol;Acc:HGNC:29521]	12	6942978	6946003
3424	ENSG00000111145	469.662	390.471	254.673	237.63	0.804324	0.000149984	2004	ELK3	protein_coding	ETS transcription factor ELK3 [Source:HGNC Symbol;Acc:HGNC:3325]	12	96194375	96269824
4810	ENSG00000124191	275.587	282.152	146.142	151.316	0.906996	0.000153799	84969	TOX2	protein_coding	TOX high mobility group box family member 2 [Source:HGNC Symbol;Acc:HGNC:16095]	20	43914852	44069616
1022	ENSG00000070882	1298.36	1177.53	805.927	838.631	0.589992	0.000154706	26031	OSBPL3	protein_coding	oxysterol binding protein like 3 [Source:HGNC Symbol;Acc:HGNC:16370]	7	24796540	24981634
6894	ENSG00000140264	2006.74	2960.41	4097.34	3804.21	-0.669355	0.000156626	10169	SERF2	protein_coding	small EDRK-rich factor 2 [Source:HGNC Symbol;Acc:HGNC:10757]	15	43777087	43804427
87	ENSG00000005448	1281.87	1966.33	2727.26	2571.31	-0.705419	0.000157371	84058	WDR54	protein_coding	WD repeat domain 54 [Source:HGNC Symbol;Acc:HGNC:25770]	2	74421678	74425755
2221	ENSG00000101220	567.67	800.159	1178.8	1065.61	-0.713429	0.000157948	54976	C20orf27	protein_coding	chromosome 20 open reading frame 27 [Source:HGNC Symbol;Acc:HGNC:15873]	20	3753508	3767781
3490	ENSG00000111669	11092.4	15845.9	21897.6	19790.4	-0.629903	0.000160191	7167	TPI1	protein_coding	triosephosphate isomerase 1 [Source:HGNC Symbol;Acc:HGNC:12009]	12	6867119	6870948
4702	ENSG00000123066	3801.93	3162.2	2191.05	2498.84	0.570204	0.000161363	23389	MED13L	protein_coding	mediator complex subunit 13L [Source:HGNC Symbol;Acc:HGNC:22962]	12	115957905	116277693
14815	ENSG00000204370	668.589	686.6	1044.48	1005.93	-0.597299	0.000163539	6392	SDHD	protein_coding	succinate dehydrogenase complex subunit D [Source:HGNC Symbol;Acc:HGNC:10683]	11	112086824	112120016
409	ENSG00000027075	1562.31	1540.92	1058.45	1062.41	0.549086	0.000167104	5583	PRKCH	protein_coding	protein kinase C eta [Source:HGNC Symbol;Acc:HGNC:9403]	14	61187559	61550976
2723	ENSG00000105227	218.335	282.152	425.53	452.882	-0.810032	0.000166718	57716	PRX	protein_coding	periaxin [Source:HGNC Symbol;Acc:HGNC:13797]	19	40393766	40414793
1669	ENSG00000090266	717.108	904.984	1308.83	1215.86	-0.637518	0.000168916	4708	NDUFB2	protein_coding	NADH:ubiquinone oxidoreductase subunit B2 [Source:HGNC Symbol;Acc:HGNC:7697]	7	140690777	140722790
14230	ENSG00000198258	1101.38	1640.5	2469.36	2037.44	-0.716352	0.000169776	59286	UBL5	protein_coding	ubiquitin like 5 [Source:HGNC Symbol;Acc:HGNC:13736]	19	9827892	9830115
13245	ENSG00000186174	830.642	776.574	472.811	546.656	0.656483	0.000171497	283149	BCL9L	protein_coding	BCL9 like [Source:HGNC Symbol;Acc:HGNC:23688]	11	118893875	118925608
2295	ENSG00000101695	512.359	416.677	286.91	247.22	0.797871	0.000172649	54941	RNF125	protein_coding	ring finger protein 125 [Source:HGNC Symbol;Acc:HGNC:21150]	18	32018825	32073219
8592	ENSG00000156411	1301.27	1657.97	2447.87	2099.24	-0.619271	0.0001725	9556	ATP5MPL	protein_coding	ATP synthase membrane subunit 6.8PL [Source:HGNC Symbol;Acc:HGNC:1188]	14	103912288	103928269
10646	ENSG00000168894	815.116	1230.81	1829.99	1563.24	-0.729129	0.000173015	51255	RNF181	protein_coding	ring finger protein 181 [Source:HGNC Symbol;Acc:HGNC:28037]	2	85595725	85597708
3842	ENSG00000114933	917.005	604.487	385.771	473.129	0.824023	0.000173787	54891	INO80D	protein_coding	INO80 complex subunit D [Source:HGNC Symbol;Acc:HGNC:25997]	2	205993721	206086303
10884	ENSG00000170315	2181.41	2855.59	4095.19	3575.11	-0.606414	0.000175451	7314	UBB	protein_coding	ubiquitin B [Source:HGNC Symbol;Acc:HGNC:12463]	17	16380798	16382745
12980	ENSG00000184743	3782.53	3077.47	2399.51	2243.1	0.563084	0.000175099	25923	ATL3	protein_coding	atlastin GTPase 3 [Source:HGNC Symbol;Acc:HGNC:24526]	11	63624087	63671921
11834	ENSG00000176340	1682.63	2366.41	3338.69	3000.74	-0.646359	0.00017657	1351	COX8A	protein_coding	cytochrome c oxidase subunit 8A [Source:HGNC Symbol;Acc:HGNC:2294]	11	63974620	63976543
7752	ENSG00000147155	902.45	1198.49	1758	1541.93	-0.65074	0.000179857	10682	EBP	protein_coding	EBP cholestenol delta-isomerase [Source:HGNC Symbol;Acc:HGNC:3133]	X	48521799	48528716
8863	ENSG00000159111	968.435	1307.68	1773.04	1772.1	-0.638617	0.000179456	124995	MRPL10	protein_coding	mitochondrial ribosomal protein L10 [Source:HGNC Symbol;Acc:HGNC:14055]	17	47823272	47831541
912	ENSG00000067560	7036.2	8213.86	11142.2	10534.6	-0.507254	0.000184128	387	RHOA	protein_coding	ras homolog family member A [Source:HGNC Symbol;Acc:HGNC:667]	3	49359145	49412998
1983	ENSG00000100216	1042.18	1257.02	1818.17	1649.56	-0.592375	0.00018348	56993	TOMM22	protein_coding	translocase of outer mitochondrial membrane 22 [Source:HGNC Symbol;Acc:HGNC:18002]	22	38681957	38685421
12452	ENSG00000180992	508.477	774.827	1241.13	973.963	-0.786419	0.000183855	64928	MRPL14	protein_coding	mitochondrial ribosomal protein L14 [Source:HGNC Symbol;Acc:HGNC:14279]	6	44113451	44127452
5651	ENSG00000131508	1469.15	1807.35	2583.27	2323.02	-0.58209	0.00018613	7322	UBE2D2	protein_coding	ubiquitin conjugating enzyme E2 D2 [Source:HGNC Symbol;Acc:HGNC:12475]	5	139526431	139628434
1736	ENSG00000091947	850.049	1110.26	1575.32	1468.4	-0.634064	0.000186818	84336	TMEM101	protein_coding	transmembrane protein 101 [Source:HGNC Symbol;Acc:HGNC:28653]	17	44011188	44023946
12192	ENSG00000178952	3119.76	4034.86	5460.96	5175.65	-0.571866	0.000187489	7284	TUFM	protein_coding	Tu translation elongation factor, mitochondrial [Source:HGNC Symbol;Acc:HGNC:12420]	16	28842411	28846348
11646	ENSG00000175061	6495.7	8397.3	11838.5	10361.9	-0.575848	0.000190305	125144	SNHG29	lncRNA	small nucleolar RNA host gene 29 [Source:HGNC Symbol;Acc:HGNC:28619]	17	16438767	16478678
12171	ENSG00000178802	856.842	1125.11	1569.95	1502.5	-0.631772	0.000192628	4351	MPI	protein_coding	mannose phosphate isomerase [Source:HGNC Symbol;Acc:HGNC:7216]	15	74890005	74902219
10332	ENSG00000167397	160.112	191.304	338.49	303.698	-0.868466	0.000194848	79001	VKORC1	protein_coding	vitamin K epoxide reductase complex subunit 1 [Source:HGNC Symbol;Acc:HGNC:23663]	16	31090842	31095980
12031	ENSG00000177700	396.884	475.204	855.358	622.314	-0.760003	0.00019477	5441	POLR2L	protein_coding	RNA polymerase II subunit L [Source:HGNC Symbol;Acc:HGNC:9199]	11	837356	842529
2639	ENSG00000104805	1836.92	2391.74	3289.26	3077.47	-0.589987	0.000198495	4924	NUCB1	protein_coding	nucleobindin 1 [Source:HGNC Symbol;Acc:HGNC:8043]	19	48900312	48923372
968	ENSG00000069493	233.861	154.616	83.8165	90.5765	1.1537	0.000199202	29121	CLEC2D	protein_coding	C-type lectin domain family 2 member D [Source:HGNC Symbol;Acc:HGNC:14351]	12	9664969	9699553
8512	ENSG00000155657	832.583	464.721	270.792	387.88	0.976834	0.000199586	7273	TTN	protein_coding	titin [Source:HGNC Symbol;Acc:HGNC:12403]	2	178525989	178830802
5235	ENSG00000128040	151.379	202.66	357.832	304.763	-0.902213	0.000200937	6691	SPINK2	protein_coding	serine peptidase inhibitor Kazal type 2 [Source:HGNC Symbol;Acc:HGNC:11245]	4	56809860	56821742
2503	ENSG00000103363	2579.26	3577.13	4972.04	4488.33	-0.619531	0.000204873	6923	ELOB	protein_coding	elongin B [Source:HGNC Symbol;Acc:HGNC:11619]	16	2771414	2777280
10647	ENSG00000168899	807.353	1269.25	1813.87	1639.97	-0.733175	0.000205172	10791	VAMP5	protein_coding	vesicle associated membrane protein 5 [Source:HGNC Symbol;Acc:HGNC:12646]	2	85584431	85593406
4698	ENSG00000122971	655.004	980.981	1366.85	1317.09	-0.713239	0.00020649	35	ACADS	protein_coding	acyl-CoA dehydrogenase short chain [Source:HGNC Symbol;Acc:HGNC:90]	12	120725774	120740008
5978	ENSG00000134202	534.677	656.026	990.753	885.518	-0.655242	0.000207334	2947	GSTM3	protein_coding	glutathione S-transferase mu 3 [Source:HGNC Symbol;Acc:HGNC:4635]	1	109733932	109741038
6828	ENSG00000139637	596.781	771.333	1104.66	1047.49	-0.652713	0.000207418	60314	MYG1	protein_coding	MYG1 exonuclease [Source:HGNC Symbol;Acc:HGNC:17590]	12	53299695	53307177
20256	ENSG00000250091	171.757	187.81	76.2945	91.6421	1.09864	0.000207844	NA	DNAH10OS	lncRNA	dynein axonemal heavy chain 10 opposite strand [Source:HGNC Symbol;Acc:HGNC:37121]	12	123925461	123934984
1498	ENSG00000086065	1083.91	1223.82	1763.37	1637.84	-0.559222	0.000209176	51510	CHMP5	protein_coding	charged multivesicular body protein 5 [Source:HGNC Symbol;Acc:HGNC:26942]	9	33264879	33282070
4162	ENSG00000117411	321.194	444.63	660.861	629.773	-0.751521	0.000208685	8704	B4GALT2	protein_coding	beta-1,4-galactosyltransferase 2 [Source:HGNC Symbol;Acc:HGNC:925]	1	43978943	43991170
7040	ENSG00000141380	766.597	642.923	439.499	442.226	0.676237	0.000211103	6760	SS18	protein_coding	SS18 subunit of BAF chromatin remodeling complex [Source:HGNC Symbol;Acc:HGNC:11340]	18	26016253	26091217
10264	ENSG00000167034	2538.5	2748.15	4077.99	3531.42	-0.52531	0.000212237	4824	NKX3-1	protein_coding	NK3 homeobox 1 [Source:HGNC Symbol;Acc:HGNC:7838]	8	23678697	23682938
11865	ENSG00000176533	203.779	236.728	369.652	397.471	-0.799293	0.000212798	2788	GNG7	protein_coding	G protein subunit gamma 7 [Source:HGNC Symbol;Acc:HGNC:4410]	19	2511219	2702694
12710	ENSG00000183011	933.502	1572.37	2255.52	2006.53	-0.765544	0.000213885	84316	NAA38	protein_coding	N-alpha-acetyltransferase 38, NatC auxiliary subunit [Source:HGNC Symbol;Acc:HGNC:28212]	17	7856685	7885238
1256	ENSG00000077942	107.712	117.054	223.511	218.449	-0.974746	0.00021673	2192	FBLN1	protein_coding	fibulin 1 [Source:HGNC Symbol;Acc:HGNC:3600]	22	45502238	45601135
10207	ENSG00000166794	738.456	1049.12	1451.74	1403.4	-0.674716	0.00021774	5479	PPIB	protein_coding	peptidylprolyl isomerase B [Source:HGNC Symbol;Acc:HGNC:9255]	15	64155817	64163022
10915	ENSG00000170471	2132.89	1832.68	1260.47	1414.06	0.567979	0.000217339	57148	RALGAPB	protein_coding	Ral GTPase activating protein non-catalytic subunit beta [Source:HGNC Symbol;Acc:HGNC:29221]	20	38472816	38578859
11204	ENSG00000172164	1248.87	1082.31	771.541	771.498	0.594936	0.000216044	6641	SNTB1	protein_coding	syntrophin beta 1 [Source:HGNC Symbol;Acc:HGNC:11168]	8	120535745	120813273
12573	ENSG00000182158	1706.89	1572.37	1021.92	1184.95	0.571176	0.000217245	64764	CREB3L2	protein_coding	cAMP responsive element binding protein 3 like 2 [Source:HGNC Symbol;Acc:HGNC:23720]	7	137874979	138002086
11491	ENSG00000173915	848.109	1094.54	1615.08	1405.53	-0.636158	0.00021825	84833	ATP5MD	protein_coding	ATP synthase membrane subunit DAPIT [Source:HGNC Symbol;Acc:HGNC:30889]	10	103389041	103396492
10317	ENSG00000167306	46.5781	55.0328	141.843	110.823	-1.31232	0.00022093	4645	MYO5B	protein_coding	myosin VB [Source:HGNC Symbol;Acc:HGNC:7603]	18	49822789	50195147
2487	ENSG00000103266	572.522	855.192	1202.44	1148.72	-0.718611	0.000224414	10273	STUB1	protein_coding	STIP1 homology and U-box containing protein 1 [Source:HGNC Symbol;Acc:HGNC:11427]	16	680224	682870
16795	ENSG00000226360	36.8743	42.8033	106.382	104.429	-1.40198	0.000225049	NA	RPL10AP6	processed_pseudogene	ribosomal protein L10a pseudogene 6 [Source:HGNC Symbol;Acc:HGNC:36504]	3	61742455	61743106
3079	ENSG00000107863	871.398	797.539	564.149	514.687	0.629217	0.000226783	57584	ARHGAP21	protein_coding	Rho GTPase activating protein 21 [Source:HGNC Symbol;Acc:HGNC:23725]	10	24583609	24723887
11592	ENSG00000174684	966.495	1248.28	1805.28	1601.6	-0.62069	0.000231225	11041	B4GAT1	protein_coding	beta-1,4-glucuronyltransferase 1 [Source:HGNC Symbol;Acc:HGNC:15685]	11	66345374	66347629
2727	ENSG00000105254	1091.67	1448.32	2105.08	1827.51	-0.630095	0.000235761	1155	TBCB	protein_coding	tubulin folding cofactor B [Source:HGNC Symbol;Acc:HGNC:1989]	19	36114289	36125947
10346	ENSG00000167515	511.388	618.464	1056.3	791.745	-0.709166	0.000240063	51693	TRAPPC2L	protein_coding	trafficking protein particle complex 2 like [Source:HGNC Symbol;Acc:HGNC:30887]	16	88856220	88862686
95	ENSG00000005810	2117.36	1589.84	1097.14	1280.86	0.640184	0.000243793	23077	MYCBP2	protein_coding	MYC binding protein 2 [Source:HGNC Symbol;Acc:HGNC:23386]	13	77044657	77327094
2690	ENSG00000104979	970.376	1450.94	2165.26	1788.09	-0.706624	0.000244903	28974	C19orf53	protein_coding	chromosome 19 open reading frame 53 [Source:HGNC Symbol;Acc:HGNC:24991]	19	13774456	13778773
2963	ENSG00000106615	1256.64	1440.46	2025.56	1910.63	-0.545054	0.000244732	6009	RHEB	protein_coding	Ras homolog, mTORC1 binding [Source:HGNC Symbol;Acc:HGNC:10011]	7	151466012	151520120
6487	ENSG00000137331	187.283	207.902	357.832	335.666	-0.810578	0.000242744	8870	IER3	protein_coding	immediate early response 3 [Source:HGNC Symbol;Acc:HGNC:5392]	6	30743199	30744548
8842	ENSG00000158850	1210.06	1489.38	2061.03	1954.32	-0.572403	0.000244957	8703	B4GALT3	protein_coding	beta-1,4-galactosyltransferase 3 [Source:HGNC Symbol;Acc:HGNC:926]	1	161171310	161177968
22281	ENSG00000261236	1179.01	1464.92	2025.56	1922.35	-0.577925	0.000243424	23246	BOP1	protein_coding	BOP1 ribosomal biogenesis factor [Source:HGNC Symbol;Acc:HGNC:15519]	8	144262045	144291438
1359	ENSG00000081087	544.381	478.698	801.629	783.22	-0.632026	0.000247203	28962	OSTM1	protein_coding	osteoclastogenesis associated transmembrane protein 1 [Source:HGNC Symbol;Acc:HGNC:21652]	6	108041409	108165854
5614	ENSG00000131242	1164.45	1258.77	813.449	822.647	0.566862	0.000247763	84440	RAB11FIP4	protein_coding	RAB11 family interacting protein 4 [Source:HGNC Symbol;Acc:HGNC:30267]	17	31391675	31538211
9614	ENSG00000163956	1371.14	1719.12	2304.95	2282.53	-0.569537	0.000252966	4043	LRPAP1	protein_coding	LDL receptor related protein associated protein 1 [Source:HGNC Symbol;Acc:HGNC:6701]	4	3503612	3532446
11074	ENSG00000171443	243.564	334.564	143.992	157.71	0.939487	0.000252883	147807	ZNF524	protein_coding	zinc finger protein 524 [Source:HGNC Symbol;Acc:HGNC:28322]	19	55600022	55603138
15713	ENSG00000214425	654.033	408.815	286.91	296.238	0.864814	0.0002519	NA	LRRC37A4P	transcribed_unprocessed_pseudogene	leucine rich repeat containing 37 member A4, pseudogene [Source:HGNC Symbol;Acc:HGNC:25479]	17	45506741	45551537
3754	ENSG00000114023	2652.04	3438.24	4622.8	4389.23	-0.565083	0.000254357	26355	FAM162A	protein_coding	family with sequence similarity 162 member A [Source:HGNC Symbol;Acc:HGNC:17865]	3	122384176	122412334
9123	ENSG00000161203	4305.56	5640.42	7484.38	7181.11	-0.560071	0.000253941	1173	AP2M1	protein_coding	adaptor related protein complex 2 subunit mu 1 [Source:HGNC Symbol;Acc:HGNC:564]	3	184174689	184184091
291	ENSG00000013306	2265.83	3122.89	4082.29	4088.73	-0.600256	0.000255246	51629	SLC25A39	protein_coding	solute carrier family 25 member 39 [Source:HGNC Symbol;Acc:HGNC:24279]	17	44319625	44324870
11328	ENSG00000172893	1614.71	2074.65	2794.96	2700.24	-0.574404	0.000257292	1717	DHCR7	protein_coding	7-dehydrocholesterol reductase [Source:HGNC Symbol;Acc:HGNC:2860]	11	71428193	71452868
929	ENSG00000068078	298.876	337.185	522.241	514.687	-0.704351	0.000258427	2261	FGFR3	protein_coding	fibroblast growth factor receptor 3 [Source:HGNC Symbol;Acc:HGNC:3690]	4	1793293	1808872
1751	ENSG00000092148	2486.1	2099.11	1395.87	1670.87	0.580039	0.000260312	25831	HECTD1	protein_coding	HECT domain E3 ubiquitin protein ligase 1 [Source:HGNC Symbol;Acc:HGNC:20157]	14	31100112	31207804
11367	ENSG00000173141	895.657	1191.5	1751.55	1504.63	-0.640985	0.000262168	78988	MRPL57	protein_coding	mitochondrial ribosomal protein L57 [Source:HGNC Symbol;Acc:HGNC:14514]	13	21176658	21179084
8666	ENSG00000157191	1430.33	1656.22	2337.19	2156.79	-0.541671	0.000263779	55707	NECAP2	protein_coding	NECAP endocytosis associated 2 [Source:HGNC Symbol;Acc:HGNC:25528]	1	16440721	16460078
14919	ENSG00000204856	598.722	627.199	896.191	955.848	-0.595062	0.000267354	29902	FAM216A	protein_coding	family with sequence similarity 216 member A [Source:HGNC Symbol;Acc:HGNC:30180]	12	110468415	110490385
9326	ENSG00000162775	1405.1	1300.7	1866.53	2044.9	-0.531847	0.000269259	64783	RBM15	protein_coding	RNA binding motif protein 15 [Source:HGNC Symbol;Acc:HGNC:14959]	1	110338506	110346681
12621	ENSG00000182459	99.9487	137.145	252.524	220.58	-0.99418	0.000269431	400629	TEX19	protein_coding	testis expressed 19 [Source:HGNC Symbol;Acc:HGNC:33802]	17	82359247	82363775
8420	ENSG00000154518	1791.31	2479.1	3517.07	3063.62	-0.623481	0.00027309	518	ATP5MC3	protein_coding	ATP synthase membrane subunit c locus 3 [Source:HGNC Symbol;Acc:HGNC:843]	2	175176258	175184607
10876	ENSG00000170275	1212	1430.85	2040.61	1854.15	-0.559042	0.000276277	10491	CRTAP	protein_coding	cartilage associated protein [Source:HGNC Symbol;Acc:HGNC:2379]	3	33114014	33147773
933	ENSG00000068137	512.359	575.66	832.792	834.369	-0.615156	0.000280584	79990	PLEKHH3	protein_coding	pleckstrin homology, MyTH4 and FERM domain containing H3 [Source:HGNC Symbol;Acc:HGNC:26105]	17	42667914	42676994
4175	ENSG00000117505	2466.7	2317.49	3335.47	3364.12	-0.485903	0.000282193	1810	DR1	protein_coding	down-regulator of transcription 1 [Source:HGNC Symbol;Acc:HGNC:3017]	1	93345907	93369493
18809	ENSG00000236609	260.061	348.541	507.197	523.212	-0.758101	0.000282509	54753	ZNF853	protein_coding	zinc finger protein 853 [Source:HGNC Symbol;Acc:HGNC:21767]	7	6615610	6624290
12752	ENSG00000183255	5329.31	5573.16	7540.26	7438.99	-0.458272	0.000286927	754	PTTG1IP	protein_coding	PTTG1 interacting protein [Source:HGNC Symbol;Acc:HGNC:13524]	21	44849585	44873903
7337	ENSG00000143575	1760.26	2321.86	3156.01	2959.19	-0.582697	0.000289665	10456	HAX1	protein_coding	HCLS1 associated protein X-1 [Source:HGNC Symbol;Acc:HGNC:16915]	1	154272589	154275875
788	ENSG00000064393	1799.08	1257.02	884.371	1021.92	0.680411	0.000294502	28996	HIPK2	protein_coding	homeodomain interacting protein kinase 2 [Source:HGNC Symbol;Acc:HGNC:14402]	7	139561570	139777998
1951	ENSG00000100097	358.069	448.124	699.545	611.657	-0.700601	0.000295089	3956	LGALS1	protein_coding	galectin 1 [Source:HGNC Symbol;Acc:HGNC:6561]	22	37675636	37679802
2663	ENSG00000104884	1120.78	1291.96	1707.49	1821.12	-0.548066	0.000294821	2068	ERCC2	protein_coding	ERCC excision repair 2, TFIIH core complex helicase subunit [Source:HGNC Symbol;Acc:HGNC:3434]	19	45349837	45370918
3933	ENSG00000115524	4937.27	4753.78	6465.69	6924.3	-0.466467	0.000295495	23451	SF3B1	protein_coding	splicing factor 3b subunit 1 [Source:HGNC Symbol;Acc:HGNC:10768]	2	197388515	197435079
7515	ENSG00000144867	543.411	649.911	942.398	894.043	-0.621189	0.0002993	58477	SRPRB	protein_coding	SRP receptor subunit beta [Source:HGNC Symbol;Acc:HGNC:24085]	3	133784023	133825772
5891	ENSG00000133315	372.624	531.11	793.033	709.693	-0.732236	0.000303921	28992	MACROD1	protein_coding	mono-ADP ribosylhydrolase 1 [Source:HGNC Symbol;Acc:HGNC:29598]	11	63998558	64166113
9995	ENSG00000165716	516.24	603.614	884.371	838.631	-0.620925	0.000305667	138311	DIPK1B	protein_coding	divergent protein kinase domain 1B [Source:HGNC Symbol;Acc:HGNC:28290]	9	136712572	136724742
7831	ENSG00000147955	1150.87	1371.45	1892.32	1809.4	-0.55301	0.000307947	10280	SIGMAR1	protein_coding	sigma non-opioid intracellular receptor 1 [Source:HGNC Symbol;Acc:HGNC:8157]	9	34634722	34637809
8168	ENSG00000151806	720.019	620.211	437.35	410.258	0.660541	0.000309105	60558	GUF1	protein_coding	GUF1 homolog, GTPase [Source:HGNC Symbol;Acc:HGNC:25799]	4	44678420	44700928
10103	ENSG00000166257	119.356	98.7096	40.8337	43.6898	1.36627	0.000310403	55800	SCN3B	protein_coding	sodium voltage-gated channel beta subunit 3 [Source:HGNC Symbol;Acc:HGNC:20665]	11	123629187	123655244
2749	ENSG00000105369	298.876	425.412	659.786	571.164	-0.763573	0.000317881	973	CD79A	protein_coding	CD79a molecule [Source:HGNC Symbol;Acc:HGNC:1698]	19	41877279	41881372
5657	ENSG00000131650	82.482	89.1007	174.08	180.087	-1.04481	0.000319475	79412	KREMEN2	protein_coding	kringle containing transmembrane protein 2 [Source:HGNC Symbol;Acc:HGNC:18797]	16	2964216	2968383
17341	ENSG00000229117	14162.6	17852.5	24960.1	21604.1	-0.54042	0.000318849	6171	RPL41	protein_coding	ribosomal protein L41 [Source:HGNC Symbol;Acc:HGNC:10354]	12	56116590	56117967
3630	ENSG00000112695	2063.02	2892.28	4024.26	3568.71	-0.615352	0.000320689	1347	COX7A2	protein_coding	cytochrome c oxidase subunit 7A2 [Source:HGNC Symbol;Acc:HGNC:2288]	6	75237675	75250323
8798	ENSG00000158477	230.95	249.831	418.008	390.012	-0.748449	0.000321158	909	CD1A	protein_coding	CD1a molecule [Source:HGNC Symbol;Acc:HGNC:1634]	1	158254424	158258269
7619	ENSG00000145901	1310.98	1653.6	2250.15	2144	-0.567295	0.000322759	10318	TNIP1	protein_coding	TNFAIP3 interacting protein 1 [Source:HGNC Symbol;Acc:HGNC:16903]	5	151029945	151093577
9882	ENSG00000165119	9515.51	10405.6	13869.5	13472.4	-0.456778	0.000325277	3190	HNRNPK	protein_coding	heterogeneous nuclear ribonucleoprotein K [Source:HGNC Symbol;Acc:HGNC:5044]	9	83968083	83980616
5770	ENSG00000132510	5887.27	5555.69	3754.55	4359.39	0.495935	0.000326853	23135	KDM6B	protein_coding	lysine demethylase 6B [Source:HGNC Symbol;Acc:HGNC:29012]	17	7839904	7854796
4802	ENSG00000124155	1360.47	1663.21	2191.05	2233.51	-0.54882	0.000329877	51604	PIGT	protein_coding	phosphatidylinositol glycan anchor biosynthesis class T [Source:HGNC Symbol;Acc:HGNC:14938]	20	45416084	45456934
4985	ENSG00000125656	1795.2	2479.1	3426.8	3085.99	-0.607205	0.000328912	8192	CLPP	protein_coding	caseinolytic mitochondrial matrix peptidase proteolytic subunit [Source:HGNC Symbol;Acc:HGNC:2084]	19	6361531	6370242
7872	ENSG00000148362	851.99	1193.25	1575.32	1611.2	-0.638968	0.000329701	286257	PAXX	protein_coding	PAXX non-homologous end joining factor [Source:HGNC Symbol;Acc:HGNC:27849]	9	136992422	136993984
1889	ENSG00000099817	1519.61	2042.33	2676.75	2678.93	-0.587966	0.000334474	5434	POLR2E	protein_coding	RNA polymerase II subunit E [Source:HGNC Symbol;Acc:HGNC:9192]	19	1086574	1095380
6295	ENSG00000136153	873.338	872.663	564.149	595.673	0.590125	0.000335465	4008	LMO7	protein_coding	LIM domain 7 [Source:HGNC Symbol;Acc:HGNC:6646]	13	75620434	75859870
7351	ENSG00000143641	2335.7	2537.62	3378.45	3438.71	-0.484132	0.000334722	2590	GALNT2	protein_coding	polypeptide N-acetylgalactosaminyltransferase 2 [Source:HGNC Symbol;Acc:HGNC:4124]	1	230057990	230282122
10478	ENSG00000168002	1031.51	1271.87	1705.34	1709.23	-0.567432	0.000334861	5436	POLR2G	protein_coding	RNA polymerase II subunit G [Source:HGNC Symbol;Acc:HGNC:9194]	11	62761565	62766710
886	ENSG00000066739	1088.76	739.885	493.228	597.805	0.744309	0.000338538	55102	ATG2B	protein_coding	autophagy related 2B [Source:HGNC Symbol;Acc:HGNC:20187]	14	96279195	96363341
4358	ENSG00000119655	594.841	724.162	1031.59	983.554	-0.610687	0.00033822	10577	NPC2	protein_coding	NPC intracellular cholesterol transporter 2 [Source:HGNC Symbol;Acc:HGNC:14537]	14	74476192	74494177
6084	ENSG00000134909	1695.25	1532.18	1011.17	1177.49	0.560108	0.000337432	9743	ARHGAP32	protein_coding	Rho GTPase activating protein 32 [Source:HGNC Symbol;Acc:HGNC:17399]	11	128965060	129279324
11712	ENSG00000175416	716.138	1036.01	1543.08	1285.12	-0.689923	0.000337016	1212	CLTB	protein_coding	clathrin light chain B [Source:HGNC Symbol;Acc:HGNC:2091]	5	176392455	176416569
3990	ENSG00000115977	1610.82	1148.7	882.222	871.665	0.653326	0.000339997	22848	AAK1	protein_coding	AP2 associated kinase 1 [Source:HGNC Symbol;Acc:HGNC:19679]	2	69457997	69674349
12818	ENSG00000183684	1998	3066.11	4264.97	3765.85	-0.664879	0.000340587	10189	ALYREF	protein_coding	Aly/REF export factor [Source:HGNC Symbol;Acc:HGNC:19071]	17	81887835	81891586
8435	ENSG00000154719	493.921	607.108	876.849	832.238	-0.633506	0.000346489	54148	MRPL39	protein_coding	mitochondrial ribosomal protein L39 [Source:HGNC Symbol;Acc:HGNC:14027]	21	25585656	25607517
6501	ENSG00000137460	160.112	131.904	50.5048	74.5924	1.22176	0.000351525	85462	FHDC1	protein_coding	FH2 domain containing 1 [Source:HGNC Symbol;Acc:HGNC:29363]	4	152936352	152979696
67	ENSG00000005022	5535.03	6903.56	9735.6	8362.87	-0.540929	0.000357235	292	SLC25A5	protein_coding	solute carrier family 25 member 5 [Source:HGNC Symbol;Acc:HGNC:10991]	X	119468422	119471396
9011	ENSG00000160284	446.373	551.201	788.734	770.433	-0.643346	0.000361554	84221	SPATC1L	protein_coding	spermatogenesis and centriole associated 1 like [Source:HGNC Symbol;Acc:HGNC:1298]	21	46161148	46184476
13251	ENSG00000186204	196.016	218.384	101.01	109.757	0.97586	0.000361447	66002	CYP4F12	protein_coding	cytochrome P450 family 4 subfamily F member 12 [Source:HGNC Symbol;Acc:HGNC:18857]	19	15673018	15697174
1661	ENSG00000090013	407.558	677.864	1002.57	871.665	-0.786675	0.000364071	645	BLVRB	protein_coding	biliverdin reductase B [Source:HGNC Symbol;Acc:HGNC:1063]	19	40447765	40465764
8815	ENSG00000158604	2509.39	2957.79	1973.98	1820.05	0.527279	0.00036432	222068	TMED4	protein_coding	transmembrane p24 trafficking protein 4 [Source:HGNC Symbol;Acc:HGNC:22301]	7	44577894	44582287
872	ENSG00000066379	424.054	555.569	797.331	760.842	-0.668432	0.000370021	30834	ZNRD1	protein_coding	zinc ribbon domain containing 1 [Source:HGNC Symbol;Acc:HGNC:13182]	6	30058899	30064909
1122	ENSG00000074071	1148.93	1685.05	2344.71	2106.7	-0.650848	0.000370165	65993	MRPS34	protein_coding	mitochondrial ribosomal protein S34 [Source:HGNC Symbol;Acc:HGNC:16618]	16	1771890	1773150
2083	ENSG00000100485	1080.03	884.892	604.983	671.331	0.621958	0.000369919	6655	SOS2	protein_coding	SOS Ras/Rho guanine nucleotide exchange factor 2 [Source:HGNC Symbol;Acc:HGNC:11188]	14	50117130	50231578
6494	ENSG00000137409	4155.15	5227.24	6989	6537.49	-0.527596	0.000368216	23787	MTCH1	protein_coding	mitochondrial carrier 1 [Source:HGNC Symbol;Acc:HGNC:17586]	6	36968141	36986298
10537	ENSG00000168286	766.597	980.981	1418.43	1256.35	-0.613361	0.000368334	57215	THAP11	protein_coding	THAP domain containing 11 [Source:HGNC Symbol;Acc:HGNC:23194]	16	67842320	67844195
11658	ENSG00000175115	2116.39	2132.3	1415.21	1569.64	0.509353	0.000371887	55690	PACS1	protein_coding	phosphofurin acidic cluster sorting protein 1 [Source:HGNC Symbol;Acc:HGNC:30032]	11	66070272	66244744
13730	ENSG00000189339	2634.57	2621.48	1885.87	1877.6	0.481911	0.000371906	728661	SLC35E2B	protein_coding	solute carrier family 35 member E2B [Source:HGNC Symbol;Acc:HGNC:33941]	1	1659529	1692795
2050	ENSG00000100379	467.721	572.166	851.059	771.498	-0.640966	0.000378289	79734	KCTD17	protein_coding	potassium channel tetramerization domain containing 17 [Source:HGNC Symbol;Acc:HGNC:25705]	22	37051736	37063390
3107	ENSG00000108106	7111.89	10566.3	14071.5	13023.8	-0.615965	0.000378294	27338	UBE2S	protein_coding	ubiquitin conjugating enzyme E2 S [Source:HGNC Symbol;Acc:HGNC:17895]	19	55399745	55407788
9664	ENSG00000164096	1520.58	1858.01	2555.33	2370.97	-0.543708	0.00038008	401152	C4orf3	protein_coding	chromosome 4 open reading frame 3 [Source:HGNC Symbol;Acc:HGNC:19225]	4	119296419	119304445
1318	ENSG00000079739	1164.45	1476.28	2005.15	1912.76	-0.568638	0.000383767	5236	PGM1	protein_coding	phosphoglucomutase 1 [Source:HGNC Symbol;Acc:HGNC:8905]	1	63593411	63660245
4353	ENSG00000119632	481.307	730.276	1044.48	951.586	-0.719063	0.000382424	83982	IFI27L2	protein_coding	interferon alpha inducible protein 27 like 2 [Source:HGNC Symbol;Acc:HGNC:19753]	14	94127779	94130253
6406	ENSG00000136877	1312.92	1733.1	2339.34	2221.79	-0.581973	0.000382709	2356	FPGS	protein_coding	folylpolyglutamate synthase [Source:HGNC Symbol;Acc:HGNC:3824]	9	127794597	127814327
11946	ENSG00000177150	474.514	408.815	663.01	716.087	-0.643457	0.00038437	125228	FAM210A	protein_coding	family with sequence similarity 210 member A [Source:HGNC Symbol;Acc:HGNC:28346]	18	13663347	13726663
12436	ENSG00000180879	2385.18	3360.49	4764.64	4046.1	-0.616494	0.000384094	6748	SSR4	protein_coding	signal sequence receptor subunit 4 [Source:HGNC Symbol;Acc:HGNC:11326]	X	153793516	153798499
5197	ENSG00000127585	314.402	362.518	202.019	186.481	0.801755	0.000386368	146330	FBXL16	protein_coding	F-box and leucine rich repeat protein 16 [Source:HGNC Symbol;Acc:HGNC:14150]	16	692498	705808
23809	ENSG00000271254	1193.56	995.831	766.168	670.266	0.607663	0.000386778	102724250	AC240274.1	protein_coding	neuroblastoma breakpoint family member 1 [Source:NCBI gene (formerly Entrezgene);Acc:102724250]	KI270711.1	4612	29626
4040	ENSG00000116353	261.031	289.141	465.289	436.898	-0.712869	0.000390635	51102	MECR	protein_coding	mitochondrial trans-2-enoyl-CoA reductase [Source:HGNC Symbol;Acc:HGNC:19691]	1	29192657	29230942
16445	ENSG00000224660	187.283	110.066	49.4302	70.33	1.30969	0.000390522	100505696	SH3BP5-AS1	lncRNA	SH3BP5 antisense RNA 1 [Source:HGNC Symbol;Acc:HGNC:44501]	3	15254184	15264515
1752	ENSG00000092199	11002.1	12792.1	17244.7	15928.7	-0.479364	0.000392622	3183	HNRNPC	protein_coding	heterogeneous nuclear ribonucleoprotein C [Source:HGNC Symbol;Acc:HGNC:5035]	14	21209136	21269494
13267	ENSG00000186310	149.438	151.122	265.419	275.992	-0.848998	0.000396425	4675	NAP1L3	protein_coding	nucleosome assembly protein 1 like 3 [Source:HGNC Symbol;Acc:HGNC:7639]	X	93670930	93673578
2613	ENSG00000104529	1640.91	1860.63	2674.6	2361.38	-0.524033	0.000397506	1936	EEF1D	protein_coding	eukaryotic translation elongation factor 1 delta [Source:HGNC Symbol;Acc:HGNC:3211]	8	143579697	143599541
7784	ENSG00000147443	1371.14	1700.78	1079.94	970.767	0.583421	0.00040741	9046	DOK2	protein_coding	docking protein 2 [Source:HGNC Symbol;Acc:HGNC:2991]	8	21908873	21913690
24968	ENSG00000276953	32.0224	46.2974	121.426	88.4452	-1.41806	0.000407953	NA	TRBV12-4	TR_V_gene	T cell receptor beta variable 12-4 [Source:HGNC Symbol;Acc:HGNC:12186]	7	142563740	142564245
144	ENSG00000007080	1053.83	1591.58	2189.97	2000.14	-0.662858	0.000411507	115098	CCDC124	protein_coding	coiled-coil domain containing 124 [Source:HGNC Symbol;Acc:HGNC:25171]	19	17933015	17943991
6345	ENSG00000136492	594.841	483.066	309.476	348.453	0.711453	0.000415626	83990	BRIP1	protein_coding	BRCA1 interacting protein C-terminal helicase 1 [Source:HGNC Symbol;Acc:HGNC:20473]	17	61679139	61863528
12886	ENSG00000184117	2567.62	3068.73	4201.57	3848.97	-0.514101	0.0004149	8508	NIPSNAP1	protein_coding	nipsnap homolog 1 [Source:HGNC Symbol;Acc:HGNC:7827]	22	29554808	29581327
1688	ENSG00000090661	481.307	642.923	875.774	894.043	-0.653601	0.000421037	79603	CERS4	protein_coding	ceramide synthase 4 [Source:HGNC Symbol;Acc:HGNC:23747]	19	8206736	8262421
1782	ENSG00000093072	890.805	884.019	1262.62	1302.17	-0.531199	0.000423085	51816	ADA2	protein_coding	adenosine deaminase 2 [Source:HGNC Symbol;Acc:HGNC:1839]	22	17178790	17258235
2064	ENSG00000100418	471.603	519.754	745.752	765.105	-0.607425	0.000419967	27351	DESI1	protein_coding	desumoylating isopeptidase 1 [Source:HGNC Symbol;Acc:HGNC:24577]	22	41598028	41621043
3993	ENSG00000116001	2618.07	2298.27	1738.65	1724.15	0.505459	0.000423276	7072	TIA1	protein_coding	TIA1 cytotoxic granule associated RNA binding protein [Source:HGNC Symbol;Acc:HGNC:11802]	2	70209444	70248660
8411	ENSG00000154359	491.01	447.251	708.142	727.808	-0.614422	0.000421841	91694	LONRF1	protein_coding	LON peptidase N-terminal domain and ring finger 1 [Source:HGNC Symbol;Acc:HGNC:26302]	8	12721906	12756073
11542	ENSG00000174307	497.803	655.152	872.551	935.602	-0.64819	0.000420625	23612	PHLDA3	protein_coding	pleckstrin homology like domain family A member 3 [Source:HGNC Symbol;Acc:HGNC:8934]	1	201464278	201469237
11627	ENSG00000174917	556.026	918.96	1384.05	1124.21	-0.764941	0.00042086	125988	MICOS13	protein_coding	mitochondrial contact site and cristae organizing system subunit 13 [Source:HGNC Symbol;Acc:HGNC:33702]	19	5678421	5680516
19216	ENSG00000239672	167.875	237.602	363.205	360.175	-0.832987	0.000421421	4830	NME1	protein_coding	NME/NM23 nucleoside diphosphate kinase 1 [Source:HGNC Symbol;Acc:HGNC:7849]	17	51153559	51162428
24120	ENSG00000272556	165.934	111.813	65.5488	50.0835	1.26268	0.000419535	NA	GTF2IP13	transcribed_unprocessed_pseudogene	general transcription factor IIi pseudogene 13 [Source:HGNC Symbol;Acc:HGNC:51725]	7	45769105	45815263
8514	ENSG00000155660	2364.81	3105.42	4058.65	3962.99	-0.552001	0.000424771	9601	PDIA4	protein_coding	protein disulfide isomerase family A member 4 [Source:HGNC Symbol;Acc:HGNC:30167]	7	149003062	149028662
10352	ENSG00000167528	1023.75	877.03	555.553	674.528	0.627389	0.000425138	121274	ZNF641	protein_coding	zinc finger protein 641 [Source:HGNC Symbol;Acc:HGNC:31834]	12	48337180	48351414
8874	ENSG00000159199	412.41	554.696	828.493	727.808	-0.685196	0.000427464	516	ATP5MC1	protein_coding	ATP synthase membrane subunit c locus 1 [Source:HGNC Symbol;Acc:HGNC:841]	17	48892765	48895871
3757	ENSG00000114054	1598.21	1895.57	2636.99	2402.94	-0.528291	0.00043067	5096	PCCB	protein_coding	propionyl-CoA carboxylase subunit beta [Source:HGNC Symbol;Acc:HGNC:8654]	3	136250340	136337896
6787	ENSG00000139343	1087.79	1528.69	1942.82	2075.8	-0.618478	0.000430702	6636	SNRPF	protein_coding	small nuclear ribonucleoprotein polypeptide F [Source:HGNC Symbol;Acc:HGNC:11162]	12	95858928	95903828
2798	ENSG00000105613	1139.22	1193.25	1710.72	1616.52	-0.51232	0.000441412	22983	MAST1	protein_coding	microtubule associated serine/threonine kinase 1 [Source:HGNC Symbol;Acc:HGNC:19034]	19	12833951	12874952
7266	ENSG00000143256	827.731	1255.27	1724.68	1595.21	-0.671687	0.000444146	5202	PFDN2	protein_coding	prefoldin subunit 2 [Source:HGNC Symbol;Acc:HGNC:8867]	1	161100556	161118055
9914	ENSG00000165280	4865.47	5689.34	7491.9	7226.94	-0.479647	0.000448048	7415	VCP	protein_coding	valosin containing protein [Source:HGNC Symbol;Acc:HGNC:12666]	9	35056064	35072627
731	ENSG00000060749	1099.44	778.321	563.075	606.329	0.682498	0.000450682	79832	QSER1	protein_coding	glutamine and serine rich 1 [Source:HGNC Symbol;Acc:HGNC:26154]	11	32892811	32993316
6746	ENSG00000138964	1191.62	1240.42	1728.98	1718.82	-0.503392	0.000453459	64098	PARVG	protein_coding	parvin gamma [Source:HGNC Symbol;Acc:HGNC:14654]	22	44172956	44219533
9611	ENSG00000163946	1556.48	1286.72	914.459	999.538	0.570532	0.000453577	23272	TASOR	protein_coding	transcription activation suppressor [Source:HGNC Symbol;Acc:HGNC:30314]	3	56620133	56683237
4309	ENSG00000119242	890.805	893.628	623.251	572.23	0.577919	0.000454975	80212	CCDC92	protein_coding	coiled-coil domain containing 92 [Source:HGNC Symbol;Acc:HGNC:29563]	12	123918660	123972831
792	ENSG00000064545	720.019	919.834	1236.83	1239.3	-0.593778	0.000466586	54929	TMEM161A	protein_coding	transmembrane protein 161A [Source:HGNC Symbol;Acc:HGNC:26020]	19	19119169	19138513
5312	ENSG00000128731	1560.36	1250.03	910.161	969.701	0.579706	0.000467418	8924	HERC2	protein_coding	HECT and RLD domain containing E3 ubiquitin protein ligase 2 [Source:HGNC Symbol;Acc:HGNC:4868]	15	28111040	28322179
13564	ENSG00000188342	340.602	294.382	492.153	528.54	-0.685633	0.000467944	2963	GTF2F2	protein_coding	general transcription factor IIF subunit 2 [Source:HGNC Symbol;Acc:HGNC:4653]	13	45120510	45284893
2736	ENSG00000105290	819.968	997.579	1307.75	1389.55	-0.56895	0.000468962	333	APLP1	protein_coding	amyloid beta precursor like protein 1 [Source:HGNC Symbol;Acc:HGNC:597]	19	35867899	35879792
6150	ENSG00000135390	3045.04	3990.31	5536.18	4827.19	-0.558575	0.00047024	517	ATP5MC2	protein_coding	ATP synthase membrane subunit c locus 2 [Source:HGNC Symbol;Acc:HGNC:842]	12	53632726	53677408
10410	ENSG00000167721	616.189	581.775	927.354	858.878	-0.576565	0.000483301	55720	TSR1	protein_coding	TSR1 ribosome maturation factor [Source:HGNC Symbol;Acc:HGNC:25542]	17	2322396	2336657
13135	ENSG00000185624	7708.67	9575.71	12106.1	12299.2	-0.497639	0.000485734	5034	P4HB	protein_coding	prolyl 4-hydroxylase subunit beta [Source:HGNC Symbol;Acc:HGNC:8548]	17	81843161	81860624
11750	ENSG00000175701	136.823	211.396	354.608	298.37	-0.904412	0.000487579	205251	MTLN	protein_coding	mitoregulin [Source:HGNC Symbol;Acc:HGNC:27339]	2	110211529	110245420
449	ENSG00000033627	1374.05	1430.85	984.306	973.963	0.518473	0.000489345	535	ATP6V0A1	protein_coding	ATPase H+ transporting V0 subunit a1 [Source:HGNC Symbol;Acc:HGNC:865]	17	42458844	42522582
14348	ENSG00000198755	10088	11887.1	16414.1	14456	-0.49028	0.000489735	4736	RPL10A	protein_coding	ribosomal protein L10a [Source:HGNC Symbol;Acc:HGNC:10299]	6	35468401	35470785
1273	ENSG00000078319	423.084	471.71	744.677	644.691	-0.634236	0.000498099	5379	PMS2P1	transcribed_unprocessed_pseudogene	PMS1 homolog 2, mismatch repair system component pseudogene 1 [Source:HGNC Symbol;Acc:HGNC:9123]	7	100319222	100336307
1600	ENSG00000088882	932.531	1162.68	1639.79	1477.99	-0.572854	0.000498001	56265	CPXM1	protein_coding	carboxypeptidase X, M14 family member 1 [Source:HGNC Symbol;Acc:HGNC:15771]	20	2794074	2800627
8244	ENSG00000152518	3755.36	3362.24	4678.68	5286.47	-0.485625	0.00050118	678	ZFP36L2	protein_coding	ZFP36 ring finger protein like 2 [Source:HGNC Symbol;Acc:HGNC:1108]	2	43222402	43226606
12995	ENSG00000184897	7921.18	10565.4	13243	13541.7	-0.534835	0.000502586	8971	H1-10	protein_coding	H1.10 linker histone [Source:HGNC Symbol;Acc:HGNC:4722]	3	129314771	129316286
9595	ENSG00000163900	408.528	368.632	615.729	592.477	-0.63713	0.000504105	90407	TMEM41A	protein_coding	transmembrane protein 41A [Source:HGNC Symbol;Acc:HGNC:30544]	3	185476496	185499057
2291	ENSG00000101639	1247.9	1010.68	695.247	791.745	0.602524	0.000506419	55125	CEP192	protein_coding	centrosomal protein 192 [Source:HGNC Symbol;Acc:HGNC:25515]	18	12991362	13125052
3893	ENSG00000115286	634.626	830.733	1146.57	1094.38	-0.611995	0.000508849	374291	NDUFS7	protein_coding	NADH:ubiquinone oxidoreductase core subunit S7 [Source:HGNC Symbol;Acc:HGNC:7714]	19	1383527	1395589
1349	ENSG00000080839	527.885	426.286	277.239	301.566	0.720336	0.000514267	5933	RBL1	protein_coding	RB transcriptional corepressor like 1 [Source:HGNC Symbol;Acc:HGNC:9893]	20	36996349	37095997
8823	ENSG00000158710	6018.27	7886.29	10483.5	9640.53	-0.53324	0.000514162	8407	TAGLN2	protein_coding	transgelin 2 [Source:HGNC Symbol;Acc:HGNC:11554]	1	159918107	159925507
10359	ENSG00000167552	4026.09	4883.07	6534.46	6061.16	-0.499406	0.000511975	7846	TUBA1A	protein_coding	tubulin alpha 1a [Source:HGNC Symbol;Acc:HGNC:20766]	12	49184795	49189080
10486	ENSG00000168028	26153.6	34095	45906.7	40981.1	-0.528197	0.00051388	3921	RPSA	protein_coding	ribosomal protein SA [Source:HGNC Symbol;Acc:HGNC:6502]	3	39406716	39412542
14701	ENSG00000203778	155.26	241.096	372.876	349.519	-0.863476	0.000514729	619208	FAM229B	protein_coding	family with sequence similarity 229 member B [Source:HGNC Symbol;Acc:HGNC:33858]	6	112087591	112102790
5160	ENSG00000127184	3431.25	4451.54	6309.87	5300.32	-0.558422	0.000515899	1350	COX7C	protein_coding	cytochrome c oxidase subunit 7C [Source:HGNC Symbol;Acc:HGNC:2292]	5	86617928	86620962
3076	ENSG00000107833	425.995	653.405	958.516	829.041	-0.726458	0.000523534	10360	NPM3	protein_coding	nucleophosmin/nucleoplasmin 3 [Source:HGNC Symbol;Acc:HGNC:7931]	10	101781325	101783413
13912	ENSG00000196743	993.665	1132.1	1571.02	1496.11	-0.528516	0.000529531	2760	GM2A	protein_coding	GM2 ganglioside activator [Source:HGNC Symbol;Acc:HGNC:4367]	5	151212150	151270440
4399	ENSG00000119906	1030.54	813.262	581.342	616.986	0.621047	0.000531529	55719	SLF2	protein_coding	SMC5-SMC6 complex localization factor 2 [Source:HGNC Symbol;Acc:HGNC:17814]	10	100912963	100965134
16557	ENSG00000225178	809.294	957.396	1259.4	1337.33	-0.555129	0.000541274	NA	RPSAP58	processed_pseudogene	ribosomal protein SA pseudogene 58 [Source:HGNC Symbol;Acc:HGNC:36809]	19	23827162	23828049
1605	ENSG00000088986	1776.76	2210.05	3074.34	2722.62	-0.539729	0.000544192	8655	DYNLL1	protein_coding	dynein light chain LC8-type 1 [Source:HGNC Symbol;Acc:HGNC:15476]	12	120469850	120498493
2761	ENSG00000105404	207.66	265.555	416.933	384.684	-0.758868	0.000544155	10567	RABAC1	protein_coding	Rab acceptor 1 [Source:HGNC Symbol;Acc:HGNC:9794]	19	41956681	41959321
3205	ENSG00000108861	800.56	854.319	1193.85	1198.81	-0.531647	0.000543864	1845	DUSP3	protein_coding	dual specificity phosphatase 3 [Source:HGNC Symbol;Acc:HGNC:3069]	17	43766125	43778977
5215	ENSG00000127884	1353.67	1579.35	2316.77	1957.52	-0.542964	0.000545245	1892	ECHS1	protein_coding	enoyl-CoA hydratase, short chain 1 [Source:HGNC Symbol;Acc:HGNC:3151]	10	133362485	133373354
10426	ENSG00000167775	729.723	930.316	1275.51	1219.05	-0.586837	0.000548569	51293	CD320	protein_coding	CD320 molecule [Source:HGNC Symbol;Acc:HGNC:16692]	19	8302127	8308358
3692	ENSG00000113369	415.321	433.274	212.765	287.713	0.761766	0.00054983	57561	ARRDC3	protein_coding	arrestin domain containing 3 [Source:HGNC Symbol;Acc:HGNC:29263]	5	91368631	91383317
12217	ENSG00000179091	1992.18	2921.98	3863.08	3626.26	-0.607528	0.000558553	1537	CYC1	protein_coding	cytochrome c1 [Source:HGNC Symbol;Acc:HGNC:2579]	8	144095039	144097525
10411	ENSG00000167733	201.838	245.464	384.696	369.765	-0.752889	0.000559902	374875	HSD11B1L	protein_coding	hydroxysteroid 11-beta dehydrogenase 1 like [Source:HGNC Symbol;Acc:HGNC:30419]	19	5680604	5688523
10386	ENSG00000167645	1268.28	1860.63	2501.6	2318.76	-0.622934	0.0005616	90522	YIF1B	protein_coding	Yip1 interacting factor homolog B, membrane trafficking protein [Source:HGNC Symbol;Acc:HGNC:30511]	19	38303558	38317273
5455	ENSG00000130270	1400.25	1419.5	1920.26	2034.24	-0.487902	0.000563921	148229	ATP8B3	protein_coding	ATPase phospholipid transporting 8B3 [Source:HGNC Symbol;Acc:HGNC:13535]	19	1782075	1812276
2107	ENSG00000100599	625.893	646.417	409.411	421.98	0.613957	0.000569237	79890	RIN3	protein_coding	Ras and Rab interactor 3 [Source:HGNC Symbol;Acc:HGNC:18751]	14	92513781	92688994
3981	ENSG00000115904	763.686	596.625	366.428	468.866	0.702836	0.000568152	6654	SOS1	protein_coding	SOS Ras/Rac guanine nucleotide exchange factor 1 [Source:HGNC Symbol;Acc:HGNC:11187]	2	38981549	39124345
7902	ENSG00000148730	3953.31	3970.22	3014.17	2734.34	0.462973	0.000568668	1979	EIF4EBP2	protein_coding	eukaryotic translation initiation factor 4E binding protein 2 [Source:HGNC Symbol;Acc:HGNC:3289]	10	70404145	70428618
4801	ENSG00000124151	1706.89	1491.13	1071.35	1147.66	0.526983	0.00058065	8202	NCOA3	protein_coding	nuclear receptor coactivator 3 [Source:HGNC Symbol;Acc:HGNC:7670]	20	47501887	47656877
7495	ENSG00000144741	453.166	523.248	803.778	699.037	-0.621419	0.000581901	115286	SLC25A26	protein_coding	solute carrier family 25 member 26 [Source:HGNC Symbol;Acc:HGNC:20661]	3	66133610	66388116
11282	ENSG00000172590	829.672	1202.86	1805.28	1427.91	-0.668966	0.000587614	122704	MRPL52	protein_coding	mitochondrial ribosomal protein L52 [Source:HGNC Symbol;Acc:HGNC:16655]	14	22829879	22835037
13029	ENSG00000185043	1283.81	1694.66	2249.07	2154.65	-0.563652	0.000590071	10519	CIB1	protein_coding	calcium and integrin binding 1 [Source:HGNC Symbol;Acc:HGNC:16920]	15	90229975	90234047
13796	ENSG00000196295	606.485	497.916	355.683	335.666	0.67511	0.00059258	NA	GARS1-DT	lncRNA	GARS1 divergent transcript [Source:HGNC Symbol;Acc:HGNC:48951]	7	30516309	30595286
5551	ENSG00000130779	1202.3	1160.06	719.962	874.862	0.566686	0.000593638	6249	CLIP1	protein_coding	CAP-Gly domain containing linker protein 1 [Source:HGNC Symbol;Acc:HGNC:10461]	12	122271432	122422632
9076	ENSG00000160799	612.307	810.642	1117.55	1059.21	-0.612407	0.000601709	151903	CCDC12	protein_coding	coiled-coil domain containing 12 [Source:HGNC Symbol;Acc:HGNC:28332]	3	46921726	46982010
10090	ENSG00000166189	560.877	720.667	1035.89	930.274	-0.616607	0.000601831	79803	HPS6	protein_coding	HPS6 biogenesis of lysosomal organelles complex 2 subunit 3 [Source:HGNC Symbol;Acc:HGNC:18817]	10	102065349	102068036
10515	ENSG00000168172	1713.68	1175.78	777.989	1013.39	0.689212	0.000602415	84376	HOOK3	protein_coding	hook microtubule tethering protein 3 [Source:HGNC Symbol;Acc:HGNC:23576]	8	42896946	43030535
5804	ENSG00000132694	1133.4	1148.7	780.138	802.401	0.528148	0.000614813	9826	ARHGEF11	protein_coding	Rho guanine nucleotide exchange factor 11 [Source:HGNC Symbol;Acc:HGNC:14580]	1	156934840	157045742
11524	ENSG00000174165	1759.29	1976.81	2669.23	2559.58	-0.484719	0.000613864	254359	ZDHHC24	protein_coding	zinc finger DHHC-type containing 24 [Source:HGNC Symbol;Acc:HGNC:27387]	11	66520637	66546235
11161	ENSG00000171863	12762.4	14630.9	20126.7	17778.6	-0.468537	0.000620578	6201	RPS7	protein_coding	ribosomal protein S7 [Source:HGNC Symbol;Acc:HGNC:10440]	2	3575260	3580920
7399	ENSG00000143977	694.789	1031.65	1486.13	1259.55	-0.668491	0.000628308	6637	SNRPG	protein_coding	small nuclear ribonucleoprotein polypeptide G [Source:HGNC Symbol;Acc:HGNC:11163]	2	70281362	70293740
7821	ENSG00000147804	192.134	318.841	476.034	437.964	-0.836617	0.000629585	55630	SLC39A4	protein_coding	solute carrier family 39 member 4 [Source:HGNC Symbol;Acc:HGNC:17129]	8	144409742	144416844
4712	ENSG00000123131	361.95	474.33	701.694	629.773	-0.669733	0.000632059	10549	PRDX4	protein_coding	peroxiredoxin 4 [Source:HGNC Symbol;Acc:HGNC:17169]	X	23664262	23686397
5094	ENSG00000126457	4487.02	6009.06	7728.31	7472.02	-0.534087	0.000632176	3276	PRMT1	protein_coding	protein arginine methyltransferase 1 [Source:HGNC Symbol;Acc:HGNC:5187]	19	49675786	49689029
2988	ENSG00000106803	799.59	1131.23	1566.72	1412.99	-0.625181	0.000634663	10952	SEC61B	protein_coding	SEC61 translocon subunit beta [Source:HGNC Symbol;Acc:HGNC:16993]	9	99222064	99230615
7019	ENSG00000141101	810.264	1075.32	1514.07	1343.73	-0.599172	0.000633941	28987	NOB1	protein_coding	NIN1 (RPN12) binding protein 1 homolog [Source:HGNC Symbol;Acc:HGNC:29540]	16	69741871	69754926
2845	ENSG00000105810	8469.44	6283.35	4377.8	5482.54	0.581167	0.000635746	1021	CDK6	protein_coding	cyclin dependent kinase 6 [Source:HGNC Symbol;Acc:HGNC:1777]	7	92604921	92836573
5454	ENSG00000130255	10016.2	13472.6	18232.2	16001.1	-0.543357	0.000638441	25873	RPL36	protein_coding	ribosomal protein L36 [Source:HGNC Symbol;Acc:HGNC:13631]	19	5674947	5691875
3018	ENSG00000107223	2743.25	4199.96	5808.05	4957.2	-0.632444	0.000644706	8721	EDF1	protein_coding	endothelial differentiation related factor 1 [Source:HGNC Symbol;Acc:HGNC:3164]	9	136862119	136866308
14869	ENSG00000204592	5459.34	6820.57	8950.09	8392.71	-0.497912	0.000644084	3133	HLA-E	protein_coding	major histocompatibility complex, class I, E [Source:HGNC Symbol;Acc:HGNC:4962]	6	30489509	30494194
5088	ENSG00000126353	310.52	390.471	214.914	191.809	0.786355	0.000646484	1236	CCR7	protein_coding	C-C motif chemokine receptor 7 [Source:HGNC Symbol;Acc:HGNC:1608]	17	40553769	40565472
9219	ENSG00000162244	15181.5	19213.4	26076.6	22892.4	-0.509625	0.000649426	6159	RPL29	protein_coding	ribosomal protein L29 [Source:HGNC Symbol;Acc:HGNC:10331]	3	51993522	51995895
6333	ENSG00000136425	223.187	318.841	525.465	413.455	-0.790852	0.00065196	10518	CIB2	protein_coding	calcium and integrin binding family member 2 [Source:HGNC Symbol;Acc:HGNC:24579]	15	78104606	78131535
9753	ENSG00000164466	1787.43	1823.94	2528.46	2457.29	-0.465214	0.00065429	94081	SFXN1	protein_coding	sideroflexin 1 [Source:HGNC Symbol;Acc:HGNC:16085]	5	175477062	175529742
5021	ENSG00000125835	2307.55	3305.46	4382.1	4040.78	-0.585221	0.000660731	6628	SNRPB	protein_coding	small nuclear ribonucleoprotein polypeptides B and B1 [Source:HGNC Symbol;Acc:HGNC:11153]	20	2461634	2470853
5080	ENSG00000126247	3187.69	3998.18	5436.25	4849.57	-0.51722	0.000660293	826	CAPNS1	protein_coding	calpain small subunit 1 [Source:HGNC Symbol;Acc:HGNC:1481]	19	36139953	36150353
5998	ENSG00000134291	2644.27	3120.27	4234.88	3867.08	-0.490857	0.000664075	79022	TMEM106C	protein_coding	transmembrane protein 106C [Source:HGNC Symbol;Acc:HGNC:28775]	12	47963569	47968878
10424	ENSG00000167772	38.815	44.5504	90.2639	117.217	-1.31409	0.000663849	51129	ANGPTL4	protein_coding	angiopoietin like 4 [Source:HGNC Symbol;Acc:HGNC:16039]	19	8363289	8374370
3821	ENSG00000114757	103.83	96.9625	36.5354	43.6898	1.32303	0.000668503	51555	PEX5L	protein_coding	peroxisomal biogenesis factor 5 like [Source:HGNC Symbol;Acc:HGNC:30024]	3	179794958	180037053
15441	ENSG00000213047	1217.82	985.349	530.838	816.254	0.709312	0.000669167	163486	DENND1B	protein_coding	DENN domain containing 1B [Source:HGNC Symbol;Acc:HGNC:28404]	1	197504748	197775696
14820	ENSG00000204387	1663.22	2380.39	3144.19	2947.46	-0.590764	0.000671648	50854	SNHG32	lncRNA	small nucleolar RNA host gene 32 [Source:HGNC Symbol;Acc:HGNC:19078]	6	31834608	31839766
5593	ENSG00000131094	483.247	626.326	886.52	824.779	-0.624081	0.000674517	10882	C1QL1	protein_coding	complement C1q like 1 [Source:HGNC Symbol;Acc:HGNC:24182]	17	44959693	44968303
5852	ENSG00000133027	364.861	460.354	671.606	624.445	-0.650164	0.000675366	10400	PEMT	protein_coding	phosphatidylethanolamine N-methyltransferase [Source:HGNC Symbol;Acc:HGNC:8830]	17	17505563	17591708
5314	ENSG00000128789	767.568	771.333	1100.36	1114.62	-0.52538	0.000678553	56984	PSMG2	protein_coding	proteasome assembly chaperone 2 [Source:HGNC Symbol;Acc:HGNC:24929]	18	12658043	12725740
2187	ENSG00000101096	1163.48	918.96	657.637	717.152	0.598498	0.000680314	4773	NFATC2	protein_coding	nuclear factor of activated T cells 2 [Source:HGNC Symbol;Acc:HGNC:7776]	20	51386957	51562831
11844	ENSG00000176393	1578.8	1713.88	2232.96	2359.25	-0.479753	0.00068445	6051	RNPEP	protein_coding	arginyl aminopeptidase [Source:HGNC Symbol;Acc:HGNC:10078]	1	201982372	202006147
3290	ENSG00000109787	360.01	382.609	225.66	224.843	0.721367	0.000688797	51274	KLF3	protein_coding	Kruppel like factor 3 [Source:HGNC Symbol;Acc:HGNC:16516]	4	38664197	38701517
13014	ENSG00000184986	141.675	189.557	284.761	306.894	-0.834918	0.000690657	80757	TMEM121	protein_coding	transmembrane protein 121 [Source:HGNC Symbol;Acc:HGNC:20511]	14	105526583	105530202
4161	ENSG00000117410	1945.6	2582.17	3483.76	3152.06	-0.551122	0.000692386	533	ATP6V0B	protein_coding	ATPase H+ transporting V0 subunit b [Source:HGNC Symbol;Acc:HGNC:861]	1	43974487	43978295
14959	ENSG00000205138	466.751	533.731	786.585	726.743	-0.596387	0.00069538	644096	SDHAF1	protein_coding	succinate dehydrogenase complex assembly factor 1 [Source:HGNC Symbol;Acc:HGNC:33867]	19	35995188	35996312
12745	ENSG00000183207	3657.35	5319.84	7134.07	6359.53	-0.587738	0.000699724	10856	RUVBL2	protein_coding	RuvB like AAA ATPase 2 [Source:HGNC Symbol;Acc:HGNC:10475]	19	48993562	49015970
14437	ENSG00000198937	471.603	616.717	896.191	794.942	-0.634859	0.000700499	154467	CCDC167	protein_coding	coiled-coil domain containing 167 [Source:HGNC Symbol;Acc:HGNC:21239]	6	37482938	37499893
1878	ENSG00000099624	1366.29	1745.33	2331.82	2194.08	-0.540087	0.000702134	513	ATP5F1D	protein_coding	ATP synthase F1 subunit delta [Source:HGNC Symbol;Acc:HGNC:837]	19	1241746	1244825
5055	ENSG00000125991	3030.48	3818.23	5110.65	4663.09	-0.51286	0.000704614	51614	ERGIC3	protein_coding	ERGIC and golgi 3 [Source:HGNC Symbol;Acc:HGNC:15927]	20	35542038	35557634
11458	ENSG00000173681	267.824	229.74	131.098	142.791	0.860488	0.000703921	256643	BCLAF3	protein_coding	BCLAF1 and THRAP3 family member 3 [Source:HGNC Symbol;Acc:HGNC:27413]	X	19912860	19970298
13375	ENSG00000187051	944.176	1399.41	1926.7	1714.56	-0.635031	0.000710768	91582	RPS19BP1	protein_coding	ribosomal protein S19 binding protein 1 [Source:HGNC Symbol;Acc:HGNC:28749]	22	39529093	39532761
5237	ENSG00000128050	4427.83	4499.59	6036.93	5982.31	-0.429015	0.00071305	10606	PAICS	protein_coding	phosphoribosylaminoimidazole carboxylase and phosphoribosylaminoimidazolesuccinocarboxamide synthase [Source:HGNC Symbol;Acc:HGNC:8587]	4	56435741	56464578
6085	ENSG00000134910	2278.44	2644.19	3373.08	3483.46	-0.477833	0.000713993	3703	STT3A	protein_coding	STT3 oligosaccharyltransferase complex catalytic subunit A [Source:HGNC Symbol;Acc:HGNC:6172]	11	125591712	125625215
1117	ENSG00000073910	371.654	269.923	177.304	183.284	0.829988	0.000715994	10129	FRY	protein_coding	FRY microtubule binding protein [Source:HGNC Symbol;Acc:HGNC:20367]	13	31846713	32299125
26137	ENSG00000285587	28.1409	56.7799	114.979	106.561	-1.37691	0.000718617	NA	NA	NA	NA	NA	NA	NA
1041	ENSG00000071553	1073.24	1341.75	1744.03	1765.71	-0.538824	0.000722432	537	ATP6AP1	protein_coding	ATPase H+ transporting accessory protein 1 [Source:HGNC Symbol;Acc:HGNC:868]	X	154428645	154436516
11567	ENSG00000174485	518.181	304.864	211.69	235.499	0.87863	0.000729443	10260	DENND4A	protein_coding	DENN domain containing 4A [Source:HGNC Symbol;Acc:HGNC:24321]	15	65658046	65792293
15523	ENSG00000213442	2211.49	3201.51	4199.42	3925.69	-0.58563	0.000730506	NA	RPL18AP3	processed_pseudogene	ribosomal protein L18a pseudogene 3 [Source:HGNC Symbol;Acc:HGNC:31387]	12	104265309	104265836
4072	ENSG00000116688	1343.97	1498.99	1975.06	2013.99	-0.488391	0.000731649	9927	MFN2	protein_coding	mitofusin 2 [Source:HGNC Symbol;Acc:HGNC:16877]	1	11980181	12015211
1123	ENSG00000074181	1106.23	1212.47	1560.28	1744.4	-0.510963	0.000738429	4854	NOTCH3	protein_coding	notch receptor 3 [Source:HGNC Symbol;Acc:HGNC:7883]	19	15159038	15200995
5555	ENSG00000130810	79.5708	118.801	179.453	221.646	-1.01277	0.00074553	56342	PPAN	protein_coding	peter pan homolog [Source:HGNC Symbol;Acc:HGNC:9227]	19	10106362	10112012
10351	ENSG00000167526	35340.1	49629.1	66153.7	58572.1	-0.553726	0.000745668	6137	RPL13	protein_coding	ribosomal protein L13 [Source:HGNC Symbol;Acc:HGNC:10303]	16	89560677	89564542
3904	ENSG00000115350	133.912	189.557	333.117	262.139	-0.877593	0.000750166	56655	POLE4	protein_coding	DNA polymerase epsilon 4, accessory subunit [Source:HGNC Symbol;Acc:HGNC:18755]	2	74958643	74970128
12077	ENSG00000178035	3861.13	5018.47	6525.86	6165.59	-0.515107	0.000756331	3615	IMPDH2	protein_coding	inosine monophosphate dehydrogenase 2 [Source:HGNC Symbol;Acc:HGNC:6053]	3	49024325	49029408
1066	ENSG00000072310	2809.24	3136	3956.57	4227.26	-0.460904	0.000760313	6720	SREBF1	protein_coding	sterol regulatory element binding transcription factor 1 [Source:HGNC Symbol;Acc:HGNC:11289]	17	17810399	17837011
10449	ENSG00000167895	2566.64	2587.41	1852.56	1901.04	0.457442	0.000759342	147138	TMC8	protein_coding	transmembrane channel like 8 [Source:HGNC Symbol;Acc:HGNC:20474]	17	78130770	78142968
8742	ENSG00000157933	1773.85	1678.06	1209.97	1253.15	0.486787	0.000762334	6497	SKI	protein_coding	SKI proto-oncogene [Source:HGNC Symbol;Acc:HGNC:10896]	1	2228319	2310213
13057	ENSG00000185198	55.3114	78.6183	175.155	123.61	-1.15437	0.000763399	400668	PRSS57	protein_coding	serine protease 57 [Source:HGNC Symbol;Acc:HGNC:31397]	19	685546	695498
2483	ENSG00000103254	454.136	668.255	885.446	900.437	-0.66883	0.000767739	65990	ANTKMT	protein_coding	adenine nucleotide translocase lysine methyltransferase [Source:HGNC Symbol;Acc:HGNC:14152]	16	720581	722590
6756	ENSG00000139146	2962.56	2963.04	4261.74	3846.84	-0.45248	0.000770387	58516	SINHCAF	protein_coding	SIN3-HDAC complex associated factor [Source:HGNC Symbol;Acc:HGNC:30702]	12	31280584	31327058
3095	ENSG00000107960	414.351	490.927	753.274	645.757	-0.627183	0.00077372	79991	STN1	protein_coding	STN1 subunit of CST complex [Source:HGNC Symbol;Acc:HGNC:26200]	10	103877569	103918184
19421	ENSG00000241468	822.879	1318.17	1800.98	1618.65	-0.674742	0.000776903	9551	ATP5MF	protein_coding	ATP synthase membrane subunit f [Source:HGNC Symbol;Acc:HGNC:848]	7	99448475	99466186
7467	ENSG00000144567	1931.05	2541.99	3309.68	3171.24	-0.53459	0.000781507	79137	RETREG2	protein_coding	reticulophagy regulator family member 2 [Source:HGNC Symbol;Acc:HGNC:28450]	2	219176225	219185475
16095	ENSG00000221843	98.008	78.6183	31.1625	35.165	1.41172	0.00078108	84226	C2orf16	protein_coding	chromosome 2 open reading frame 16 [Source:HGNC Symbol;Acc:HGNC:25275]	2	27537386	27582721
14219	ENSG00000198198	1161.54	1010.68	657.637	797.073	0.578062	0.000793393	23334	SZT2	protein_coding	SZT2 subunit of KICSTOR complex [Source:HGNC Symbol;Acc:HGNC:29040]	1	43389882	43454247
10711	ENSG00000169230	792.797	1240.42	1705.34	1519.55	-0.664678	0.000795201	27166	PRELID1	protein_coding	PRELI domain containing 1 [Source:HGNC Symbol;Acc:HGNC:30255]	5	177303799	177306949
15879	ENSG00000215790	936.413	876.157	650.115	578.624	0.560707	0.000798555	9906	SLC35E2A	protein_coding	solute carrier family 35 member E2A [Source:HGNC Symbol;Acc:HGNC:20863]	1	1724838	1745999
15913	ENSG00000216866	85.3931	125.789	283.686	164.103	-1.08174	0.000798259	NA	RPS2P55	processed_pseudogene	ribosomal protein S2 pseudogene 55 [Source:HGNC Symbol;Acc:HGNC:36140]	X	40934982	40935864
24286	ENSG00000273033	251.327	184.316	114.979	111.889	0.939912	0.000797663	100129550	LINC02035	lncRNA	long intergenic non-protein coding RNA 2035 [Source:HGNC Symbol;Acc:HGNC:52875]	3	122886941	122892416
10568	ENSG00000168439	4718.94	5915.59	7904.54	7133.16	-0.499685	0.000800767	10963	STIP1	protein_coding	stress induced phosphoprotein 1 [Source:HGNC Symbol;Acc:HGNC:11387]	11	64185272	64204543
7109	ENSG00000141741	383.299	572.166	814.524	734.202	-0.69541	0.000808104	84299	MIEN1	protein_coding	migration and invasion enhancer 1 [Source:HGNC Symbol;Acc:HGNC:28230]	17	39728496	39730532
10584	ENSG00000168528	491.01	548.581	777.989	770.433	-0.574259	0.000808477	347735	SERINC2	protein_coding	serine incorporator 2 [Source:HGNC Symbol;Acc:HGNC:23231]	1	31409565	31434680
4246	ENSG00000118402	3519.55	3171.81	2544.58	2269.74	0.474871	0.000811301	6785	ELOVL4	protein_coding	ELOVL fatty acid elongase 4 [Source:HGNC Symbol;Acc:HGNC:14415]	6	79914814	79947553
11576	ENSG00000174547	689.937	1000.2	1358.26	1258.48	-0.629733	0.000818609	65003	MRPL11	protein_coding	mitochondrial ribosomal protein L11 [Source:HGNC Symbol;Acc:HGNC:14042]	11	66435075	66466738
6379	ENSG00000136802	756.893	891.007	1172.36	1224.38	-0.539905	0.000821385	56262	LRRC8A	protein_coding	leucine rich repeat containing 8 VRAC subunit A [Source:HGNC Symbol;Acc:HGNC:19027]	9	128882133	128918039
14110	ENSG00000197746	10022	12827	16175.5	15924.4	-0.490362	0.000821651	5660	PSAP	protein_coding	prosaposin [Source:HGNC Symbol;Acc:HGNC:9498]	10	71816298	71851325
2409	ENSG00000102804	1639.94	1684.18	1189.55	1191.35	0.481522	0.000825699	8848	TSC22D1	protein_coding	TSC22 domain family member 1 [Source:HGNC Symbol;Acc:HGNC:16826]	13	44432143	44577147
3493	ENSG00000111674	4657.81	5614.22	7027.69	7198.16	-0.469662	0.000824812	2026	ENO2	protein_coding	enolase 2 [Source:HGNC Symbol;Acc:HGNC:3353]	12	6913745	6923698
6754	ENSG00000139132	100.919	72.5035	24.7151	37.2962	1.48169	0.000823841	121512	FGD4	protein_coding	FYVE, RhoGEF and PH domain containing 4 [Source:HGNC Symbol;Acc:HGNC:19125]	12	32399529	32646050
1003	ENSG00000070495	780.182	894.501	1206.74	1209.46	-0.528384	0.000830275	23210	JMJD6	protein_coding	jumonji domain containing 6, arginine demethylase and lysine hydroxylase [Source:HGNC Symbol;Acc:HGNC:19355]	17	76712832	76726799
2969	ENSG00000106636	2507.45	3275.76	4383.17	3962.99	-0.528968	0.000829831	10652	YKT6	protein_coding	YKT6 v-SNARE homolog [Source:HGNC Symbol;Acc:HGNC:16959]	7	44200968	44214294
2465	ENSG00000103152	639.478	870.916	1171.28	1125.28	-0.603648	0.000836097	4350	MPG	protein_coding	N-methylpurine DNA glycosylase [Source:HGNC Symbol;Acc:HGNC:7211]	16	77007	85851
7507	ENSG00000144824	893.716	808.895	538.36	606.329	0.572449	0.000836391	90102	PHLDB2	protein_coding	pleckstrin homology like domain family B member 2 [Source:HGNC Symbol;Acc:HGNC:29573]	3	111732497	111976517
8020	ENSG00000149929	1049.95	1314.67	1731.13	1696.44	-0.535044	0.000832439	8479	HIRIP3	protein_coding	HIRA interacting protein 3 [Source:HGNC Symbol;Acc:HGNC:4917]	16	29992330	29996074
12048	ENSG00000177830	782.123	944.293	1361.48	1184.95	-0.560113	0.000833875	66005	CHID1	protein_coding	chitinase domain containing 1 [Source:HGNC Symbol;Acc:HGNC:28474]	11	867859	915058
18971	ENSG00000237506	1310.98	1870.24	2784.21	2146.13	-0.63164	0.000836384	NA	RPSAP15	processed_pseudogene	ribosomal protein SA pseudogene 15 [Source:HGNC Symbol;Acc:HGNC:31464]	X	87703343	87704203
2551	ENSG00000103994	1618.59	1317.29	1031.59	985.685	0.541005	0.000838477	64397	ZNF106	protein_coding	zinc finger protein 106 [Source:HGNC Symbol;Acc:HGNC:12886]	15	42412823	42491141
2040	ENSG00000100354	3330.33	2373.4	1797.76	2016.13	0.580347	0.000845798	23112	TNRC6B	protein_coding	trinucleotide repeat containing adaptor 6B [Source:HGNC Symbol;Acc:HGNC:29190]	22	40044817	40335808
7256	ENSG00000143198	652.093	715.426	963.889	1026.18	-0.540902	0.000847186	4259	MGST3	protein_coding	microsomal glutathione S-transferase 3 [Source:HGNC Symbol;Acc:HGNC:7064]	1	165631213	165661796
1425	ENSG00000083807	96.0672	131.03	212.765	218.449	-0.922638	0.000851876	10998	SLC27A5	protein_coding	solute carrier family 27 member 5 [Source:HGNC Symbol;Acc:HGNC:10999]	19	58479512	58512413
11740	ENSG00000175602	609.396	1073.58	1530.19	1287.25	-0.742403	0.000857557	11007	CCDC85B	protein_coding	coiled-coil domain containing 85B [Source:HGNC Symbol;Acc:HGNC:24926]	11	65890673	65891635
14774	ENSG00000204220	784.064	1104.15	1520.52	1361.84	-0.609441	0.000878447	10471	PFDN6	protein_coding	prefoldin subunit 6 [Source:HGNC Symbol;Acc:HGNC:4926]	6	33289302	33298401
12250	ENSG00000179335	1872.83	2189.96	2804.63	2857.95	-0.478725	0.000880602	1198	CLK3	protein_coding	CDC like kinase 3 [Source:HGNC Symbol;Acc:HGNC:2071]	15	74598500	74645414
20	ENSG00000002330	408.528	665.635	923.056	847.156	-0.719329	0.00089117	572	BAD	protein_coding	BCL2 associated agonist of cell death [Source:HGNC Symbol;Acc:HGNC:936]	11	64269830	64284704
4707	ENSG00000123104	1090.7	823.745	549.105	678.791	0.640095	0.000892197	3709	ITPR2	protein_coding	inositol 1,4,5-trisphosphate receptor type 2 [Source:HGNC Symbol;Acc:HGNC:6181]	12	26335352	26833194
7623	ENSG00000145912	431.817	638.555	910.161	803.466	-0.677671	0.000889009	55651	NHP2	protein_coding	NHP2 ribonucleoprotein [Source:HGNC Symbol;Acc:HGNC:14377]	5	178149463	178153894
9201	ENSG00000162076	589.018	709.312	1057.38	895.109	-0.587962	0.00088885	114984	FLYWCH2	protein_coding	FLYWCH family member 2 [Source:HGNC Symbol;Acc:HGNC:25178]	16	2883213	2899382
10921	ENSG00000170486	146.527	131.904	70.9216	59.6739	1.0918	0.000892646	140807	KRT72	protein_coding	keratin 72 [Source:HGNC Symbol;Acc:HGNC:28932]	12	52585589	52601538
14042	ENSG00000197343	1356.59	1113.76	783.361	889.78	0.561704	0.000886398	79027	ZNF655	protein_coding	zinc finger protein 655 [Source:HGNC Symbol;Acc:HGNC:30899]	7	99558406	99576453
10962	ENSG00000170776	1280.9	1114.63	745.752	883.387	0.555879	0.000896093	11214	AKAP13	protein_coding	A-kinase anchoring protein 13 [Source:HGNC Symbol;Acc:HGNC:371]	15	85380571	85749358
5985	ENSG00000134248	788.916	1034.27	1363.63	1340.53	-0.567991	0.000899167	10542	LAMTOR5	protein_coding	late endosomal/lysosomal adaptor, MAPK and MTOR activator 5 [Source:HGNC Symbol;Acc:HGNC:17955]	1	110401249	110407942
7978	ENSG00000149534	118.386	65.5152	36.5354	28.7713	1.49128	0.000899309	2206	MS4A2	protein_coding	membrane spanning 4-domains A2 [Source:HGNC Symbol;Acc:HGNC:7316]	11	60088261	60098467
14060	ENSG00000197444	475.484	520.628	766.168	718.218	-0.575032	0.000901121	55753	OGDHL	protein_coding	oxoglutarate dehydrogenase like [Source:HGNC Symbol;Acc:HGNC:25590]	10	49734641	49762379
632	ENSG00000053371	1549.69	2116.58	2749.82	2632.05	-0.553352	0.000907954	8574	AKR7A2	protein_coding	aldo-keto reductase family 7 member A2 [Source:HGNC Symbol;Acc:HGNC:389]	1	19303965	19312146
3382	ENSG00000110717	1765.11	2242.37	3130.22	2680	-0.535553	0.000909195	4728	NDUFS8	protein_coding	NADH:ubiquinone oxidoreductase core subunit S8 [Source:HGNC Symbol;Acc:HGNC:7715]	11	68030617	68036644
10355	ENSG00000167543	1499.23	2215.29	3014.17	2639.5	-0.605553	0.000912108	90313	TP53I13	protein_coding	tumor protein p53 inducible protein 13 [Source:HGNC Symbol;Acc:HGNC:25102]	17	29566052	29573157
23527	ENSG00000269893	564.759	796.665	1062.75	1035.77	-0.62323	0.000912294	100093630	SNHG8	lncRNA	small nucleolar RNA host gene 8 [Source:HGNC Symbol;Acc:HGNC:33098]	4	118278709	118285316
893	ENSG00000067057	3753.41	4805.32	6083.14	5997.23	-0.497008	0.000915988	5214	PFKP	protein_coding	phosphofructokinase, platelet [Source:HGNC Symbol;Acc:HGNC:8878]	10	3066333	3137718
2817	ENSG00000105677	783.094	1112.01	1520.52	1372.5	-0.609502	0.000924206	10430	TMEM147	protein_coding	transmembrane protein 147 [Source:HGNC Symbol;Acc:HGNC:30414]	19	35545600	35547526
4035	ENSG00000116288	1993.15	2872.19	3924.33	3386.49	-0.587142	0.000925229	11315	PARK7	protein_coding	Parkinsonism associated deglycase [Source:HGNC Symbol;Acc:HGNC:16369]	1	7954291	7985505
11289	ENSG00000172663	664.708	910.225	1251.87	1142.33	-0.60338	0.000922947	80194	TMEM134	protein_coding	transmembrane protein 134 [Source:HGNC Symbol;Acc:HGNC:26142]	11	67461710	67469272
5931	ENSG00000133794	1421.6	1298.95	909.086	998.472	0.511938	0.000927818	406	ARNTL	protein_coding	aryl hydrocarbon receptor nuclear translocator like [Source:HGNC Symbol;Acc:HGNC:701]	11	13276652	13387266
4579	ENSG00000121753	1218.79	1434.35	1794.53	1983.09	-0.50942	0.000935052	576	ADGRB2	protein_coding	adhesion G protein-coupled receptor B2 [Source:HGNC Symbol;Acc:HGNC:944]	1	31727117	31764893
2070	ENSG00000100439	780.182	901.49	1255.1	1173.23	-0.529571	0.000938595	63874	ABHD4	protein_coding	abhydrolase domain containing 4, N-acyl phospholipase B [Source:HGNC Symbol;Acc:HGNC:20154]	14	22598237	22613215
10669	ENSG00000169020	222.216	339.806	532.987	433.701	-0.780471	0.000946713	521	ATP5ME	protein_coding	ATP synthase membrane subunit e [Source:HGNC Symbol;Acc:HGNC:846]	4	672436	674330
15002	ENSG00000205544	195.046	361.644	544.807	465.67	-0.857785	0.000948361	254863	TMEM256	protein_coding	transmembrane protein 256 [Source:HGNC Symbol;Acc:HGNC:28618]	17	7402975	7404097
1837	ENSG00000096384	13008.9	15424	20320.1	18653.4	-0.454887	0.000951326	3326	HSP90AB1	protein_coding	heat shock protein 90 alpha family class B member 1 [Source:HGNC Symbol;Acc:HGNC:5258]	6	44246166	44253888
2086	ENSG00000100504	107.712	126.663	218.138	213.121	-0.878368	0.000956472	5836	PYGL	protein_coding	glycogen phosphorylase L [Source:HGNC Symbol;Acc:HGNC:9725]	14	50857891	50944483
2800	ENSG00000105618	425.995	563.431	787.66	740.596	-0.626087	0.000957389	26121	PRPF31	protein_coding	pre-mRNA processing factor 31 [Source:HGNC Symbol;Acc:HGNC:15446]	19	54115410	54131719
7943	ENSG00000149212	1322.62	1071.83	693.098	885.518	0.600582	0.000957694	143686	SESN3	protein_coding	sestrin 3 [Source:HGNC Symbol;Acc:HGNC:23060]	11	95165513	95232541
8261	ENSG00000152684	650.152	764.344	1036.96	1027.24	-0.544691	0.000961623	53918	PELO	protein_coding	pelota mRNA surveillance and ribosome rescue factor [Source:HGNC Symbol;Acc:HGNC:8829]	5	52787916	52804044
4430	ENSG00000120129	353.217	455.986	682.352	591.411	-0.653339	0.000963602	1843	DUSP1	protein_coding	dual specificity phosphatase 1 [Source:HGNC Symbol;Acc:HGNC:3064]	5	172768096	172771195
822	ENSG00000065268	626.863	816.756	1141.19	1029.37	-0.587537	0.000981423	57418	WDR18	protein_coding	WD repeat domain 18 [Source:HGNC Symbol;Acc:HGNC:17956]	19	984332	998438
4807	ENSG00000124172	1516.7	2107.84	3000.2	2451.96	-0.588605	0.00098279	514	ATP5F1E	protein_coding	ATP synthase F1 subunit epsilon [Source:HGNC Symbol;Acc:HGNC:838]	20	59025475	59032345
10395	ENSG00000167674	2426.91	3115.03	4112.38	3787.16	-0.511101	0.000981759	84717	HDGFL2	protein_coding	HDGF like 2 [Source:HGNC Symbol;Acc:HGNC:14680]	19	4472297	4502208
13274	ENSG00000186352	64.0448	137.145	199.87	233.368	-1.10215	0.000985522	353322	ANKRD37	protein_coding	ankyrin repeat domain 37 [Source:HGNC Symbol;Acc:HGNC:29593]	4	185396021	185400628
4784	ENSG00000123989	671.5	920.707	1204.59	1198.81	-0.593174	0.000992729	79586	CHPF	protein_coding	chondroitin polymerizing factor [Source:HGNC Symbol;Acc:HGNC:24291]	2	219538948	219543809
3459	ENSG00000111371	3963.02	3377.09	2576.82	2722.62	0.469798	0.000996665	81539	SLC38A1	protein_coding	solute carrier family 38 member 1 [Source:HGNC Symbol;Acc:HGNC:13447]	12	46183063	46270017
4214	ENSG00000117906	1297.39	1405.52	1821.4	1941.53	-0.477148	0.000997434	5955	RCN2	protein_coding	reticulocalbin 2 [Source:HGNC Symbol;Acc:HGNC:9935]	15	76931738	76954393
12641	ENSG00000182557	885.953	1073.58	1424.88	1398.07	-0.526143	0.000999448	201305	SPNS3	protein_coding	sphingolipid transporter 3 (putative) [Source:HGNC Symbol;Acc:HGNC:28433]	17	4433940	4488208
13234	ENSG00000186111	1220.73	1367.08	840.314	956.914	0.526179	0.00100164	23396	PIP5K1C	protein_coding	phosphatidylinositol-4-phosphate 5-kinase type 1 gamma [Source:HGNC Symbol;Acc:HGNC:8996]	19	3630183	3700468
14781	ENSG00000204252	176.608	162.478	268.642	313.288	-0.779876	0.0010005	3111	HLA-DOA	protein_coding	major histocompatibility complex, class II, DO alpha [Source:HGNC Symbol;Acc:HGNC:4936]	6	33004182	33009591
259	ENSG00000011332	153.319	234.981	368.577	321.813	-0.827779	0.00100454	8193	DPF1	protein_coding	double PHD fingers 1 [Source:HGNC Symbol;Acc:HGNC:20225]	19	38211006	38229714
11272	ENSG00000172500	1248.87	1734.84	2565	1991.62	-0.610371	0.00100476	9158	FIBP	protein_coding	FGF1 intracellular binding protein [Source:HGNC Symbol;Acc:HGNC:3705]	11	65883740	65888531
2729	ENSG00000105258	193.105	249.831	383.621	356.978	-0.739951	0.00100617	5438	POLR2I	protein_coding	RNA polymerase II subunit I [Source:HGNC Symbol;Acc:HGNC:9196]	19	36113709	36115213
3233	ENSG00000109107	2541.42	3643.52	4679.75	4444.64	-0.56068	0.00100867	230	ALDOC	protein_coding	aldolase, fructose-bisphosphate C [Source:HGNC Symbol;Acc:HGNC:418]	17	28573115	28576948
18481	ENSG00000234964	33.9632	43.6768	105.308	87.3796	-1.30858	0.00101127	NA	FABP5P7	processed_pseudogene	fatty acid binding protein 5 pseudogene 7 [Source:HGNC Symbol;Acc:HGNC:31070]	11	59781318	59781722
1699	ENSG00000090971	868.487	1325.15	1675.25	1712.43	-0.626219	0.00101919	57106	NAT14	protein_coding	N-acetyltransferase 14 (putative) [Source:HGNC Symbol;Acc:HGNC:28918]	19	55485188	55487568
1739	ENSG00000092010	2278.44	2909.75	3824.39	3552.73	-0.507536	0.00101868	5720	PSME1	protein_coding	proteasome activator subunit 1 [Source:HGNC Symbol;Acc:HGNC:9568]	14	24136163	24138967
7367	ENSG00000143774	5063.42	7681.88	9944.07	9166.34	-0.584243	0.00101916	2987	GUK1	protein_coding	guanylate kinase 1 [Source:HGNC Symbol;Acc:HGNC:4693]	1	228139962	228148984
7879	ENSG00000148426	539.529	593.131	884.371	788.548	-0.562211	0.00102187	254427	PROSER2	protein_coding	proline and serine rich 2 [Source:HGNC Symbol;Acc:HGNC:23728]	10	11823339	11872277
10203	ENSG00000166780	369.713	395.712	640.444	539.196	-0.623606	0.00102171	89927	BMERB1	protein_coding	bMERB domain containing 1 [Source:HGNC Symbol;Acc:HGNC:19213]	16	15434475	15625028
14116	ENSG00000197766	229.009	380.862	574.895	483.785	-0.793658	0.00101729	1675	CFD	protein_coding	complement factor D [Source:HGNC Symbol;Acc:HGNC:2771]	19	859664	863641
5482	ENSG00000130414	1131.46	1267.5	1717.16	1648.49	-0.488161	0.00102355	4705	NDUFA10	protein_coding	NADH:ubiquinone oxidoreductase subunit A10 [Source:HGNC Symbol;Acc:HGNC:7684]	2	239892450	240025345
9661	ENSG00000164088	973.287	1237.8	1604.33	1602.67	-0.535883	0.00102715	132160	PPM1M	protein_coding	protein phosphatase, Mg2+/Mn2+ dependent 1M [Source:HGNC Symbol;Acc:HGNC:26506]	3	52245759	52250599
4377	ENSG00000119718	464.81	533.731	783.361	711.824	-0.581773	0.00102969	8892	EIF2B2	protein_coding	eukaryotic translation initiation factor 2B subunit beta [Source:HGNC Symbol;Acc:HGNC:3258]	14	75002921	75012366
25512	ENSG00000279692	103.83	147.628	58.0268	53.2803	1.17757	0.00103031	NA	AC110285.6	TEC	TEC	17	81395609	81397144
25787	ENSG00000281490	424.054	344.173	229.958	236.564	0.718709	0.00103195	NA	NA	NA	NA	NA	NA	NA
856	ENSG00000065978	15720.1	18098.8	25282.5	21382.4	-0.464476	0.00103575	4904	YBX1	protein_coding	Y-box binding protein 1 [Source:HGNC Symbol;Acc:HGNC:8014]	1	42682418	42703805
11081	ENSG00000171462	97.0376	151.995	247.151	226.974	-0.925793	0.00103941	65989	DLK2	protein_coding	delta like non-canonical Notch ligand 2 [Source:HGNC Symbol;Acc:HGNC:21113]	6	43450352	43456632
11453	ENSG00000173660	2536.56	3248.68	4448.72	3847.9	-0.519891	0.0010384	7388	UQCRH	protein_coding	ubiquinol-cytochrome c reductase hinge protein [Source:HGNC Symbol;Acc:HGNC:12590]	1	46303698	46316776
25104	ENSG00000277972	649.182	915.466	1347.51	1086.92	-0.636883	0.00104326	284106	CISD3	protein_coding	CDGSH iron sulfur domain 3 [Source:HGNC Symbol;Acc:HGNC:27578]	17	38730341	38735605
19716	ENSG00000244038	3444.84	4245.39	5467.41	5237.45	-0.476981	0.00104531	1650	DDOST	protein_coding	dolichyl-diphosphooligosaccharide--protein glycosyltransferase non-catalytic subunit [Source:HGNC Symbol;Acc:HGNC:2728]	1	20651767	20661544
18429	ENSG00000234741	3413.78	4241.02	5615.7	5120.23	-0.487821	0.00104671	60674	GAS5	lncRNA	growth arrest specific 5 [Source:HGNC Symbol;Acc:HGNC:16355]	1	173858559	173868882
9157	ENSG00000161671	810.264	955.649	1298.08	1242.5	-0.524207	0.00104879	284361	EMC10	protein_coding	ER membrane protein complex subunit 10 [Source:HGNC Symbol;Acc:HGNC:27609]	19	50476400	50490871
2209	ENSG00000101189	1014.04	1584.59	2059.95	1964.98	-0.630543	0.00105561	55257	MRGBP	protein_coding	MRG domain binding protein [Source:HGNC Symbol;Acc:HGNC:15866]	20	62796473	62801729
8615	ENSG00000156587	1507.96	1952.35	2654.19	2356.05	-0.533558	0.00105477	9246	UBE2L6	protein_coding	ubiquitin conjugating enzyme E2 L6 [Source:HGNC Symbol;Acc:HGNC:12490]	11	57551656	57568284
4943	ENSG00000125356	412.41	580.902	897.266	699.037	-0.683242	0.00105926	4694	NDUFA1	protein_coding	NADH:ubiquinone oxidoreductase subunit A1 [Source:HGNC Symbol;Acc:HGNC:7683]	X	119871832	119876662
11948	ENSG00000177169	2796.62	2949.93	2073.92	2149.33	0.444413	0.00105916	8408	ULK1	protein_coding	unc-51 like autophagy activating kinase 1 [Source:HGNC Symbol;Acc:HGNC:12558]	12	131894622	131923150
10139	ENSG00000166407	78.6005	97.8361	196.646	154.513	-0.991005	0.00106416	4004	LMO1	protein_coding	LIM domain only 1 [Source:HGNC Symbol;Acc:HGNC:6641]	11	8224309	8268716
2416	ENSG00000102879	12798.3	17537.1	22587.5	20902.9	-0.519633	0.0010667	11151	CORO1A	protein_coding	coronin 1A [Source:HGNC Symbol;Acc:HGNC:2252]	16	30182827	30189076
12827	ENSG00000183726	1717.57	1885.96	2596.16	2381.63	-0.465897	0.00107441	23585	TMEM50A	protein_coding	transmembrane protein 50A [Source:HGNC Symbol;Acc:HGNC:30590]	1	25338317	25362361
18091	ENSG00000232956	1316.8	1452.69	1947.12	1895.71	-0.472299	0.00107967	285958	SNHG15	lncRNA	small nucleolar RNA host gene 15 [Source:HGNC Symbol;Acc:HGNC:27797]	7	44983023	44986961
815	ENSG00000065057	373.595	563.431	816.673	700.103	-0.69344	0.00108318	4913	NTHL1	protein_coding	nth like DNA glycosylase 1 [Source:HGNC Symbol;Acc:HGNC:8028]	16	2039815	2047866
10965	ENSG00000170791	622.011	812.389	1108.96	1035.77	-0.579484	0.00108354	79145	CHCHD7	protein_coding	coiled-coil-helix-coiled-coil-helix domain containing 7 [Source:HGNC Symbol;Acc:HGNC:28314]	8	56211686	56218809
6068	ENSG00000134825	1138.25	1581.1	2076.07	1953.25	-0.566693	0.00108887	746	TMEM258	protein_coding	transmembrane protein 258 [Source:HGNC Symbol;Acc:HGNC:1164]	11	61768501	61792802
6538	ENSG00000137713	1608.88	1356.6	1079.94	987.816	0.519888	0.0010944	5519	PPP2R1B	protein_coding	protein phosphatase 2 scaffold subunit Abeta [Source:HGNC Symbol;Acc:HGNC:9303]	11	111726908	111766389
10120	ENSG00000166326	1375.02	1200.24	874.7	927.077	0.514968	0.00109823	54765	TRIM44	protein_coding	tripartite motif containing 44 [Source:HGNC Symbol;Acc:HGNC:19016]	11	35662775	35818007
25991	ENSG00000284543	427.936	395.712	575.969	679.856	-0.608979	0.00109754	NA	NA	NA	NA	NA	NA	NA
1169	ENSG00000075340	1028.6	1125.11	754.348	751.252	0.516737	0.00110083	119	ADD2	protein_coding	adducin 2 [Source:HGNC Symbol;Acc:HGNC:244]	2	70607618	70768225
870	ENSG00000066322	818.997	1029.9	1359.33	1329.88	-0.539863	0.00111066	64834	ELOVL1	protein_coding	ELOVL fatty acid elongase 1 [Source:HGNC Symbol;Acc:HGNC:14418]	1	43363398	43368074
5056	ENSG00000125995	854.901	1307.68	1935.3	1492.91	-0.664	0.00110987	140823	ROMO1	protein_coding	reactive oxygen species modulator 1 [Source:HGNC Symbol;Acc:HGNC:16185]	20	35699272	35700984
4166	ENSG00000117450	2255.15	2636.33	3499.87	3266.08	-0.467789	0.00111424	5052	PRDX1	protein_coding	peroxiredoxin 1 [Source:HGNC Symbol;Acc:HGNC:9352]	1	45511036	45523047
6253	ENSG00000135940	1233.35	1839.67	2497.3	2183.43	-0.60653	0.00112244	1329	COX5B	protein_coding	cytochrome c oxidase subunit 5B [Source:HGNC Symbol;Acc:HGNC:2269]	2	97646062	97648383
14052	ENSG00000197381	1529.31	1324.28	981.082	1027.24	0.506466	0.00113001	104	ADARB1	protein_coding	adenosine deaminase RNA specific B1 [Source:HGNC Symbol;Acc:HGNC:226]	21	45073853	45226560
23240	ENSG00000267731	154.29	89.1007	51.5794	50.0835	1.25713	0.00113528	NA	AC005332.2	lncRNA	novel transcript	17	68189884	68192802
48	ENSG00000004478	2207.61	2928.97	3891.02	3506.91	-0.526004	0.00113801	2288	FKBP4	protein_coding	FKBP prolyl isomerase 4 [Source:HGNC Symbol;Acc:HGNC:3720]	12	2794970	2805423
6992	ENSG00000140948	708.375	596.625	416.933	442.226	0.602451	0.0011419	23174	ZCCHC14	protein_coding	zinc finger CCHC-type containing 14 [Source:HGNC Symbol;Acc:HGNC:24134]	16	87406246	87493024
9662	ENSG00000164091	3773.79	4012.15	5362.1	5090.4	-0.424833	0.0011407	80335	WDR82	protein_coding	WD repeat domain 82 [Source:HGNC Symbol;Acc:HGNC:28826]	3	52254434	52288020
667	ENSG00000055332	706.434	536.351	352.459	428.373	0.669637	0.00115523	5610	EIF2AK2	protein_coding	eukaryotic translation initiation factor 2 alpha kinase 2 [Source:HGNC Symbol;Acc:HGNC:9437]	2	37099210	37157065
10099	ENSG00000166228	238.713	268.176	441.648	376.159	-0.689309	0.00115629	5092	PCBD1	protein_coding	pterin-4 alpha-carbinolamine dehydratase 1 [Source:HGNC Symbol;Acc:HGNC:8646]	10	70882280	70888565
1592	ENSG00000088826	778.242	1077.94	1433.48	1347.99	-0.582716	0.00115835	54498	SMOX	protein_coding	spermine oxidase [Source:HGNC Symbol;Acc:HGNC:15862]	20	4120980	4187747
19817	ENSG00000244754	1847.6	1477.15	1096.06	1204.13	0.531098	0.0011628	10443	N4BP2L2	protein_coding	NEDD4 binding protein 2 like 2 [Source:HGNC Symbol;Acc:HGNC:26916]	13	32432417	32538885
14434	ENSG00000198931	1303.22	1777.65	2426.38	2118.42	-0.560385	0.00117655	353	APRT	protein_coding	adenine phosphoribosyltransferase [Source:HGNC Symbol;Acc:HGNC:626]	16	88809339	88811937
9641	ENSG00000164050	2013.53	2091.25	1403.39	1564.31	0.468002	0.00118962	5364	PLXNB1	protein_coding	plexin B1 [Source:HGNC Symbol;Acc:HGNC:9103]	3	48403854	48430086
11729	ENSG00000175550	2892.69	4746.8	6260.44	5565.66	-0.630179	0.00118915	10589	DRAP1	protein_coding	DR1 associated protein 1 [Source:HGNC Symbol;Acc:HGNC:3019]	11	65919274	65921563
8606	ENSG00000156508	168983	195272	258810	233535	-0.434716	0.00119478	1915	EEF1A1	protein_coding	eukaryotic translation elongation factor 1 alpha 1 [Source:HGNC Symbol;Acc:HGNC:3189]	6	73515750	73523797
3479	ENSG00000111640	51300.9	68413.6	87315.3	81463.4	-0.495519	0.00119986	2597	GAPDH	protein_coding	glyceraldehyde-3-phosphate dehydrogenase [Source:HGNC Symbol;Acc:HGNC:4141]	12	6534512	6538374
4511	ENSG00000120899	2140.65	2144.53	1526.96	1605.87	0.451882	0.00120102	2185	PTK2B	protein_coding	protein tyrosine kinase 2 beta [Source:HGNC Symbol;Acc:HGNC:9612]	8	27311482	27459391
13692	ENSG00000189077	472.573	614.096	828.493	814.123	-0.595059	0.00119932	83862	TMEM120A	protein_coding	transmembrane protein 120A [Source:HGNC Symbol;Acc:HGNC:21697]	7	75986831	75994656
18864	ENSG00000236901	742.338	585.269	376.099	468.866	0.651118	0.00119827	81571	MIR600HG	lncRNA	MIR600 host gene [Source:HGNC Symbol;Acc:HGNC:23642]	9	123109494	123115477
11503	ENSG00000173992	618.13	715.426	1030.51	919.617	-0.547714	0.00120566	9973	CCS	protein_coding	copper chaperone for superoxide dismutase [Source:HGNC Symbol;Acc:HGNC:1613]	11	66593153	66606019
573	ENSG00000048471	550.203	468.215	297.656	349.519	0.653439	0.00120775	92017	SNX29	protein_coding	sorting nexin 29 [Source:HGNC Symbol;Acc:HGNC:30542]	16	11976734	12574287
6194	ENSG00000135624	6387.99	7985.87	10671.6	9415.69	-0.482728	0.00121264	10574	CCT7	protein_coding	chaperonin containing TCP1 subunit 7 [Source:HGNC Symbol;Acc:HGNC:1622]	2	73233420	73253021
12536	ENSG00000181817	562.818	661.267	957.442	849.287	-0.561018	0.00121307	84967	LSM10	protein_coding	LSM10, U7 small nuclear RNA associated [Source:HGNC Symbol;Acc:HGNC:17562]	1	36391238	36397908
6435	ENSG00000137038	602.604	710.185	1082.09	879.124	-0.578507	0.00121515	90871	DMAC1	protein_coding	distal membrane arm assembly complex 1 [Source:HGNC Symbol;Acc:HGNC:30536]	9	7796500	7888380
2733	ENSG00000105281	3177.01	4213.94	5359.95	5142.61	-0.506683	0.00121851	6510	SLC1A5	protein_coding	solute carrier family 1 member 5 [Source:HGNC Symbol;Acc:HGNC:10943]	19	46774883	46788594
12139	ENSG00000178537	228.038	291.761	401.889	442.226	-0.698081	0.00122057	788	SLC25A20	protein_coding	solute carrier family 25 member 20 [Source:HGNC Symbol;Acc:HGNC:1421]	3	48856926	48898904
2240	ENSG00000101331	45.6077	48.0445	114.979	99.1013	-1.19214	0.00122449	140706	CCM2L	protein_coding	CCM2 like scaffold protein [Source:HGNC Symbol;Acc:HGNC:16153]	20	32010438	32032180
16105	ENSG00000221914	815.116	807.148	1246.5	1076.26	-0.517834	0.00122826	5520	PPP2R2A	protein_coding	protein phosphatase 2 regulatory subunit Balpha [Source:HGNC Symbol;Acc:HGNC:9304]	8	26291508	26372680
9830	ENSG00000164885	510.418	676.991	973.56	838.631	-0.608932	0.00123523	1020	CDK5	protein_coding	cyclin dependent kinase 5 [Source:HGNC Symbol;Acc:HGNC:1774]	7	151053815	151057897
9773	ENSG00000164603	327.987	326.703	488.929	513.622	-0.614835	0.00123782	154743	BMT2	protein_coding	base methyltransferase of 25S rRNA 2 homolog [Source:HGNC Symbol;Acc:HGNC:26475]	7	112819147	112939875
14715	ENSG00000203875	2456.02	3489.78	4743.15	4046.1	-0.563583	0.00124175	NA	SNHG5	lncRNA	small nucleolar RNA host gene 5 [Source:HGNC Symbol;Acc:HGNC:21026]	6	85650491	85678932
4837	ENSG00000124299	393.002	483.066	683.426	646.822	-0.601598	0.00124924	5184	PEPD	protein_coding	peptidase D [Source:HGNC Symbol;Acc:HGNC:8840]	19	33386950	33521791
9482	ENSG00000163516	1597.24	1854.52	2268.42	2563.85	-0.485107	0.00125224	55139	ANKZF1	protein_coding	ankyrin repeat and zinc finger peptidyl tRNA hydrolase 1 [Source:HGNC Symbol;Acc:HGNC:25527]	2	219229783	219236679
11410	ENSG00000173406	215.423	105.698	71.9962	68.1987	1.19327	0.00125086	1600	DAB1	protein_coding	DAB adaptor protein 1 [Source:HGNC Symbol;Acc:HGNC:2661]	1	56994778	58546734
10928	ENSG00000170525	2596.73	3303.71	3967.31	4360.46	-0.496865	0.00125496	5209	PFKFB3	protein_coding	6-phosphofructo-2-kinase/fructose-2,6-biphosphatase 3 [Source:HGNC Symbol;Acc:HGNC:8874]	10	6144934	6254644
1624	ENSG00000089157	31119	40117.2	53604.9	46528.6	-0.49122	0.00126466	6175	RPLP0	protein_coding	ribosomal protein lateral stalk subunit P0 [Source:HGNC Symbol;Acc:HGNC:10371]	12	120196699	120201235
10268	ENSG00000167074	283.35	380.862	525.465	529.606	-0.66615	0.00126428	7008	TEF	protein_coding	TEF transcription factor, PAR bZIP family member [Source:HGNC Symbol;Acc:HGNC:11722]	22	41367333	41399326
10483	ENSG00000168014	1314.86	1074.45	773.69	863.14	0.545221	0.00126215	26005	C2CD3	protein_coding	C2 domain containing 3 centriole elongation regulator [Source:HGNC Symbol;Acc:HGNC:24564]	11	74012714	74171210
3744	ENSG00000113838	486.158	456.86	330.968	264.27	0.663699	0.00127006	55171	TBCCD1	protein_coding	TBCC domain containing 1 [Source:HGNC Symbol;Acc:HGNC:25546]	3	186546067	186570543
4970	ENSG00000125520	985.902	1662.34	2124.42	2060.88	-0.65963	0.00127555	56731	SLC2A4RG	protein_coding	SLC2A4 regulator [Source:HGNC Symbol;Acc:HGNC:15930]	20	63739776	63744050
7362	ENSG00000143753	612.307	628.946	1060.6	804.532	-0.587327	0.00127615	8560	DEGS1	protein_coding	delta 4-desaturase, sphingolipid 1 [Source:HGNC Symbol;Acc:HGNC:13709]	1	224175756	224193441
19531	ENSG00000242372	967.465	1318.17	1781.64	1599.47	-0.564258	0.00127692	3692	EIF6	protein_coding	eukaryotic translation initiation factor 6 [Source:HGNC Symbol;Acc:HGNC:6159]	20	35278907	35284985
19647	ENSG00000243449	1002.4	1413.38	1941.75	1681.53	-0.584169	0.00127541	401115	C4orf48	protein_coding	chromosome 4 open reading frame 48 [Source:HGNC Symbol;Acc:HGNC:34437]	4	2041993	2043970
3380	ENSG00000110711	2147.44	2909.75	3963.01	3399.28	-0.541503	0.00127936	9049	AIP	protein_coding	aryl hydrocarbon receptor interacting protein [Source:HGNC Symbol;Acc:HGNC:358]	11	67483026	67491103
22316	ENSG00000261371	1053.83	1114.63	1536.64	1476.93	-0.474619	0.00129178	5175	PECAM1	protein_coding	platelet and endothelial cell adhesion molecule 1 [Source:HGNC Symbol;Acc:HGNC:8823]	17	64319415	64413776
1508	ENSG00000086506	90.245	140.639	278.314	182.219	-0.993225	0.00129852	3049	HBQ1	protein_coding	hemoglobin subunit theta 1 [Source:HGNC Symbol;Acc:HGNC:4833]	16	180459	181179
2140	ENSG00000100811	2967.41	2818.9	3971.61	3798.88	-0.425431	0.00130354	7528	YY1	protein_coding	YY1 transcription factor [Source:HGNC Symbol;Acc:HGNC:12856]	14	100238298	100282788
11033	ENSG00000171159	1762.2	2425.81	3245.2	2872.87	-0.546422	0.00130545	79095	C9orf16	protein_coding	chromosome 9 open reading frame 16 [Source:HGNC Symbol;Acc:HGNC:17823]	9	128160265	128163924
12755	ENSG00000183283	3570.01	3946.64	2821.82	2736.47	0.435558	0.00130885	9802	DAZAP2	protein_coding	DAZ associated protein 2 [Source:HGNC Symbol;Acc:HGNC:2684]	12	51238724	51271362
23255	ENSG00000267767	103.83	121.422	51.5794	49.0178	1.16385	0.00131506	400685	LINC01801	lncRNA	long intergenic non-protein coding RNA 1801 [Source:HGNC Symbol;Acc:HGNC:52592]	19	34788527	34832869
24434	ENSG00000273521	63.0744	64.6417	112.83	159.841	-1.09415	0.00131596	NA	AL162274.1	lncRNA	novel transcript, antisense to BNIP3	10	131980240	131981337
3855	ENSG00000115053	6665.51	6955.97	9479.86	8669.77	-0.414024	0.00132302	4691	NCL	protein_coding	nucleolin [Source:HGNC Symbol;Acc:HGNC:7667]	2	231453531	231483641
4544	ENSG00000121281	734.575	799.286	543.732	501.9	0.553103	0.00132234	113	ADCY7	protein_coding	adenylate cyclase 7 [Source:HGNC Symbol;Acc:HGNC:238]	16	50246137	50318135
12997	ENSG00000184900	2167.82	2652.93	3517.07	3218.13	-0.482186	0.00132235	6612	SUMO3	protein_coding	small ubiquitin like modifier 3 [Source:HGNC Symbol;Acc:HGNC:11124]	21	44805617	44818779
26259	ENSG00000285979	320.224	256.82	170.857	165.169	0.779134	0.0013185	NA	NA	NA	NA	NA	NA	NA
10353	ENSG00000167535	956.791	1064.84	1480.76	1365.04	-0.492973	0.00132716	784	CACNB3	protein_coding	calcium voltage-gated channel auxiliary subunit beta 3 [Source:HGNC Symbol;Acc:HGNC:1403]	12	48813794	48828941
6400	ENSG00000136868	883.042	899.742	1318.5	1193.48	-0.494603	0.00133624	1317	SLC31A1	protein_coding	solute carrier family 31 member 1 [Source:HGNC Symbol;Acc:HGNC:11016]	9	113221544	113264492
7343	ENSG00000143621	4039.68	4959.94	6560.25	5920.5	-0.471612	0.00133689	3608	ILF2	protein_coding	interleukin enhancer binding factor 2 [Source:HGNC Symbol;Acc:HGNC:6037]	1	153661788	153671028
8660	ENSG00000157106	4451.12	3025.93	2293.13	2698.11	0.58283	0.0013483	23049	SMG1	protein_coding	SMG1 nonsense mediated mRNA decay associated PI3K related kinase [Source:HGNC Symbol;Acc:HGNC:30045]	16	18804860	18926408
25864	ENSG00000283041	5637.89	6938.5	8820.07	8455.58	-0.457904	0.0013553	NA	NA	NA	NA	NA	NA	NA
13536	ENSG00000188186	899.539	1289.34	1742.95	1550.46	-0.588679	0.00135862	389541	LAMTOR4	protein_coding	late endosomal/lysosomal adaptor, MAPK and MTOR activator 4 [Source:HGNC Symbol;Acc:HGNC:33772]	7	100148907	100155944
12030	ENSG00000177697	687.026	838.595	1128.3	1083.72	-0.535287	0.00136597	977	CD151	protein_coding	CD151 molecule (Raph blood group) [Source:HGNC Symbol;Acc:HGNC:1630]	11	832887	839831
10305	ENSG00000167232	346.424	231.487	148.291	171.562	0.851866	0.00137437	7644	ZNF91	protein_coding	zinc finger protein 91 [Source:HGNC Symbol;Acc:HGNC:13166]	19	23304991	23395471
6367	ENSG00000136710	529.825	746.874	975.709	969.701	-0.60659	0.00137829	84317	CCDC115	protein_coding	coiled-coil domain containing 115 [Source:HGNC Symbol;Acc:HGNC:28178]	2	130337933	130342699
8723	ENSG00000157778	804.442	1019.42	1319.57	1321.35	-0.533378	0.00138695	84262	PSMG3	protein_coding	proteasome assembly chaperone 3 [Source:HGNC Symbol;Acc:HGNC:22420]	7	1567332	1571005
24823	ENSG00000275895	189.223	89.9742	416.933	722.48	-2.02985	0.00138532	102724594	U2AF1L5	protein_coding	U2 small nuclear RNA auxiliary factor 1 like 5 [Source:HGNC Symbol;Acc:HGNC:51830]	21	6484623	6499261
5119	ENSG00000126768	1075.18	1599.45	2205.02	1865.88	-0.605404	0.00139572	10245	TIMM17B	protein_coding	translocase of inner mitochondrial membrane 17B [Source:HGNC Symbol;Acc:HGNC:17310]	X	48893447	48898143
15543	ENSG00000213553	1138.25	1404.65	1875.12	1740.13	-0.507141	0.00139942	NA	RPLP0P6	processed_pseudogene	ribosomal protein lateral stalk subunit P0 pseudogene 6 [Source:HGNC Symbol;Acc:HGNC:36404]	2	38481851	38482804
22599	ENSG00000263266	1658.37	1812.59	2356.53	2374.17	-0.446531	0.0014184	NA	RPS7P1	processed_pseudogene	ribosomal protein S7 pseudogene 1 [Source:HGNC Symbol;Acc:HGNC:17081]	17	28467822	28468406
2022	ENSG00000100316	33831.2	45058.8	57563.6	53168.4	-0.489136	0.00142903	6122	RPL3	protein_coding	ribosomal protein L3 [Source:HGNC Symbol;Acc:HGNC:10332]	22	39312882	39320389
4318	ENSG00000119333	2241.57	3089.7	3944.75	3739.21	-0.52705	0.00142275	89891	WDR34	protein_coding	WD repeat domain 34 [Source:HGNC Symbol;Acc:HGNC:28296]	9	128633661	128656787
11378	ENSG00000173207	1355.62	1707.76	2304.95	2063.01	-0.511402	0.00142875	1163	CKS1B	protein_coding	CDC28 protein kinase regulatory subunit 1B [Source:HGNC Symbol;Acc:HGNC:19083]	1	154974653	154979251
15961	ENSG00000218226	120.327	84.733	39.7591	45.821	1.2588	0.00142799	NA	TATDN2P2	processed_pseudogene	TatD DNase domain containing 2 pseudogene 2 [Source:HGNC Symbol;Acc:HGNC:39255]	6	158609706	158621636
23294	ENSG00000268043	911.183	752.988	553.404	573.296	0.562139	0.00142709	149013	NBPF12	protein_coding	NBPF member 12 [Source:HGNC Symbol;Acc:HGNC:24297]	1	146938744	146996202
2803	ENSG00000105640	18815.6	28354.1	37328.4	32445.6	-0.564787	0.00144522	6142	RPL18A	protein_coding	ribosomal protein L18a [Source:HGNC Symbol;Acc:HGNC:10311]	19	17859910	17864153
5423	ENSG00000130005	1190.65	1667.58	2234.03	1987.35	-0.562039	0.00145043	2593	GAMT	protein_coding	guanidinoacetate N-methyltransferase [Source:HGNC Symbol;Acc:HGNC:4136]	19	1397026	1401570
4931	ENSG00000125246	92.1857	82.986	171.931	163.038	-0.936192	0.00145416	171425	CLYBL	protein_coding	citramalyl-CoA lyase [Source:HGNC Symbol;Acc:HGNC:18355]	13	99606669	99897134
10295	ENSG00000167191	87.3338	112.686	190.199	186.481	-0.911036	0.00145555	51704	GPRC5B	protein_coding	G protein-coupled receptor class C group 5 member B [Source:HGNC Symbol;Acc:HGNC:13308]	16	19856691	19886167
19937	ENSG00000247095	258.12	436.768	584.566	583.952	-0.747911	0.00145705	NA	MIR210HG	lncRNA	MIR210 host gene [Source:HGNC Symbol;Acc:HGNC:39524]	11	565660	568457
1483	ENSG00000085733	325.076	320.588	212.765	177.956	0.724694	0.00146364	2017	CTTN	protein_coding	cortactin [Source:HGNC Symbol;Acc:HGNC:3338]	11	70398404	70436584
10642	ENSG00000168883	1712.71	1989.04	2769.17	2398.68	-0.481081	0.00147692	10713	USP39	protein_coding	ubiquitin specific peptidase 39 [Source:HGNC Symbol;Acc:HGNC:20071]	2	85602856	85649283
13289	ENSG00000186462	207.66	228.867	356.757	346.322	-0.686929	0.00148823	4674	NAP1L2	protein_coding	nucleosome assembly protein 1 like 2 [Source:HGNC Symbol;Acc:HGNC:7638]	X	73212299	73214851
5192	ENSG00000127554	706.434	1036.89	1314.2	1327.74	-0.59888	0.0014909	2671	GFER	protein_coding	growth factor, augmenter of liver regeneration [Source:HGNC Symbol;Acc:HGNC:4236]	16	1984193	1987749
1769	ENSG00000092841	2356.07	3661.86	4921.53	4197.42	-0.599298	0.00149499	4637	MYL6	protein_coding	myosin light chain 6 [Source:HGNC Symbol;Acc:HGNC:7587]	12	56158346	56163496
18100	ENSG00000233016	1243.05	1767.16	2290.98	2145.06	-0.558861	0.0014963	84973	SNHG7	lncRNA	small nucleolar RNA host gene 7 [Source:HGNC Symbol;Acc:HGNC:28254]	9	136721366	136728184
14868	ENSG00000204590	2978.08	3600.72	4580.89	4445.71	-0.456153	0.00150018	2794	GNL1	protein_coding	G protein nucleolar 1 (putative) [Source:HGNC Symbol;Acc:HGNC:4413]	6	30541377	30557174
18006	ENSG00000232573	1113.02	1431.73	2020.19	1687.92	-0.542652	0.00150212	NA	RPL3P4	processed_pseudogene	ribosomal protein L3 pseudogene 4 [Source:HGNC Symbol;Acc:HGNC:19805]	14	98972879	98973301
4338	ENSG00000119514	612.307	599.246	855.358	879.124	-0.517751	0.00150851	79695	GALNT12	protein_coding	polypeptide N-acetylgalactosaminyltransferase 12 [Source:HGNC Symbol;Acc:HGNC:19877]	9	98807670	98850081
15888	ENSG00000215845	649.182	935.557	1242.2	1159.38	-0.598805	0.00150718	100131187	TSTD1	protein_coding	thiosulfate sulfurtransferase like domain containing 1 [Source:HGNC Symbol;Acc:HGNC:35410]	1	161037631	161038977
6691	ENSG00000138617	283.35	328.45	481.407	465.67	-0.629539	0.00151097	54956	PARP16	protein_coding	poly(ADP-ribose) polymerase family member 16 [Source:HGNC Symbol;Acc:HGNC:26040]	15	65234460	65300618
5191	ENSG00000127540	290.142	347.667	558.776	449.685	-0.659958	0.00151503	10975	UQCR11	protein_coding	ubiquinol-cytochrome c reductase, complex III subunit XI [Source:HGNC Symbol;Acc:HGNC:30862]	19	1597169	1605473
1030	ENSG00000071082	15570.7	21195.5	27621.8	24578.2	-0.505623	0.00152452	6160	RPL31	protein_coding	ribosomal protein L31 [Source:HGNC Symbol;Acc:HGNC:10334]	2	101002229	101024032
11952	ENSG00000177189	1970.83	1451.82	1165.91	1176.43	0.546725	0.00152352	6197	RPS6KA3	protein_coding	ribosomal protein S6 kinase A3 [Source:HGNC Symbol;Acc:HGNC:10432]	X	20149911	20267519
4856	ENSG00000124486	2784.01	2138.42	1624.75	1810.46	0.518662	0.00152745	8239	USP9X	protein_coding	ubiquitin specific peptidase 9 X-linked [Source:HGNC Symbol;Acc:HGNC:12632]	X	41085445	41236579
13350	ENSG00000186862	201.838	203.534	355.683	306.894	-0.708721	0.00152975	79955	PDZD7	protein_coding	PDZ domain containing 7 [Source:HGNC Symbol;Acc:HGNC:26257]	10	101007679	101032295
1876	ENSG00000099385	580.285	836.848	1105.73	1050.69	-0.604644	0.00153503	9274	BCL7C	protein_coding	BAF chromatin remodeling complex subunit BCL7C [Source:HGNC Symbol;Acc:HGNC:1006]	16	30833626	30894960
10728	ENSG00000169330	179.52	132.778	70.9216	83.1172	1.01803	0.00153508	23251	MINAR1	protein_coding	membrane integral NOTCH2 associated receptor 1 [Source:HGNC Symbol;Acc:HGNC:29172]	15	79432336	79472304
749	ENSG00000062485	2891.72	3073.1	3979.13	3982.17	-0.41644	0.00155943	1431	CS	protein_coding	citrate synthase [Source:HGNC Symbol;Acc:HGNC:2422]	12	56271699	56300391
4387	ENSG00000119778	1084.88	985.349	700.62	752.317	0.510528	0.00156155	54454	ATAD2B	protein_coding	ATPase family AAA domain containing 2B [Source:HGNC Symbol;Acc:HGNC:29230]	2	23748664	23927123
4619	ENSG00000122140	721.96	848.204	1139.04	1103.97	-0.513956	0.0015638	51116	MRPS2	protein_coding	mitochondrial ribosomal protein S2 [Source:HGNC Symbol;Acc:HGNC:14495]	9	135499984	135504673
7316	ENSG00000143458	487.129	436.768	278.314	315.419	0.637411	0.00157109	126626	GABPB2	protein_coding	GA binding protein transcription factor subunit beta 2 [Source:HGNC Symbol;Acc:HGNC:28441]	1	151070578	151125542
10450	ENSG00000167900	885.953	1209.85	1610.78	1473.73	-0.556842	0.00157273	7083	TK1	protein_coding	thymidine kinase 1 [Source:HGNC Symbol;Acc:HGNC:11830]	17	78174091	78187233
13378	ENSG00000187079	574.463	428.906	269.717	346.322	0.702772	0.00157425	7003	TEAD1	protein_coding	TEA domain transcription factor 1 [Source:HGNC Symbol;Acc:HGNC:11714]	11	12674421	12944737
2533	ENSG00000103657	2121.24	1522.57	1044.48	1357.58	0.60077	0.00158377	8925	HERC1	protein_coding	HECT and RLD domain containing E3 ubiquitin protein ligase family member 1 [Source:HGNC Symbol;Acc:HGNC:4867]	15	63608618	63833948
4738	ENSG00000123374	2153.26	2369.9	3008.8	3100.91	-0.43361	0.00158314	1017	CDK2	protein_coding	cyclin dependent kinase 2 [Source:HGNC Symbol;Acc:HGNC:1771]	12	55966781	55972789
5920	ENSG00000133657	3065.42	2250.23	1626.9	1987.35	0.556252	0.00159193	79572	ATP13A3	protein_coding	ATPase 13A3 [Source:HGNC Symbol;Acc:HGNC:24113]	3	194402672	194498364
4320	ENSG00000119383	2759.75	3510.74	4388.54	4337.01	-0.476424	0.00159413	5524	PTPA	protein_coding	protein phosphatase 2 phosphatase activator [Source:HGNC Symbol;Acc:HGNC:9308]	9	129110950	129148946
5183	ENSG00000127481	9110.86	7207.55	5338.46	6290.27	0.488712	0.0015972	23352	UBR4	protein_coding	ubiquitin protein ligase E3 component n-recognin 4 [Source:HGNC Symbol;Acc:HGNC:30313]	1	19074510	19210266
9892	ENSG00000165175	1630.23	2151.52	2685.35	2692.78	-0.507643	0.00160174	58526	MID1IP1	protein_coding	MID1 interacting protein 1 [Source:HGNC Symbol;Acc:HGNC:20715]	X	38801432	38806537
7078	ENSG00000141543	2450.2	2693.99	3780.34	3261.82	-0.452931	0.00162131	9775	EIF4A3	protein_coding	eukaryotic translation initiation factor 4A3 [Source:HGNC Symbol;Acc:HGNC:18683]	17	80134369	80147151
11211	ENSG00000172197	221.246	257.693	142.918	131.069	0.806547	0.00162258	154141	MBOAT1	protein_coding	membrane bound O-acyltransferase domain containing 1 [Source:HGNC Symbol;Acc:HGNC:21579]	6	20099684	20212469
18534	ENSG00000235162	1510.88	1712.13	2332.89	2115.23	-0.464516	0.00162029	387882	C12orf75	protein_coding	chromosome 12 open reading frame 75 [Source:HGNC Symbol;Acc:HGNC:35164]	12	105235290	105396097
1879	ENSG00000099625	609.396	721.541	915.534	1017.65	-0.537939	0.00163477	255057	CBARP	protein_coding	CACN subunit beta associated regulatory protein [Source:HGNC Symbol;Acc:HGNC:28617]	19	1228287	1238027
1945	ENSG00000100075	2063.02	2842.49	3606.26	3438.71	-0.521845	0.00163371	6576	SLC25A1	protein_coding	solute carrier family 25 member 1 [Source:HGNC Symbol;Acc:HGNC:10979]	22	19175581	19178739
13053	ENSG00000185164	1415.78	1634.39	1943.9	2375.23	-0.50161	0.00163641	283820	NOMO2	protein_coding	NODAL modulator 2 [Source:HGNC Symbol;Acc:HGNC:22652]	16	18417325	18562211
6391	ENSG00000136840	405.617	524.995	715.664	691.578	-0.595504	0.00164349	27090	ST6GALNAC4	protein_coding	ST6 N-acetylgalactosaminide alpha-2,6-sialyltransferase 4 [Source:HGNC Symbol;Acc:HGNC:17846]	9	127907886	127917041
1606	ENSG00000088992	300.817	412.309	597.461	528.54	-0.65751	0.00164664	54997	TESC	protein_coding	tescalcin [Source:HGNC Symbol;Acc:HGNC:26065]	12	117038923	117099479
3077	ENSG00000107854	2732.58	2379.51	1821.4	1910.63	0.453755	0.00164975	80351	TNKS2	protein_coding	tankyrase 2 [Source:HGNC Symbol;Acc:HGNC:15677]	10	91798426	91865475
7707	ENSG00000146733	298.876	328.45	511.495	453.948	-0.621384	0.00165254	5723	PSPH	protein_coding	phosphoserine phosphatase [Source:HGNC Symbol;Acc:HGNC:9577]	7	56011051	56051604
7687	ENSG00000146476	514.299	526.742	816.673	706.496	-0.548898	0.00166013	79624	ARMT1	protein_coding	acidic residue methyltransferase 1 [Source:HGNC Symbol;Acc:HGNC:17872]	6	151452258	151470101
8800	ENSG00000158481	84.4227	72.5035	173.006	137.463	-0.985619	0.00166573	911	CD1C	protein_coding	CD1c molecule [Source:HGNC Symbol;Acc:HGNC:1636]	1	158289923	158294774
9107	ENSG00000161016	25890.6	38327.3	49788	43906.1	-0.544954	0.00166489	6132	RPL8	protein_coding	ribosomal protein L8 [Source:HGNC Symbol;Acc:HGNC:10368]	8	144789765	144792587
3193	ENSG00000108821	121.297	109.192	40.8337	61.8051	1.16623	0.00166806	1277	COL1A1	protein_coding	collagen type I alpha 1 chain [Source:HGNC Symbol;Acc:HGNC:2197]	17	50184101	50201632
2689	ENSG00000104976	632.685	875.283	1212.11	1056.01	-0.587995	0.00167806	6618	SNAPC2	protein_coding	small nuclear RNA activating complex polypeptide 2 [Source:HGNC Symbol;Acc:HGNC:11135]	19	7920338	7923250
3843	ENSG00000114942	7823.17	9622.88	13407.4	10980	-0.483159	0.00167846	1933	EEF1B2	protein_coding	eukaryotic translation elongation factor 1 beta 2 [Source:HGNC Symbol;Acc:HGNC:3208]	2	206159585	206162928
3963	ENSG00000115760	1834.98	1331.27	983.231	1147.66	0.570843	0.00167754	57448	BIRC6	protein_coding	baculoviral IAP repeat containing 6 [Source:HGNC Symbol;Acc:HGNC:13516]	2	32357028	32618899
620	ENSG00000051523	1682.63	2642.45	3547.16	3031.65	-0.604688	0.00168529	1535	CYBA	protein_coding	cytochrome b-245 alpha chain [Source:HGNC Symbol;Acc:HGNC:2577]	16	88643289	88651054
2519	ENSG00000103502	1282.84	1756.68	2270.57	2132.28	-0.534072	0.00168421	10423	CDIPT	protein_coding	CDP-diacylglycerol--inositol 3-phosphatidyltransferase [Source:HGNC Symbol;Acc:HGNC:1769]	16	29858357	29863414
5686	ENSG00000131871	405.617	479.571	681.277	638.298	-0.575191	0.00169764	55829	SELENOS	protein_coding	selenoprotein S [Source:HGNC Symbol;Acc:HGNC:30396]	15	101270817	101277500
46	ENSG00000004455	3603.98	4379.04	5824.17	5176.71	-0.462444	0.00171034	204	AK2	protein_coding	adenylate kinase 2 [Source:HGNC Symbol;Acc:HGNC:362]	1	33007940	33080996
6152	ENSG00000135404	1195.5	1696.41	2236.18	2020.39	-0.557108	0.00170841	967	CD63	protein_coding	CD63 molecule [Source:HGNC Symbol;Acc:HGNC:1692]	12	55725323	55729707
9167	ENSG00000161835	642.389	831.607	1119.7	1042.16	-0.551718	0.00171013	160622	TAMALIN	protein_coding	trafficking regulator and scaffold protein tamalin [Source:HGNC Symbol;Acc:HGNC:18707]	12	52006946	52015889
18235	ENSG00000233762	217.364	344.173	583.491	397.471	-0.802983	0.00170778	NA	RPS15P4	processed_pseudogene	ribosomal protein S15 pseudogene 4 [Source:HGNC Symbol;Acc:HGNC:35712]	2	171517270	171517716
3931	ENSG00000115520	318.283	302.244	484.631	461.407	-0.608701	0.00172118	80219	COQ10B	protein_coding	coenzyme Q10B [Source:HGNC Symbol;Acc:HGNC:25819]	2	197453423	197475308
578	ENSG00000048707	2221.19	1601.19	1225.01	1375.7	0.555152	0.00172421	55187	VPS13D	protein_coding	vacuolar protein sorting 13 homolog D [Source:HGNC Symbol;Acc:HGNC:23595]	1	12230030	12512047
2673	ENSG00000104904	7750.39	9630.74	12117.9	11606.6	-0.448766	0.0017374	4946	OAZ1	protein_coding	ornithine decarboxylase antizyme 1 [Source:HGNC Symbol;Acc:HGNC:8095]	19	2269509	2273490
13076	ENSG00000185278	949.028	615.843	440.574	532.803	0.684072	0.00174107	84614	ZBTB37	protein_coding	zinc finger and BTB domain containing 37 [Source:HGNC Symbol;Acc:HGNC:28365]	1	173868082	173903549
120	ENSG00000006459	1671.96	1268.37	899.415	1091.18	0.562314	0.00176142	80853	KDM7A	protein_coding	lysine demethylase 7A [Source:HGNC Symbol;Acc:HGNC:22224]	7	140084746	140176983
13800	ENSG00000196312	1381.82	1084.06	856.432	848.222	0.532121	0.00175974	84278	MFSD14C	transcribed_unprocessed_pseudogene	major facilitator superfamily domain containing 14C [Source:HGNC Symbol;Acc:HGNC:23672]	9	96887373	97013708
718	ENSG00000059915	304.698	359.897	507.197	508.294	-0.610695	0.00176565	5662	PSD	protein_coding	pleckstrin and Sec7 domain containing [Source:HGNC Symbol;Acc:HGNC:9507]	10	102402617	102421539
1834	ENSG00000096092	329.928	331.944	495.377	502.966	-0.592952	0.00176914	28978	TMEM14A	protein_coding	transmembrane protein 14A [Source:HGNC Symbol;Acc:HGNC:21076]	6	52671113	52686588
3895	ENSG00000115295	674.411	628.946	390.069	478.457	0.585277	0.00178336	79745	CLIP4	protein_coding	CAP-Gly domain containing linker protein family member 4 [Source:HGNC Symbol;Acc:HGNC:26108]	2	29097705	29189643
981	ENSG00000069998	1642.85	2188.21	2720.81	2722.62	-0.506365	0.00178779	27440	HDHD5	protein_coding	haloacid dehalogenase like hydrolase domain containing 5 [Source:HGNC Symbol;Acc:HGNC:1843]	22	17137511	17165287
12774	ENSG00000183421	315.372	397.459	503.973	606.329	-0.63827	0.00179141	54101	RIPK4	protein_coding	receptor interacting serine/threonine kinase 4 [Source:HGNC Symbol;Acc:HGNC:496]	21	41739369	41767089
891	ENSG00000066926	1229.47	1270.12	1741.88	1670.87	-0.449144	0.00179644	2235	FECH	protein_coding	ferrochelatase [Source:HGNC Symbol;Acc:HGNC:3647]	18	57544377	57586702
7906	ENSG00000148773	14941.9	12118.6	8048.53	10831.9	0.519246	0.00180294	4288	MKI67	protein_coding	marker of proliferation Ki-67 [Source:HGNC Symbol;Acc:HGNC:7107]	10	128096659	128126423
9872	ENSG00000165071	491.981	524.122	320.222	350.584	0.599286	0.0018048	137835	TMEM71	protein_coding	transmembrane protein 71 [Source:HGNC Symbol;Acc:HGNC:26572]	8	132685007	132760712
7363	ENSG00000143756	1085.85	941.672	655.488	750.186	0.528048	0.00180749	23219	FBXO28	protein_coding	F-box protein 28 [Source:HGNC Symbol;Acc:HGNC:29046]	1	224114111	224162047
8929	ENSG00000159674	708.375	853.445	1128.3	1103.97	-0.514647	0.00181755	10417	SPON2	protein_coding	spondin 2 [Source:HGNC Symbol;Acc:HGNC:11253]	4	1166932	1208962
11068	ENSG00000171388	65.0152	76.8712	136.47	147.054	-0.997186	0.00181877	8862	APLN	protein_coding	apelin [Source:HGNC Symbol;Acc:HGNC:16665]	X	129645259	129654956
5876	ENSG00000133142	269.765	292.635	438.425	428.373	-0.623578	0.00184041	79921	TCEAL4	protein_coding	transcription elongation factor A like 4 [Source:HGNC Symbol;Acc:HGNC:26121]	X	103576231	103587736
20740	ENSG00000253683	55.3114	66.3888	125.725	126.807	-1.05134	0.00185144	NA	AC027309.2	processed_pseudogene	coiled-coil domain containing 72 (CCDC72) pseudogene	5	172656522	172656713
12741	ENSG00000183172	311.491	411.436	633.996	507.228	-0.657376	0.00185372	91689	SMDT1	protein_coding	single-pass membrane protein with aspartate rich tail 1 [Source:HGNC Symbol;Acc:HGNC:25055]	22	42079691	42084284
5796	ENSG00000132661	525.944	656.026	963.889	799.204	-0.576093	0.00186247	29107	NXT1	protein_coding	nuclear transport factor 2 like export factor 1 [Source:HGNC Symbol;Acc:HGNC:15913]	20	23350791	23354771
5393	ENSG00000129559	397.854	523.248	727.484	669.2	-0.599409	0.00186543	4738	NEDD8	protein_coding	NEDD8 ubiquitin like modifier [Source:HGNC Symbol;Acc:HGNC:7732]	14	24216857	24232367
12332	ENSG00000179965	238.713	285.646	419.082	404.93	-0.650991	0.00187028	51333	ZNF771	protein_coding	zinc finger protein 771 [Source:HGNC Symbol;Acc:HGNC:29653]	16	30407414	30431108
254	ENSG00000011258	1388.61	1102.4	846.761	884.452	0.524456	0.00187323	54799	MBTD1	protein_coding	mbt domain containing 1 [Source:HGNC Symbol;Acc:HGNC:19866]	17	51177425	51260163
3326	ENSG00000110075	2157.15	1850.15	1464.64	1442.83	0.462614	0.0018824	55291	PPP6R3	protein_coding	protein phosphatase 6 regulatory subunit 3 [Source:HGNC Symbol;Acc:HGNC:1173]	11	68460731	68615334
20749	ENSG00000253729	4230.84	3268.77	2479.03	2832.38	0.497512	0.00188079	5591	PRKDC	protein_coding	protein kinase, DNA-activated, catalytic subunit [Source:HGNC Symbol;Acc:HGNC:9413]	8	47773111	47960178
9244	ENSG00000162413	1425.48	1615.17	2043.83	2115.23	-0.451601	0.00188766	9903	KLHL21	protein_coding	kelch like family member 21 [Source:HGNC Symbol;Acc:HGNC:29041]	1	6590724	6614607
7775	ENSG00000147403	26301.1	35377.3	45224.4	41050.3	-0.484142	0.0019106	6134	RPL10	protein_coding	ribosomal protein L10 [Source:HGNC Symbol;Acc:HGNC:10298]	X	154389955	154409168
3153	ENSG00000108528	1434.22	1925.27	2494.08	2311.3	-0.515943	0.00192032	8402	SLC25A11	protein_coding	solute carrier family 25 member 11 [Source:HGNC Symbol;Acc:HGNC:10981]	17	4937130	4940053
9249	ENSG00000162433	1432.28	1538.3	1968.61	2066.21	-0.4416	0.00192124	205	AK4	protein_coding	adenylate kinase 4 [Source:HGNC Symbol;Acc:HGNC:363]	1	65147549	65232145
9543	ENSG00000163703	284.32	289.141	456.692	423.045	-0.617243	0.00192673	78987	CRELD1	protein_coding	cysteine rich with EGF like domains 1 [Source:HGNC Symbol;Acc:HGNC:14630]	3	9933816	9945406
3563	ENSG00000112144	1223.64	975.74	748.975	772.564	0.53104	0.00192879	22858	CILK1	protein_coding	ciliogenesis associated kinase 1 [Source:HGNC Symbol;Acc:HGNC:21219]	6	53001279	53061824
6723	ENSG00000138760	1697.19	1486.76	1170.21	1128.48	0.469751	0.00193176	950	SCARB2	protein_coding	scavenger receptor class B member 2 [Source:HGNC Symbol;Acc:HGNC:1665]	4	76158737	76234536
2717	ENSG00000105202	3365.26	4596.55	6078.84	5282.21	-0.512715	0.00196085	2091	FBL	protein_coding	fibrillarin [Source:HGNC Symbol;Acc:HGNC:3599]	19	39834458	39846379
13928	ENSG00000196839	5284.67	6509.59	8345.11	7737.36	-0.447279	0.00198847	100	ADA	protein_coding	adenosine deaminase [Source:HGNC Symbol;Acc:HGNC:186]	20	44619522	44652233
12793	ENSG00000183530	2256.12	1859.76	1415.21	1536.6	0.4793	0.00200547	253143	PRR14L	protein_coding	proline rich 14 like [Source:HGNC Symbol;Acc:HGNC:28738]	22	31676256	31750140
3058	ENSG00000107731	96.0672	96.089	191.273	164.103	-0.886993	0.0020108	219699	UNC5B	protein_coding	unc-5 netrin receptor B [Source:HGNC Symbol;Acc:HGNC:12568]	10	71212570	71302864
11227	ENSG00000172270	5860.1	7874.06	9659.31	9509.46	-0.480861	0.00201488	682	BSG	protein_coding	basigin (Ok blood group) [Source:HGNC Symbol;Acc:HGNC:1116]	19	571277	583493
403	ENSG00000026297	412.41	541.593	731.782	702.234	-0.586859	0.0020263	8635	RNASET2	protein_coding	ribonuclease T2 [Source:HGNC Symbol;Acc:HGNC:21686]	6	166922113	166957191
9460	ENSG00000163444	1795.2	2223.15	2981.93	2629.91	-0.481545	0.00202206	92703	TMEM183A	protein_coding	transmembrane protein 183A [Source:HGNC Symbol;Acc:HGNC:20173]	1	203007374	203024848
16967	ENSG00000227268	294.994	307.485	184.826	185.415	0.702647	0.00202418	100144748	KLLN	protein_coding	killin, p53 regulated DNA replication inhibitor [Source:HGNC Symbol;Acc:HGNC:37212]	10	87859158	87863437
2966	ENSG00000106628	2519.1	3467.94	4475.58	4062.09	-0.511716	0.00203995	5425	POLD2	protein_coding	DNA polymerase delta 2, accessory subunit [Source:HGNC Symbol;Acc:HGNC:9176]	7	44114681	44124358
4815	ENSG00000124201	1576.86	1476.28	1118.63	1110.36	0.453758	0.00204253	57169	ZNFX1	protein_coding	zinc finger NFX1-type containing 1 [Source:HGNC Symbol;Acc:HGNC:29271]	20	49237946	49278426
5130	ENSG00000126822	106.741	103.077	47.2811	47.9522	1.13939	0.00204431	26030	PLEKHG3	protein_coding	pleckstrin homology and RhoGEF domain containing G3 [Source:HGNC Symbol;Acc:HGNC:20364]	14	64704102	64750249
5164	ENSG00000127311	905.361	704.944	542.658	543.459	0.567473	0.00204514	92797	HELB	protein_coding	DNA helicase B [Source:HGNC Symbol;Acc:HGNC:17196]	12	66302493	66343643
10963	ENSG00000170779	1185.8	1519.08	1894.47	1923.42	-0.496703	0.00204667	55038	CDCA4	protein_coding	cell division cycle associated 4 [Source:HGNC Symbol;Acc:HGNC:14625]	14	105009573	105021083
14035	ENSG00000197312	1178.04	945.166	737.155	735.268	0.527527	0.00205279	84301	DDI2	protein_coding	DNA damage inducible 1 homolog 2 [Source:HGNC Symbol;Acc:HGNC:24578]	1	15617458	15669044
4769	ENSG00000123685	219.305	283.026	419.082	383.618	-0.674696	0.00206663	55509	BATF3	protein_coding	basic leucine zipper ATF-like transcription factor 3 [Source:HGNC Symbol;Acc:HGNC:28915]	1	212686417	212699840
4758	ENSG00000123562	2751.99	3048.64	3790.01	3958.72	-0.417616	0.00207231	9643	MORF4L2	protein_coding	mortality factor 4 like 2 [Source:HGNC Symbol;Acc:HGNC:16849]	X	103675496	103688158
2753	ENSG00000105376	251.327	274.29	406.187	407.061	-0.629118	0.00209115	7087	ICAM5	protein_coding	intercellular adhesion molecule 5 [Source:HGNC Symbol;Acc:HGNC:5348]	19	10289952	10296778
4785	ENSG00000123992	782.123	918.96	1260.47	1147.66	-0.500924	0.00210219	23549	DNPEP	protein_coding	aspartyl aminopeptidase [Source:HGNC Symbol;Acc:HGNC:2981]	2	219373527	219400022
3566	ENSG00000112159	1727.27	1104.15	929.503	921.749	0.612449	0.00210943	23195	MDN1	protein_coding	midasin AAA ATPase 1 [Source:HGNC Symbol;Acc:HGNC:18302]	6	89642498	89819794
7364	ENSG00000143761	8042.48	9684.02	12273.7	11582.1	-0.428352	0.00210989	375	ARF1	protein_coding	ADP ribosylation factor 1 [Source:HGNC Symbol;Acc:HGNC:652]	1	228082660	228099212
1095	ENSG00000073111	2019.35	2551.6	3221.56	3111.57	-0.470105	0.00211625	4171	MCM2	protein_coding	minichromosome maintenance complex component 2 [Source:HGNC Symbol;Acc:HGNC:6944]	3	127598410	127622436
8042	ENSG00000150527	787.945	771.333	532.987	557.312	0.516064	0.00211496	4253	MIA2	protein_coding	MIA SH3 domain ER export factor 2 [Source:HGNC Symbol;Acc:HGNC:18432]	14	39230231	39388513
5116	ENSG00000126756	825.79	997.579	1294.86	1277.66	-0.496	0.00212389	8409	UXT	protein_coding	ubiquitously expressed prefoldin like chaperone [Source:HGNC Symbol;Acc:HGNC:12641]	X	47651796	47659180
5370	ENSG00000129317	813.175	617.59	386.845	526.409	0.646957	0.00212551	83448	PUS7L	protein_coding	pseudouridine synthase 7 like [Source:HGNC Symbol;Acc:HGNC:25276]	12	43718993	43758817
5786	ENSG00000132603	391.062	414.93	701.694	529.606	-0.611002	0.00213053	51388	NIP7	protein_coding	nucleolar pre-rRNA processing protein NIP7 [Source:HGNC Symbol;Acc:HGNC:24328]	16	69337996	69343106
8207	ENSG00000152223	2379.36	1943.62	1437.77	1644.23	0.487863	0.00212947	57724	EPG5	protein_coding	ectopic P-granules autophagy protein 5 homolog [Source:HGNC Symbol;Acc:HGNC:29331]	18	45847609	45967329
2059	ENSG00000100410	596.781	787.056	1091.76	952.651	-0.562133	0.00214587	84844	PHF5A	protein_coding	PHD finger protein 5A [Source:HGNC Symbol;Acc:HGNC:18000]	22	41459717	41468692
2248	ENSG00000101350	1110.11	1010.68	738.23	772.564	0.489022	0.00215578	9371	KIF3B	protein_coding	kinesin family member 3B [Source:HGNC Symbol;Acc:HGNC:6320]	20	32277651	32335011
4115	ENSG00000116990	305.668	324.956	197.721	193.94	0.687484	0.00215437	4610	MYCL	protein_coding	MYCL proto-oncogene, bHLH transcription factor [Source:HGNC Symbol;Acc:HGNC:7555]	1	39895426	39902256
9502	ENSG00000163590	1155.72	910.225	644.742	760.842	0.555062	0.00216299	151742	PPM1L	protein_coding	protein phosphatase, Mg2+/Mn2+ dependent 1L [Source:HGNC Symbol;Acc:HGNC:16381]	3	160755602	161078902
5460	ENSG00000130303	326.046	490.927	688.799	605.264	-0.661999	0.00216779	684	BST2	protein_coding	bone marrow stromal cell antigen 2 [Source:HGNC Symbol;Acc:HGNC:1119]	19	17402939	17405630
11950	ENSG00000177181	1008.22	901.49	1345.36	1301.1	-0.471064	0.00217102	284716	RIMKLA	protein_coding	ribosomal modification protein rimK like family member A [Source:HGNC Symbol;Acc:HGNC:28725]	1	42380792	42424232
12879	ENSG00000184076	813.175	1052.61	1359.33	1316.02	-0.519249	0.00218675	29796	UQCR10	protein_coding	ubiquinol-cytochrome c reductase, complex III subunit X [Source:HGNC Symbol;Acc:HGNC:30863]	22	29767369	29770413
2676	ENSG00000104918	243.564	324.082	465.289	431.57	-0.658324	0.0021988	56729	RETN	protein_coding	resistin [Source:HGNC Symbol;Acc:HGNC:20389]	19	7669049	7670455
378	ENSG00000023516	2291.06	1720.87	1098.21	1561.11	0.592912	0.00220266	11215	AKAP11	protein_coding	A-kinase anchoring protein 11 [Source:HGNC Symbol;Acc:HGNC:369]	13	42272152	42323261
7322	ENSG00000143494	1053.83	885.766	684.501	671.331	0.516115	0.00220628	79805	VASH2	protein_coding	vasohibin 2 [Source:HGNC Symbol;Acc:HGNC:25723]	1	212950520	212992037
13397	ENSG00000187231	936.413	770.459	559.851	611.657	0.542415	0.00220845	91404	SESTD1	protein_coding	SEC14 and spectrin domain containing 1 [Source:HGNC Symbol;Acc:HGNC:18379]	2	179101678	179264832
775	ENSG00000064012	1593.36	1625.65	1208.89	1158.31	0.443488	0.00222212	841	CASP8	protein_coding	caspase 8 [Source:HGNC Symbol;Acc:HGNC:1509]	2	201233443	201287711
3301	ENSG00000109906	1096.53	1094.54	1511.92	1473.73	-0.446413	0.00223203	7704	ZBTB16	protein_coding	zinc finger and BTB domain containing 16 [Source:HGNC Symbol;Acc:HGNC:12930]	11	114059711	114256765
3412	ENSG00000110955	13110.8	16344.7	20824.1	19169.2	-0.441167	0.00224098	506	ATP5F1B	protein_coding	ATP synthase F1 subunit beta [Source:HGNC Symbol;Acc:HGNC:830]	12	56638175	56645984
24688	ENSG00000275074	328.958	462.974	668.382	569.033	-0.642457	0.00223958	79873	NUDT18	protein_coding	nudix hydrolase 18 [Source:HGNC Symbol;Acc:HGNC:26194]	8	22106874	22109419
2987	ENSG00000106799	1779.67	1512.09	1182.03	1195.61	0.46902	0.00224747	7046	TGFBR1	protein_coding	transforming growth factor beta receptor 1 [Source:HGNC Symbol;Acc:HGNC:11772]	9	99104038	99154192
5687	ENSG00000131873	1496.32	1538.3	1975.06	2117.36	-0.431384	0.00227675	22856	CHSY1	protein_coding	chondroitin sulfate synthase 1 [Source:HGNC Symbol;Acc:HGNC:17198]	15	101175727	101252048
7702	ENSG00000146701	3240.09	4260.24	5370.7	5057.36	-0.475227	0.00229021	4191	MDH2	protein_coding	malate dehydrogenase 2 [Source:HGNC Symbol;Acc:HGNC:6971]	7	76048051	76067508
4165	ENSG00000117448	991.724	1315.55	1691.37	1609.06	-0.515849	0.0022961	10327	AKR1A1	protein_coding	aldo-keto reductase family 1 member A1 [Source:HGNC Symbol;Acc:HGNC:380]	1	45550543	45570049
6174	ENSG00000135486	23593.7	25822.6	33832.8	31011.2	-0.39197	0.00229538	3178	HNRNPA1	protein_coding	heterogeneous nuclear ribonucleoprotein A1 [Source:HGNC Symbol;Acc:HGNC:5031]	12	54280193	54287088
1449	ENSG00000084623	3021.75	3639.15	4915.08	4234.72	-0.457833	0.00230487	8668	EIF3I	protein_coding	eukaryotic translation initiation factor 3 subunit I [Source:HGNC Symbol;Acc:HGNC:3272]	1	32221928	32231604
7427	ENSG00000144218	867.516	743.379	548.031	567.968	0.52904	0.00230352	3899	AFF3	protein_coding	AF4/FMR2 family member 3 [Source:HGNC Symbol;Acc:HGNC:6473]	2	99545419	100192428
15629	ENSG00000213965	227.068	246.337	138.62	139.594	0.767297	0.00230615	390916	NUDT19	protein_coding	nudix hydrolase 19 [Source:HGNC Symbol;Acc:HGNC:32036]	19	32691961	32713796
2718	ENSG00000105204	595.811	650.785	429.828	423.045	0.547926	0.00231788	9149	DYRK1B	protein_coding	dual specificity tyrosine phosphorylation regulated kinase 1B [Source:HGNC Symbol;Acc:HGNC:3092]	19	39825350	39834201
10785	ENSG00000169738	858.783	1440.46	1859.01	1702.84	-0.630714	0.00231796	51181	DCXR	protein_coding	dicarbonyl and L-xylulose reductase [Source:HGNC Symbol;Acc:HGNC:18985]	17	82035136	82037709
12531	ENSG00000181789	2876.19	3306.34	4208.02	4070.61	-0.421021	0.00232602	22820	COPG1	protein_coding	COPI coat complex subunit gamma 1 [Source:HGNC Symbol;Acc:HGNC:2236]	3	129249606	129277773
1766	ENSG00000092621	3952.34	5441.26	6690.27	6510.85	-0.490721	0.00234277	26227	PHGDH	protein_coding	phosphoglycerate dehydrogenase [Source:HGNC Symbol;Acc:HGNC:8923]	1	119648411	119744218
8125	ENSG00000151461	1148.93	1076.2	697.396	861.009	0.513599	0.00234383	26019	UPF2	protein_coding	UPF2 regulator of nonsense mediated mRNA decay [Source:HGNC Symbol;Acc:HGNC:17854]	10	11920022	12043170
10827	ENSG00000169976	1169.3	1739.21	2288.83	2019.32	-0.566214	0.00234602	83443	SF3B5	protein_coding	splicing factor 3b subunit 5 [Source:HGNC Symbol;Acc:HGNC:21083]	6	144094884	144095573
654	ENSG00000054690	342.543	310.105	195.572	212.055	0.678538	0.00240735	57475	PLEKHH1	protein_coding	pleckstrin homology, MyTH4 and FERM domain containing H1 [Source:HGNC Symbol;Acc:HGNC:17733]	14	67533290	67589612
3404	ENSG00000110906	1366.29	1432.6	1944.97	1834.97	-0.43338	0.00241084	83892	KCTD10	protein_coding	potassium channel tetramerization domain containing 10 [Source:HGNC Symbol;Acc:HGNC:23236]	12	109448655	109477359
12180	ENSG00000178882	206.69	264.682	408.337	349.519	-0.683541	0.00241187	144347	RFLNA	protein_coding	refilin A [Source:HGNC Symbol;Acc:HGNC:27051]	12	123973241	124316024
773	ENSG00000063854	1122.73	1411.63	1849.33	1710.3	-0.489596	0.0024171	3029	HAGH	protein_coding	hydroxyacylglutathione hydrolase [Source:HGNC Symbol;Acc:HGNC:4805]	16	1795620	1827157
3350	ENSG00000110344	1624.41	1306.81	975.709	1091.18	0.503618	0.00241808	9354	UBE4A	protein_coding	ubiquitination factor E4A [Source:HGNC Symbol;Acc:HGNC:12499]	11	118359600	118399211
12138	ENSG00000178531	727.782	948.66	1214.26	1196.67	-0.523428	0.00242411	404217	CTXN1	protein_coding	cortexin 1 [Source:HGNC Symbol;Acc:HGNC:31108]	19	7924491	7926135
9646	ENSG00000164061	212.512	194.799	110.681	120.413	0.817129	0.00243867	8927	BSN	protein_coding	bassoon presynaptic cytomatrix protein [Source:HGNC Symbol;Acc:HGNC:1117]	3	49554477	49671549
12753	ENSG00000183258	1349.79	1846.66	2328.59	2229.25	-0.511382	0.00245685	51428	DDX41	protein_coding	DEAD-box helicase 41 [Source:HGNC Symbol;Acc:HGNC:18674]	5	177511577	177516961
791	ENSG00000064490	808.323	1116.38	1446.37	1355.45	-0.540967	0.00246525	8625	RFXANK	protein_coding	regulatory factor X associated ankyrin containing protein [Source:HGNC Symbol;Acc:HGNC:9987]	19	19192229	19201869
6009	ENSG00000134330	470.632	536.351	758.646	700.103	-0.534069	0.00246362	285148	IAH1	protein_coding	isoamyl acetate hydrolyzing esterase 1 (putative) [Source:HGNC Symbol;Acc:HGNC:27696]	2	9473658	9496543
6344	ENSG00000136490	2404.59	3173.56	1982.58	1998.01	0.487082	0.00247615	80774	LIMD2	protein_coding	LIM domain containing 2 [Source:HGNC Symbol;Acc:HGNC:28142]	17	63695888	63701172
9315	ENSG00000162734	1283.81	1529.56	1970.76	1897.84	-0.459118	0.00249143	8682	PEA15	protein_coding	proliferation and apoptosis adaptor protein 15 [Source:HGNC Symbol;Acc:HGNC:8822]	1	160205380	160215376
1901	ENSG00000099901	1656.43	2082.51	2866.95	2396.55	-0.493043	0.00252714	5902	RANBP1	protein_coding	RAN binding protein 1 [Source:HGNC Symbol;Acc:HGNC:9847]	22	20115938	20127355
14433	ENSG00000198930	190.194	262.061	401.889	338.863	-0.709992	0.00252601	158511	CSAG1	protein_coding	chondrosarcoma associated gene 1 [Source:HGNC Symbol;Acc:HGNC:24294]	X	152727484	152733735
2436	ENSG00000102978	1399.28	1707.76	2240.48	2057.68	-0.46778	0.00254115	5432	POLR2C	protein_coding	RNA polymerase II subunit C [Source:HGNC Symbol;Acc:HGNC:9189]	16	57462660	57472009
1283	ENSG00000078674	3794.17	3106.3	1943.9	2785.49	0.54488	0.0025556	5108	PCM1	protein_coding	pericentriolar material 1 [Source:HGNC Symbol;Acc:HGNC:8727]	8	17922840	18027975
276	ENSG00000012061	762.716	1033.39	1378.67	1235.04	-0.540452	0.00256194	2067	ERCC1	protein_coding	ERCC excision repair 1, endonuclease non-catalytic subunit [Source:HGNC Symbol;Acc:HGNC:3433]	19	45407334	45478828
15072	ENSG00000206149	375.536	226.246	154.738	182.219	0.83496	0.0025913	440248	HERC2P9	transcribed_unprocessed_pseudogene	hect domain and RLD 2 pseudogene 9 [Source:HGNC Symbol;Acc:HGNC:30495]	15	28589492	28685264
15492	ENSG00000213281	1685.54	1394.16	2237.25	2018.26	-0.466896	0.00259185	4893	NRAS	protein_coding	NRAS proto-oncogene, GTPase [Source:HGNC Symbol;Acc:HGNC:7989]	1	114704469	114716771
417	ENSG00000028277	331.869	278.658	189.124	186.481	0.700036	0.00259809	5452	POU2F2	protein_coding	POU class 2 homeobox 2 [Source:HGNC Symbol;Acc:HGNC:9213]	19	42086110	42196585
11476	ENSG00000173821	5744.63	4158.03	3205.44	3746.67	0.51019	0.00260879	57674	RNF213	protein_coding	ring finger protein 213 [Source:HGNC Symbol;Acc:HGNC:14539]	17	80260866	80398786
3108	ENSG00000108107	18431.3	26283.8	33691	29709.1	-0.503678	0.00262153	6158	RPL28	protein_coding	ribosomal protein L28 [Source:HGNC Symbol;Acc:HGNC:10330]	19	55385932	55403250
6933	ENSG00000140470	90.245	92.5949	34.3862	44.7554	1.20796	0.00263229	170691	ADAMTS17	protein_coding	ADAM metallopeptidase with thrombospondin type 1 motif 17 [Source:HGNC Symbol;Acc:HGNC:17109]	15	99971437	100342005
11942	ENSG00000177106	373.595	521.501	703.843	657.479	-0.603562	0.00263426	64787	EPS8L2	protein_coding	EPS8 like 2 [Source:HGNC Symbol;Acc:HGNC:21296]	11	694438	727727
13740	ENSG00000189403	7053.66	7937.82	9973.08	9716.19	-0.393198	0.00262897	3146	HMGB1	protein_coding	high mobility group box 1 [Source:HGNC Symbol;Acc:HGNC:4983]	13	30456704	30617597
13895	ENSG00000196668	95.0969	84.733	45.1319	30.9026	1.24164	0.00263589	100287569	LINC00173	lncRNA	long intergenic non-protein coding RNA 173 [Source:HGNC Symbol;Acc:HGNC:33791]	12	116533422	116536518
14835	ENSG00000204438	763.686	1038.63	1303.45	1303.24	-0.531581	0.0026439	7918	GPANK1	protein_coding	G-patch domain and ankyrin repeats 1 [Source:HGNC Symbol;Acc:HGNC:13920]	6	31661228	31666283
6711	ENSG00000138688	1660.31	1132.98	831.717	1021.92	0.591058	0.00266666	84162	KIAA1109	protein_coding	KIAA1109 [Source:HGNC Symbol;Acc:HGNC:26953]	4	122152333	122362758
22385	ENSG00000261609	1364.35	995.831	711.365	874.862	0.572712	0.00267556	8139	GAN	protein_coding	gigaxonin [Source:HGNC Symbol;Acc:HGNC:4137]	16	81314944	81390809
1634	ENSG00000089248	1697.19	2226.64	2902.41	2605.41	-0.488832	0.00268811	10961	ERP29	protein_coding	endoplasmic reticulum protein 29 [Source:HGNC Symbol;Acc:HGNC:13799]	12	112013348	112023449
4797	ENSG00000124126	2364.81	2321.86	1765.52	1759.31	0.410977	0.00268807	57580	PREX1	protein_coding	phosphatidylinositol-3,4,5-trisphosphate dependent Rac exchange factor 1 [Source:HGNC Symbol;Acc:HGNC:32594]	20	48624252	48827999
7182	ENSG00000142599	1369.2	1076.2	808.077	898.305	0.518615	0.00268118	473	RERE	protein_coding	arginine-glutamic acid dipeptide repeats [Source:HGNC Symbol;Acc:HGNC:9965]	1	8352397	8848921
12883	ENSG00000184110	586.107	477.824	379.323	316.485	0.612033	0.00268773	8663	EIF3C	protein_coding	eukaryotic translation initiation factor 3 subunit C [Source:HGNC Symbol;Acc:HGNC:3279]	16	28688558	28735727
5647	ENSG00000131495	422.114	505.778	730.708	637.232	-0.559135	0.00269226	4695	NDUFA2	protein_coding	NADH:ubiquinone oxidoreductase subunit A2 [Source:HGNC Symbol;Acc:HGNC:7685]	5	140638740	140647771
14150	ENSG00000197905	266.853	291.761	418.008	431.57	-0.604345	0.00270499	7004	TEAD4	protein_coding	TEA domain transcription factor 4 [Source:HGNC Symbol;Acc:HGNC:11717]	12	2959330	3040676
9667	ENSG00000164104	10275.3	12833.1	16003.6	15155	-0.431143	0.00270884	3148	HMGB2	protein_coding	high mobility group box 2 [Source:HGNC Symbol;Acc:HGNC:5000]	4	173331376	173334432
2485	ENSG00000103260	1043.15	1514.71	1966.46	1776.36	-0.548553	0.00271216	79006	METRN	protein_coding	meteorin, glial cell differentiation regulator [Source:HGNC Symbol;Acc:HGNC:14151]	16	715118	719655
11425	ENSG00000173517	1565.22	1184.52	957.442	963.307	0.51712	0.00271563	79834	PEAK1	protein_coding	pseudopodium enriched atypical kinase 1 [Source:HGNC Symbol;Acc:HGNC:29431]	15	77100656	77420144
365	ENSG00000022267	750.101	786.183	1092.84	1035.77	-0.470272	0.00273368	2273	FHL1	protein_coding	four and a half LIM domains 1 [Source:HGNC Symbol;Acc:HGNC:3702]	X	136146702	136211359
1145	ENSG00000074800	66605.6	96556.3	118753	111813	-0.498861	0.00275919	2023	ENO1	protein_coding	enolase 1 [Source:HGNC Symbol;Acc:HGNC:3350]	1	8861000	8879190
1358	ENSG00000081059	5028.49	4714.48	3707.27	3730.68	0.389398	0.00275994	6932	TCF7	protein_coding	transcription factor 7 [Source:HGNC Symbol;Acc:HGNC:11639]	5	134114681	134151865
3311	ENSG00000109971	6038.65	7329.84	10310.5	8195.57	-0.469069	0.00275586	3312	HSPA8	protein_coding	heat shock protein family A (Hsp70) member 8 [Source:HGNC Symbol;Acc:HGNC:5241]	11	123057489	123063230
7329	ENSG00000143537	710.315	954.775	1191.7	1213.72	-0.529881	0.00275311	8751	ADAM15	protein_coding	ADAM metallopeptidase domain 15 [Source:HGNC Symbol;Acc:HGNC:193]	1	155050566	155062775
9421	ENSG00000163257	1768.03	1644	1291.63	1229.71	0.436299	0.00276265	54876	DCAF16	protein_coding	DDB1 and CUL4 associated factor 16 [Source:HGNC Symbol;Acc:HGNC:25987]	4	17800655	17810758
724	ENSG00000060491	1685.54	2327.1	2815.37	2864.35	-0.500856	0.00277094	11054	OGFR	protein_coding	opioid growth factor receptor [Source:HGNC Symbol;Acc:HGNC:15768]	20	62804835	62814000
15096	ENSG00000206560	1645.76	1380.19	1064.9	1117.82	0.470902	0.00277001	23243	ANKRD28	protein_coding	ankyrin repeat domain 28 [Source:HGNC Symbol;Acc:HGNC:29024]	3	15667236	15859771
6445	ENSG00000137078	2583.14	3820.85	4855.98	4394.56	-0.530283	0.00277612	27240	SIT1	protein_coding	signaling threshold regulating transmembrane adaptor 1 [Source:HGNC Symbol;Acc:HGNC:17710]	9	35649295	35650950
1833	ENSG00000096080	324.106	362.518	503.973	516.819	-0.57147	0.00278635	55168	MRPS18A	protein_coding	mitochondrial ribosomal protein S18A [Source:HGNC Symbol;Acc:HGNC:14515]	6	43671303	43687791
3688	ENSG00000113328	2804.39	2700.1	3723.38	3525.02	-0.397106	0.00279985	900	CCNG1	protein_coding	cyclin G1 [Source:HGNC Symbol;Acc:HGNC:1592]	5	163437569	163446151
10114	ENSG00000166295	1391.52	1437.84	2074.99	1780.63	-0.446388	0.00281037	119504	ANAPC16	protein_coding	anaphase promoting complex subunit 16 [Source:HGNC Symbol;Acc:HGNC:26976]	10	72216000	72235860
14245	ENSG00000198355	2751.99	3519.48	4428.3	4178.24	-0.456385	0.0028131	415116	PIM3	protein_coding	Pim-3 proto-oncogene, serine/threonine kinase [Source:HGNC Symbol;Acc:HGNC:19310]	22	49960768	49964072
7694	ENSG00000146574	729.723	588.763	427.679	463.538	0.564321	0.0028394	221960	CCZ1B	protein_coding	CCZ1 homolog B, vacuolar protein trafficking and biogenesis associated [Source:HGNC Symbol;Acc:HGNC:21717]	7	6794134	6826770
3660	ENSG00000113048	962.613	990.59	1327.09	1330.94	-0.444423	0.00284461	23107	MRPS27	protein_coding	mitochondrial ribosomal protein S27 [Source:HGNC Symbol;Acc:HGNC:14512]	5	72219403	72320646
7061	ENSG00000141469	432.788	350.288	256.822	242.958	0.647019	0.00285213	6563	SLC14A1	protein_coding	solute carrier family 14 member 1 (Kidd blood group) [Source:HGNC Symbol;Acc:HGNC:10918]	18	45687025	45752520
9645	ENSG00000164056	274.616	226.246	410.486	370.831	-0.642638	0.00286001	10252	SPRY1	protein_coding	sprouty RTK signaling antagonist 1 [Source:HGNC Symbol;Acc:HGNC:11269]	4	123396795	123403760
12283	ENSG00000179604	72.7782	88.2272	139.694	167.3	-0.929489	0.00287222	23580	CDC42EP4	protein_coding	CDC42 effector protein 4 [Source:HGNC Symbol;Acc:HGNC:17147]	17	73283624	73312005
14363	ENSG00000198795	907.302	752.115	563.075	590.345	0.524197	0.00287183	25925	ZNF521	protein_coding	zinc finger protein 521 [Source:HGNC Symbol;Acc:HGNC:24605]	18	25061924	25352190
1038	ENSG00000071462	1131.46	1360.1	1766.59	1669.8	-0.463401	0.0028809	114049	BUD23	protein_coding	BUD23 rRNA methyltransferase and ribosome maturation factor [Source:HGNC Symbol;Acc:HGNC:16405]	7	73683025	73705161
9108	ENSG00000161021	1880.59	1729.6	1243.28	1406.6	0.44597	0.00290447	9794	MAML1	protein_coding	mastermind like transcriptional coactivator 1 [Source:HGNC Symbol;Acc:HGNC:13632]	5	179732822	179777283
3608	ENSG00000112473	2436.61	3100.18	3968.39	3643.3	-0.458895	0.00291144	7922	SLC39A7	protein_coding	solute carrier family 39 member 7 [Source:HGNC Symbol;Acc:HGNC:4927]	6	33200445	33204439
6139	ENSG00000135318	427.936	490.927	316.998	289.845	0.599131	0.00292089	4907	NT5E	protein_coding	5'-nucleotidase ecto [Source:HGNC Symbol;Acc:HGNC:8021]	6	85449584	85495791
7951	ENSG00000149273	34525	48968.7	62703.3	54992.7	-0.495303	0.00291865	6188	RPS3	protein_coding	ribosomal protein S3 [Source:HGNC Symbol;Acc:HGNC:10420]	11	75399515	75422280
8720	ENSG00000157741	1694.28	1185.39	915.534	1041.1	0.556989	0.00292612	254048	UBN2	protein_coding	ubinuclein 2 [Source:HGNC Symbol;Acc:HGNC:21931]	7	139230356	139308236
5098	ENSG00000126464	1769.97	1730.48	1269.07	1335.2	0.426599	0.00293173	57479	PRR12	protein_coding	proline rich 12 [Source:HGNC Symbol;Acc:HGNC:29217]	19	49591182	49626439
13859	ENSG00000196507	224.157	320.588	444.872	421.98	-0.668354	0.00293341	85012	TCEAL3	protein_coding	transcription elongation factor A like 3 [Source:HGNC Symbol;Acc:HGNC:28247]	X	103607451	103629690
6459	ENSG00000137166	2332.78	2345.45	1673.11	1831.78	0.416588	0.00294683	116113	FOXP4	protein_coding	forkhead box P4 [Source:HGNC Symbol;Acc:HGNC:20842]	6	41546426	41602384
1625	ENSG00000089159	869.457	943.419	672.681	616.986	0.49156	0.00296397	5829	PXN	protein_coding	paxillin [Source:HGNC Symbol;Acc:HGNC:9718]	12	120210439	120265771
8758	ENSG00000158079	607.455	567.799	397.591	410.258	0.540539	0.00296309	138639	PTPDC1	protein_coding	protein tyrosine phosphatase domain containing 1 [Source:HGNC Symbol;Acc:HGNC:30184]	9	94030794	94109856
13097	ENSG00000185420	740.397	856.939	1191.7	1053.88	-0.490911	0.00296044	64754	SMYD3	protein_coding	SET and MYND domain containing 3 [Source:HGNC Symbol;Acc:HGNC:15513]	1	245749342	246507312
21901	ENSG00000259820	260.061	217.511	134.321	147.054	0.762285	0.002967	NA	AC083843.2	lncRNA	novel transcript	8	134792020	134798272
22113	ENSG00000260565	318.283	227.119	135.396	177.956	0.798084	0.00297103	NA	ERVK13-1	lncRNA	endogenous retrovirus group K13 member 1 [Source:HGNC Symbol;Acc:HGNC:27548]	16	2660348	2682379
22796	ENSG00000265241	1337.18	1395.91	1835.37	1825.38	-0.421491	0.00297194	9939	RBM8A	protein_coding	RNA binding motif protein 8A [Source:HGNC Symbol;Acc:HGNC:9905]	1	145917714	145927678
2104	ENSG00000100591	1276.04	1501.61	1962.16	1834.97	-0.450668	0.00297781	10598	AHSA1	protein_coding	activator of HSP90 ATPase activity 1 [Source:HGNC Symbol;Acc:HGNC:1189]	14	77457870	77469472
6006	ENSG00000134323	393.002	407.068	558.776	606.329	-0.542102	0.00298724	4613	MYCN	protein_coding	MYCN proto-oncogene, bHLH transcription factor [Source:HGNC Symbol;Acc:HGNC:7559]	2	15940550	15947007
7523	ENSG00000145012	1740.85	1064.84	781.212	1011.26	0.645834	0.00299023	4026	LPP	protein_coding	LIM domain containing preferred translocation partner in lipoma [Source:HGNC Symbol;Acc:HGNC:6679]	3	188153284	188890671
5566	ENSG00000130830	901.479	1059.6	1430.25	1295.78	-0.47467	0.00301277	4354	MPP1	protein_coding	membrane palmitoylated protein 1 [Source:HGNC Symbol;Acc:HGNC:7219]	X	154778684	154821007
12103	ENSG00000178209	4249.28	3755.33	2645.59	3227.72	0.446538	0.00301069	5339	PLEC	protein_coding	plectin [Source:HGNC Symbol;Acc:HGNC:9069]	8	143915147	143976734
7217	ENSG00000142937	20716.6	27170.5	34819.3	30847.1	-0.455485	0.00304512	6202	RPS8	protein_coding	ribosomal protein S8 [Source:HGNC Symbol;Acc:HGNC:10441]	1	44775251	44778779
9916	ENSG00000165283	1727.27	2406.59	3061.45	2805.74	-0.504775	0.00304919	30968	STOML2	protein_coding	stomatin like 2 [Source:HGNC Symbol;Acc:HGNC:14559]	9	35099776	35103195
6458	ENSG00000137161	1353.67	1795.99	2321.07	2112.03	-0.492641	0.00306131	10695	CNPY3	protein_coding	canopy FGF signaling regulator 3 [Source:HGNC Symbol;Acc:HGNC:11968]	6	42929192	42939294
14824	ENSG00000204392	991.724	1156.56	1634.42	1371.43	-0.484173	0.00305998	57819	LSM2	protein_coding	LSM2 homolog, U6 small nuclear RNA and mRNA degradation associated [Source:HGNC Symbol;Acc:HGNC:13940]	6	31797396	31806966
2728	ENSG00000105255	699.641	857.813	1126.15	1072	-0.49642	0.0030891	79187	FSD1	protein_coding	fibronectin type III and SPRY domain containing 1 [Source:HGNC Symbol;Acc:HGNC:13745]	19	4304598	4323843
5344	ENSG00000129083	1967.92	1992.54	2561.77	2670.41	-0.401726	0.00308799	1315	COPB1	protein_coding	COPI coat complex subunit beta 1 [Source:HGNC Symbol;Acc:HGNC:2231]	11	14443440	14500027
9602	ENSG00000163923	686.056	1212.47	1591.44	1391.68	-0.651059	0.00310414	116832	RPL39L	protein_coding	ribosomal protein L39 like [Source:HGNC Symbol;Acc:HGNC:17094]	3	187120948	187180908
9046	ENSG00000160588	231.92	219.258	122.501	142.791	0.765717	0.00311937	196264	MPZL3	protein_coding	myelin protein zero like 3 [Source:HGNC Symbol;Acc:HGNC:27279]	11	118226690	118252365
246	ENSG00000011028	861.694	957.396	1186.33	1329.88	-0.467722	0.0031408	9902	MRC2	protein_coding	mannose receptor C type 2 [Source:HGNC Symbol;Acc:HGNC:16875]	17	62627670	62693597
3118	ENSG00000108306	1765.11	1408.14	1131.52	1145.53	0.478397	0.00313888	84961	FBXL20	protein_coding	F-box and leucine rich repeat protein 20 [Source:HGNC Symbol;Acc:HGNC:24679]	17	39252663	39402523
12893	ENSG00000184164	727.782	847.33	1178.8	1036.83	-0.491737	0.00313483	79174	CRELD2	protein_coding	cysteine rich with EGF like domains 2 [Source:HGNC Symbol;Acc:HGNC:28150]	22	49918167	49927540
14961	ENSG00000205155	118.386	152.869	262.195	208.859	-0.794329	0.00313876	55851	PSENEN	protein_coding	presenilin enhancer, gamma-secretase subunit [Source:HGNC Symbol;Acc:HGNC:30100]	19	35745600	35747519
24686	ENSG00000275066	3092.59	2737.66	2193.2	2185.56	0.412882	0.00315069	11276	SYNRG	protein_coding	synergin gamma [Source:HGNC Symbol;Acc:HGNC:557]	17	37514807	37609472
12418	ENSG00000180758	295.965	310.979	189.124	192.875	0.668225	0.00315792	80045	GPR157	protein_coding	G protein-coupled receptor 157 [Source:HGNC Symbol;Acc:HGNC:23687]	1	9100305	9129102
10599	ENSG00000168653	2024.2	2732.42	3480.53	3178.7	-0.485074	0.00316778	4725	NDUFS5	protein_coding	NADH:ubiquinone oxidoreductase subunit S5 [Source:HGNC Symbol;Acc:HGNC:7712]	1	39026318	39034636
8071	ENSG00000150907	601.633	518.881	322.371	416.652	0.599882	0.00317101	2308	FOXO1	protein_coding	forkhead box O1 [Source:HGNC Symbol;Acc:HGNC:3819]	13	40555667	40666641
1381	ENSG00000082014	1361.44	1716.5	2203.94	2053.42	-0.467556	0.003188	6604	SMARCD3	protein_coding	SWI/SNF related, matrix associated, actin dependent regulator of chromatin, subfamily d, member 3 [Source:HGNC Symbol;Acc:HGNC:11108]	7	151238764	151277896
22568	ENSG00000262919	224.157	255.073	398.665	347.387	-0.637688	0.00318847	92002	CCNQ	protein_coding	cyclin Q [Source:HGNC Symbol;Acc:HGNC:28434]	X	153587925	153600045
2057	ENSG00000100401	2938.3	3744.85	4621.73	4480.87	-0.445518	0.0031917	5905	RANGAP1	protein_coding	Ran GTPase activating protein 1 [Source:HGNC Symbol;Acc:HGNC:9854]	22	41244779	41286187
2286	ENSG00000101596	1993.15	1512.09	1040.18	1363.97	0.5436	0.0031989	23347	SMCHD1	protein_coding	structural maintenance of chromosomes flexible hinge domain containing 1 [Source:HGNC Symbol;Acc:HGNC:29090]	18	2655726	2805017
12656	ENSG00000182670	3325.48	2713.2	1986.88	2377.37	0.468285	0.00319975	7267	TTC3	protein_coding	tetratricopeptide repeat domain 3 [Source:HGNC Symbol;Acc:HGNC:12393]	21	37073226	37203112
17598	ENSG00000230461	201.838	172.087	98.8604	110.823	0.833621	0.00322897	NA	PROX1-AS1	lncRNA	PROX1 antisense RNA 1 [Source:HGNC Symbol;Acc:HGNC:43656]	1	213817751	213988508
10108	ENSG00000166266	1205.21	991.464	672.681	847.156	0.530938	0.00324956	8065	CUL5	protein_coding	cullin 5 [Source:HGNC Symbol;Acc:HGNC:2556]	11	108008898	108107761
3198	ENSG00000108830	194.075	198.293	332.042	290.91	-0.666706	0.00325406	8153	RND2	protein_coding	Rho family GTPase 2 [Source:HGNC Symbol;Acc:HGNC:18315]	17	43025231	43032041
9174	ENSG00000161912	186.312	134.525	77.369	90.5765	0.932158	0.00327287	221442	ADCY10P1	transcribed_unprocessed_pseudogene	ADCY10 pseudogene 1 [Source:HGNC Symbol;Acc:HGNC:44143]	6	41101022	41140835
5137	ENSG00000126878	485.188	585.269	789.809	749.121	-0.522891	0.00328141	83543	AIF1L	protein_coding	allograft inflammatory factor 1 like [Source:HGNC Symbol;Acc:HGNC:28904]	9	131096476	131123152
19168	ENSG00000239306	772.419	922.454	1237.9	1132.74	-0.483525	0.0032825	10432	RBM14	protein_coding	RNA binding motif protein 14 [Source:HGNC Symbol;Acc:HGNC:14219]	11	66616626	66629934
1480	ENSG00000085662	2240.6	3037.29	3820.1	3545.27	-0.480482	0.00329452	231	AKR1B1	protein_coding	aldo-keto reductase family 1 member B [Source:HGNC Symbol;Acc:HGNC:381]	7	134442356	134459284
9207	ENSG00000162139	1486.62	1422.99	1891.24	1992.68	-0.416808	0.00329599	10825	NEU3	protein_coding	neuraminidase 3 [Source:HGNC Symbol;Acc:HGNC:7760]	11	74988279	75018893
12412	ENSG00000180694	470.632	450.745	657.637	657.479	-0.513546	0.00329012	169200	TMEM64	protein_coding	transmembrane protein 64 [Source:HGNC Symbol;Acc:HGNC:25441]	8	90621995	90791632
12415	ENSG00000180730	3926.14	4194.72	3091.54	3117.96	0.387224	0.00330031	387914	SHISA2	protein_coding	shisa family member 2 [Source:HGNC Symbol;Acc:HGNC:20366]	13	26044597	26052016
26202	ENSG00000285796	104.801	118.801	64.4742	38.3618	1.12162	0.00331071	NA	NA	NA	NA	NA	NA	NA
6335	ENSG00000136444	917.005	1131.23	1497.95	1362.91	-0.481502	0.00331421	55316	RSAD1	protein_coding	radical S-adenosyl methionine domain containing 1 [Source:HGNC Symbol;Acc:HGNC:25634]	17	50478860	50485974
103	ENSG00000006007	1964.04	2054.56	2855.13	2511.63	-0.417263	0.00332582	51573	GDE1	protein_coding	glycerophosphodiester phosphodiesterase 1 [Source:HGNC Symbol;Acc:HGNC:29644]	16	19501693	19522123
19852	ENSG00000245532	1399.28	1291.09	996.126	982.488	0.443123	0.00332694	283131	NEAT1	lncRNA	nuclear paraspeckle assembly transcript 1 [Source:HGNC Symbol;Acc:HGNC:30815]	11	65422774	65445540
9329	ENSG00000162783	1218.79	1589.84	1982.58	1934.07	-0.479243	0.00334089	51278	IER5	protein_coding	immediate early response 5 [Source:HGNC Symbol;Acc:HGNC:5393]	1	181088700	181092900
8599	ENSG00000156471	3254.64	3812.11	4761.42	4620.46	-0.408661	0.00334832	9791	PTDSS1	protein_coding	phosphatidylserine synthase 1 [Source:HGNC Symbol;Acc:HGNC:9587]	8	96261902	96336995
5395	ENSG00000129566	1076.15	1008.06	732.857	776.826	0.465048	0.00336657	7011	TEP1	protein_coding	telomerase associated protein 1 [Source:HGNC Symbol;Acc:HGNC:11726]	14	20365667	20413501
8214	ENSG00000152270	1022.78	887.513	621.101	724.612	0.504998	0.00336505	5140	PDE3B	protein_coding	phosphodiesterase 3B [Source:HGNC Symbol;Acc:HGNC:8779]	11	14643804	14872044
518	ENSG00000041988	430.847	743.379	998.275	863.14	-0.663394	0.00337266	90326	THAP3	protein_coding	THAP domain containing 3 [Source:HGNC Symbol;Acc:HGNC:20855]	1	6624866	6635586
3401	ENSG00000110881	780.182	979.234	1182.03	1300.04	-0.495814	0.00339421	41	ASIC1	protein_coding	acid sensing ion channel subunit 1 [Source:HGNC Symbol;Acc:HGNC:100]	12	50057548	50083611
14357	ENSG00000198786	27816.8	27469.2	21271.1	21913.1	0.356408	0.0033995	4540	MT-ND5	protein_coding	mitochondrially encoded NADH:ubiquinone oxidoreductase core subunit 5 [Source:HGNC Symbol;Acc:HGNC:7461]	MT	12337	14148
10923	ENSG00000170500	407.558	303.991	206.317	235.499	0.686314	0.00341366	164832	LONRF2	protein_coding	LON peptidase N-terminal domain and ring finger 2 [Source:HGNC Symbol;Acc:HGNC:24788]	2	100271875	100322501
1631	ENSG00000089220	2616.13	3229.46	4281.09	3706.18	-0.45012	0.00341695	5037	PEBP1	protein_coding	phosphatidylethanolamine binding protein 1 [Source:HGNC Symbol;Acc:HGNC:8630]	12	118136124	118145584
2911	ENSG00000106245	685.086	736.391	1043.41	935.602	-0.477084	0.00344461	8896	BUD31	protein_coding	BUD31 homolog [Source:HGNC Symbol;Acc:HGNC:29629]	7	99408641	99419616
13960	ENSG00000196976	455.106	759.977	1002.57	894.043	-0.641118	0.00344296	8270	LAGE3	protein_coding	L antigen family member 3 [Source:HGNC Symbol;Acc:HGNC:26058]	X	154477769	154479257
6222	ENSG00000135776	3014.96	2757.75	3800.75	3771.18	-0.391536	0.00345954	23456	ABCB10	protein_coding	ATP binding cassette subfamily B member 10 [Source:HGNC Symbol;Acc:HGNC:41]	1	229516582	229558707
13307	ENSG00000186575	1563.28	1849.28	1299.16	1191.35	0.454733	0.00345977	4771	NF2	protein_coding	neurofibromin 2 [Source:HGNC Symbol;Acc:HGNC:7773]	22	29603556	29698598
4767	ENSG00000123643	250.357	241.97	125.725	166.234	0.753507	0.00347267	206358	SLC36A1	protein_coding	solute carrier family 36 member 1 [Source:HGNC Symbol;Acc:HGNC:18761]	5	151437046	151492379
7955	ENSG00000149311	2075.63	1498.11	1046.63	1379.96	0.558103	0.00348278	472	ATM	protein_coding	ATM serine/threonine kinase [Source:HGNC Symbol;Acc:HGNC:795]	11	108222832	108369102
1101	ENSG00000073417	489.07	444.63	271.866	342.059	0.604423	0.00351884	5151	PDE8A	protein_coding	phosphodiesterase 8A [Source:HGNC Symbol;Acc:HGNC:8793]	15	84980440	85139145
4671	ENSG00000122705	1519.61	1902.56	2502.67	2218.59	-0.463873	0.0035297	1211	CLTA	protein_coding	clathrin light chain A [Source:HGNC Symbol;Acc:HGNC:2090]	9	36190856	36304781
9907	ENSG00000165240	704.493	551.201	445.947	398.536	0.571632	0.00353033	538	ATP7A	protein_coding	ATPase copper transporting alpha [Source:HGNC Symbol;Acc:HGNC:869]	X	77910656	78050395
10826	ENSG00000169972	273.646	309.232	493.228	398.536	-0.612716	0.0035255	126789	PUSL1	protein_coding	pseudouridine synthase like 1 [Source:HGNC Symbol;Acc:HGNC:26914]	1	1308597	1311677
11504	ENSG00000174004	1575.89	1696.41	1270.14	1149.79	0.435513	0.00352966	375387	NRROS	protein_coding	negative regulator of reactive oxygen species [Source:HGNC Symbol;Acc:HGNC:24613]	3	196639694	196662004
5971	ENSG00000134153	713.226	830.733	1142.27	1018.72	-0.484514	0.00354276	56851	EMC7	protein_coding	ER membrane protein complex subunit 7 [Source:HGNC Symbol;Acc:HGNC:24301]	15	34084017	34101862
3923	ENSG00000115464	2309.5	1612.55	1097.14	1521.68	0.582314	0.00354859	9736	USP34	protein_coding	ubiquitin specific peptidase 34 [Source:HGNC Symbol;Acc:HGNC:20066]	2	61187463	61471087
1144	ENSG00000074755	2838.35	2452.89	1837.51	2079	0.433836	0.00355782	23140	ZZEF1	protein_coding	zinc finger ZZ-type and EF-hand domain containing 1 [Source:HGNC Symbol;Acc:HGNC:29027]	17	4004445	4143030
762	ENSG00000063177	18543.9	25985.1	33127.9	29005.8	-0.48059	0.00358145	6141	RPL18	protein_coding	ribosomal protein L18 [Source:HGNC Symbol;Acc:HGNC:10310]	19	48615328	48619184
1507	ENSG00000086504	1487.59	2245.86	2904.56	2537.21	-0.543103	0.00357739	10573	MRPL28	protein_coding	mitochondrial ribosomal protein L28 [Source:HGNC Symbol;Acc:HGNC:14484]	16	366969	371289
4067	ENSG00000116670	2820.88	4148.42	5107.43	4806.95	-0.508243	0.00358134	10459	MAD2L2	protein_coding	mitotic arrest deficient 2 like 2 [Source:HGNC Symbol;Acc:HGNC:6764]	1	11674480	11691650
4113	ENSG00000116984	3002.34	2466.87	1892.32	2119.49	0.446841	0.00357557	4548	MTR	protein_coding	5-methyltetrahydrofolate-homocysteine methyltransferase [Source:HGNC Symbol;Acc:HGNC:7468]	1	236795292	236921278
4984	ENSG00000125652	919.917	1490.25	1901.99	1718.82	-0.586468	0.00357965	84266	ALKBH7	protein_coding	alkB homolog 7 [Source:HGNC Symbol;Acc:HGNC:21306]	19	6372794	6375250
5912	ENSG00000133612	869.457	1148.7	1378.67	1477.99	-0.500635	0.00357526	116988	AGAP3	protein_coding	ArfGAP with GTPase domain, ankyrin repeat and PH domain 3 [Source:HGNC Symbol;Acc:HGNC:16923]	7	151085831	151144436
7036	ENSG00000141349	682.174	1020.29	1337.84	1188.15	-0.568322	0.00358566	92579	G6PC3	protein_coding	glucose-6-phosphatase catalytic subunit 3 [Source:HGNC Symbol;Acc:HGNC:24861]	17	44070735	44076344
11051	ENSG00000171243	2380.33	2435.42	3269.92	3050.83	-0.392287	0.00360306	25928	SOSTDC1	protein_coding	sclerostin domain containing 1 [Source:HGNC Symbol;Acc:HGNC:21748]	7	16461481	16530580
8362	ENSG00000153936	1464.3	1320.79	989.679	1056.01	0.444879	0.00361531	9653	HS2ST1	protein_coding	heparan sulfate 2-O-sulfotransferase 1 [Source:HGNC Symbol;Acc:HGNC:5193]	1	86914635	87109982
24471	ENSG00000273749	642.389	751.241	1072.42	905.765	-0.504754	0.00361964	23191	CYFIP1	protein_coding	cytoplasmic FMR1 interacting protein 1 [Source:HGNC Symbol;Acc:HGNC:13759]	15	22867052	22981063
9457	ENSG00000163430	227.068	229.74	376.099	330.338	-0.628841	0.0036289	11167	FSTL1	protein_coding	follistatin like 1 [Source:HGNC Symbol;Acc:HGNC:3972]	3	120392293	120450993
14851	ENSG00000204525	9604.78	12694.2	16155.1	14368.6	-0.452874	0.00362665	3107	HLA-C	protein_coding	major histocompatibility complex, class I, C [Source:HGNC Symbol;Acc:HGNC:4933]	6	31268749	31272130
2192	ENSG00000101126	2260.98	2065.91	1531.26	1696.44	0.422656	0.00363431	23394	ADNP	protein_coding	activity dependent neuroprotector homeobox [Source:HGNC Symbol;Acc:HGNC:15766]	20	50888916	50931437
894	ENSG00000067064	1312.92	1343.5	1774.11	1762.51	-0.412828	0.00365078	3422	IDI1	protein_coding	isopentenyl-diphosphate delta isomerase 1 [Source:HGNC Symbol;Acc:HGNC:5387]	10	1039152	1049170
2635	ENSG00000104765	4531.66	4692.64	5971.39	5946.08	-0.369532	0.00364848	665	BNIP3L	protein_coding	BCL2 interacting protein 3 like [Source:HGNC Symbol;Acc:HGNC:1085]	8	26383054	26505636
4745	ENSG00000123416	7271.03	9386.15	11504.3	11001.3	-0.434043	0.00364228	10376	TUBA1B	protein_coding	tubulin alpha 1b [Source:HGNC Symbol;Acc:HGNC:18809]	12	49127782	49131397
14972	ENSG00000205250	1550.66	1702.52	2307.1	2060.88	-0.424904	0.00364641	1874	E2F4	protein_coding	E2F transcription factor 4 [Source:HGNC Symbol;Acc:HGNC:3118]	16	67192155	67198918
3117	ENSG00000108298	21461.8	26215.7	34099.3	29735.7	-0.421009	0.00365514	6143	RPL19	protein_coding	ribosomal protein L19 [Source:HGNC Symbol;Acc:HGNC:10312]	17	39200283	39204732
2181	ENSG00000101052	682.174	730.276	1035.89	927.077	-0.474542	0.00366096	51098	IFT52	protein_coding	intraflagellar transport 52 [Source:HGNC Symbol;Acc:HGNC:15901]	20	43590937	43647299
17800	ENSG00000231500	20487.6	27947	36942.6	30594.6	-0.47961	0.00366502	6222	RPS18	protein_coding	ribosomal protein S18 [Source:HGNC Symbol;Acc:HGNC:10401]	6	33272075	33276511
16936	ENSG00000227097	7374.86	9734.69	12293.1	11094	-0.450811	0.00367341	NA	RPS28P7	processed_pseudogene	ribosomal protein S28 pseudogene 7 [Source:HGNC Symbol;Acc:HGNC:35787]	11	82689559	82689768
5255	ENSG00000128272	7695.08	10232.6	12494	11938	-0.446485	0.0037021	468	ATF4	protein_coding	activating transcription factor 4 [Source:HGNC Symbol;Acc:HGNC:786]	22	39519672	39522683
16329	ENSG00000224032	488.099	635.934	846.761	785.351	-0.537054	0.0037092	NA	EPB41L4A-AS1	lncRNA	EPB41L4A antisense RNA 1 [Source:HGNC Symbol;Acc:HGNC:30749]	5	112160526	112164818
11714	ENSG00000175455	1799.08	1520.83	1046.63	1317.09	0.489777	0.00371392	64770	CCDC14	protein_coding	coiled-coil domain containing 14 [Source:HGNC Symbol;Acc:HGNC:25766]	3	123897305	123961408
945	ENSG00000068650	1706.89	1525.19	1110.03	1260.61	0.446942	0.00373761	23250	ATP11A	protein_coding	ATPase phospholipid transporting 11A [Source:HGNC Symbol;Acc:HGNC:13552]	13	112690329	112887168
4643	ENSG00000122482	1439.07	1268.37	880.073	1063.47	0.477938	0.00373596	84146	ZNF644	protein_coding	zinc finger protein 644 [Source:HGNC Symbol;Acc:HGNC:29222]	1	90915298	91022272
4782	ENSG00000123975	1418.69	2039.71	2474.73	2447.7	-0.508777	0.00373788	1164	CKS2	protein_coding	CDC28 protein kinase regulatory subunit 2 [Source:HGNC Symbol;Acc:HGNC:2000]	9	89311195	89316703
11094	ENSG00000171530	1446.83	2036.21	2560.7	2374.17	-0.502187	0.00375762	6902	TBCA	protein_coding	tubulin folding cofactor A [Source:HGNC Symbol;Acc:HGNC:11579]	5	77691166	77868780
6928	ENSG00000140455	1134.37	956.522	747.901	751.252	0.479529	0.00376391	9960	USP3	protein_coding	ubiquitin specific peptidase 3 [Source:HGNC Symbol;Acc:HGNC:12626]	15	63504511	63594640
8648	ENSG00000156976	5782.47	6470.28	7890.57	8046.39	-0.379193	0.0037658	1974	EIF4A2	protein_coding	eukaryotic translation initiation factor 4A2 [Source:HGNC Symbol;Acc:HGNC:3284]	3	186783205	186789897
3661	ENSG00000113068	589.989	695.335	980.008	846.091	-0.505995	0.00377837	5201	PFDN1	protein_coding	prefoldin subunit 1 [Source:HGNC Symbol;Acc:HGNC:8866]	5	140245035	140303113
10670	ENSG00000169021	1752.5	2071.15	2596.16	2532.94	-0.423457	0.00379211	7386	UQCRFS1	protein_coding	ubiquinol-cytochrome c reductase, Rieske iron-sulfur polypeptide 1 [Source:HGNC Symbol;Acc:HGNC:12587]	19	29205320	29213151
9212	ENSG00000162191	3221.65	4068.93	5127.85	4740.88	-0.436622	0.00379622	51035	UBXN1	protein_coding	UBX domain protein 1 [Source:HGNC Symbol;Acc:HGNC:18402]	11	62676498	62679117
9609	ENSG00000163939	2932.48	2299.15	1805.28	1994.81	0.460944	0.00381009	55193	PBRM1	protein_coding	polybromo 1 [Source:HGNC Symbol;Acc:HGNC:30064]	3	52545352	52685917
12974	ENSG00000184677	1306.13	1150.45	817.748	951.586	0.473114	0.00382236	9923	ZBTB40	protein_coding	zinc finger and BTB domain containing 40 [Source:HGNC Symbol;Acc:HGNC:29045]	1	22428838	22531157
15524	ENSG00000213445	1627.32	2210.92	2674.6	2671.47	-0.477615	0.00386549	6494	SIPA1	protein_coding	signal-induced proliferation-associated 1 [Source:HGNC Symbol;Acc:HGNC:10885]	11	65638101	65650918
13249	ENSG00000186193	1217.82	1483.26	1832.14	1849.89	-0.446524	0.00391081	89958	SAPCD2	protein_coding	suppressor APC domain containing 2 [Source:HGNC Symbol;Acc:HGNC:28055]	9	137062127	137070557
70	ENSG00000005075	565.729	835.101	1146.57	950.52	-0.581099	0.00392582	5439	POLR2J	protein_coding	RNA polymerase II subunit J [Source:HGNC Symbol;Acc:HGNC:9197]	7	102473118	102478907
15001	ENSG00000205542	49312.6	59675.6	74033.6	69535	-0.397554	0.0039297	7114	TMSB4X	protein_coding	thymosin beta 4 X-linked [Source:HGNC Symbol;Acc:HGNC:11881]	X	12975110	12977227
15037	ENSG00000205777	40.7558	76.8712	125.725	123.61	-1.07873	0.00393519	2543	GAGE1	protein_coding	G antigen 1 [Source:HGNC Symbol;Acc:HGNC:4098]	X	49599025	49608536
6469	ENSG00000137210	346.424	462.974	629.698	578.624	-0.576786	0.00396594	81853	TMEM14B	protein_coding	transmembrane protein 14B [Source:HGNC Symbol;Acc:HGNC:21384]	6	10747759	10852753
610	ENSG00000050628	436.669	287.393	224.585	217.383	0.71077	0.0039803	5733	PTGER3	protein_coding	prostaglandin E receptor 3 [Source:HGNC Symbol;Acc:HGNC:9595]	1	70852353	71047808
1399	ENSG00000082641	4074.61	4697.88	5609.26	5919.44	-0.394049	0.00397966	4779	NFE2L1	protein_coding	nuclear factor, erythroid 2 like 1 [Source:HGNC Symbol;Acc:HGNC:7781]	17	48048329	48061545
8797	ENSG00000158473	330.898	292.635	438.425	490.178	-0.575343	0.00398078	912	CD1D	protein_coding	CD1d molecule [Source:HGNC Symbol;Acc:HGNC:1637]	1	158178030	158186427
10204	ENSG00000166783	2489.01	2205.68	1554.9	1888.25	0.447112	0.00398116	9665	MARF1	protein_coding	meiosis regulator and mRNA stability factor 1 [Source:HGNC Symbol;Acc:HGNC:29562]	16	15594387	15643154
6417	ENSG00000136930	2555.97	2961.29	3922.18	3455.76	-0.419073	0.0039889	5695	PSMB7	protein_coding	proteasome 20S subunit beta 7 [Source:HGNC Symbol;Acc:HGNC:9544]	9	124353465	124415444
892	ENSG00000066933	746.219	473.457	352.459	418.783	0.660147	0.00400457	4649	MYO9A	protein_coding	myosin IXA [Source:HGNC Symbol;Acc:HGNC:7608]	15	71822291	72118577
7851	ENSG00000148229	1511.85	1623.9	2298.51	1939.4	-0.434373	0.00401642	54107	POLE3	protein_coding	DNA polymerase epsilon 3, accessory subunit [Source:HGNC Symbol;Acc:HGNC:13546]	9	113407235	113410675
12494	ENSG00000181381	393.973	303.117	198.795	237.63	0.674481	0.00403618	91351	DDX60L	protein_coding	DExD/H-box 60 like [Source:HGNC Symbol;Acc:HGNC:26429]	4	168356735	168537786
4820	ENSG00000124214	2119.3	2081.64	2793.88	2701.31	-0.387487	0.00405741	6780	STAU1	protein_coding	staufen double-stranded RNA binding protein 1 [Source:HGNC Symbol;Acc:HGNC:11370]	20	49113339	49188367
8456	ENSG00000154917	215.423	228.867	342.788	339.928	-0.619363	0.00406512	51560	RAB6B	protein_coding	RAB6B, member RAS oncogene family [Source:HGNC Symbol;Acc:HGNC:14902]	3	133824235	133895882
3550	ENSG00000112039	461.899	599.246	784.436	752.317	-0.533236	0.00407912	2178	FANCE	protein_coding	FA complementation group E [Source:HGNC Symbol;Acc:HGNC:3586]	6	35452338	35467102
5511	ENSG00000130638	1542.9	1504.23	2080.37	1954.32	-0.405057	0.00408233	25814	ATXN10	protein_coding	ataxin 10 [Source:HGNC Symbol;Acc:HGNC:10549]	22	45671798	45845307
9987	ENSG00000165688	1171.24	1409.89	1768.74	1741.2	-0.443005	0.00407258	23203	PMPCA	protein_coding	peptidase, mitochondrial processing subunit alpha [Source:HGNC Symbol;Acc:HGNC:18667]	9	136410641	136423761
14978	ENSG00000205302	592.9	672.623	877.924	885.518	-0.478145	0.0040808	6643	SNX2	protein_coding	sorting nexin 2 [Source:HGNC Symbol;Acc:HGNC:11173]	5	122775079	122834543
595	ENSG00000049656	3303.16	4017.39	4961.29	4789.9	-0.413436	0.00409751	81037	CLPTM1L	protein_coding	CLPTM1 like [Source:HGNC Symbol;Acc:HGNC:24308]	5	1317752	1345099
12058	ENSG00000177885	3917.41	4276.83	5498.57	5169.25	-0.380491	0.00409906	2885	GRB2	protein_coding	growth factor receptor bound protein 2 [Source:HGNC Symbol;Acc:HGNC:4566]	17	75318076	75405709
4606	ENSG00000122008	502.655	360.771	232.107	306.894	0.678637	0.00410708	51426	POLK	protein_coding	DNA polymerase kappa [Source:HGNC Symbol;Acc:HGNC:9183]	5	75511756	75601144
10274	ENSG00000167088	1042.18	1243.04	1606.48	1514.23	-0.449071	0.00411224	6632	SNRPD1	protein_coding	small nuclear ribonucleoprotein D1 polypeptide [Source:HGNC Symbol;Acc:HGNC:11158]	18	21612314	21633524
12786	ENSG00000183495	2508.42	1817.83	1391.57	1646.36	0.509663	0.00412472	57634	EP400	protein_coding	E1A binding protein p400 [Source:HGNC Symbol;Acc:HGNC:11958]	12	131949942	132080460
2563	ENSG00000104133	1050.92	833.354	674.83	652.15	0.505284	0.00414099	80208	SPG11	protein_coding	SPG11 vesicle trafficking associated, spatacsin [Source:HGNC Symbol;Acc:HGNC:11226]	15	44562696	44663678
5149	ENSG00000126970	596.781	670.876	891.893	871.665	-0.475836	0.00414173	55906	ZC4H2	protein_coding	zinc finger C4H2-type containing [Source:HGNC Symbol;Acc:HGNC:24931]	X	64915802	65034713
10777	ENSG00000169692	625.893	897.995	1247.58	1010.19	-0.566242	0.00414815	10555	AGPAT2	protein_coding	1-acylglycerol-3-phosphate O-acyltransferase 2 [Source:HGNC Symbol;Acc:HGNC:325]	9	136673143	136687457
2527	ENSG00000103549	2196.93	2624.1	3201.14	3225.59	-0.414488	0.00417938	9810	RNF40	protein_coding	ring finger protein 40 [Source:HGNC Symbol;Acc:HGNC:16867]	16	30761745	30776307
3166	ENSG00000108592	1955.31	2232.76	2922.83	2658.69	-0.414142	0.00416764	117246	FTSJ3	protein_coding	FtsJ RNA 2'-O-methyltransferase 3 [Source:HGNC Symbol;Acc:HGNC:17136]	17	63819433	63830012
6679	ENSG00000138495	341.572	436.768	609.281	545.59	-0.56808	0.00416908	10063	COX17	protein_coding	cytochrome c oxidase copper chaperone COX17 [Source:HGNC Symbol;Acc:HGNC:2264]	3	119654513	119677454
7540	ENSG00000145198	196.986	225.372	343.862	314.354	-0.639147	0.00417416	90113	VWA5B2	protein_coding	von Willebrand factor A domain containing 5B2 [Source:HGNC Symbol;Acc:HGNC:25144]	3	184230429	184242329
13779	ENSG00000196205	4028.03	4567.72	5786.56	5461.23	-0.387826	0.00417606	NA	EEF1A1P5	processed_pseudogene	eukaryotic translation elongation factor 1 alpha 1 pseudogene 5 [Source:HGNC Symbol;Acc:HGNC:3200]	9	133019486	133020874
15446	ENSG00000213064	2758.78	2307.88	1798.83	1959.65	0.430645	0.00417875	375035	SFT2D2	protein_coding	SFT2 domain containing 2 [Source:HGNC Symbol;Acc:HGNC:25140]	1	168225938	168253021
4344	ENSG00000119547	1252.76	843.836	579.193	790.679	0.61334	0.00419308	9480	ONECUT2	protein_coding	one cut homeobox 2 [Source:HGNC Symbol;Acc:HGNC:8139]	18	57435374	57491298
8542	ENSG00000155959	996.576	1105.02	1415.21	1419.39	-0.431343	0.00420327	7411	VBP1	protein_coding	VHL binding protein 1 [Source:HGNC Symbol;Acc:HGNC:12662]	X	155197007	155239841
8192	ENSG00000152102	4743.2	4862.1	3653.54	3782.9	0.369238	0.00421176	130074	FAM168B	protein_coding	family with sequence similarity 168 member B [Source:HGNC Symbol;Acc:HGNC:27016]	2	131047876	131093460
4099	ENSG00000116863	530.796	773.953	1067.05	881.256	-0.577403	0.00422267	54936	ADPRS	protein_coding	ADP-ribosylserine hydrolase [Source:HGNC Symbol;Acc:HGNC:21304]	1	36088892	36093932
3632	ENSG00000112699	437.64	575.66	759.721	716.087	-0.541349	0.00423065	2762	GMDS	protein_coding	GDP-mannose 4,6-dehydratase [Source:HGNC Symbol;Acc:HGNC:4369]	6	1623806	2245605
3891	ENSG00000115275	1207.15	1534.8	1979.36	1805.14	-0.464407	0.00424748	7841	MOGS	protein_coding	mannosyl-oligosaccharide glucosidase [Source:HGNC Symbol;Acc:HGNC:24862]	2	74461057	74465410
6063	ENSG00000134809	300.817	543.34	771.541	608.461	-0.707452	0.00423197	26519	TIMM10	protein_coding	translocase of inner mitochondrial membrane 10 [Source:HGNC Symbol;Acc:HGNC:11814]	11	57528464	57530803
8317	ENSG00000153250	1335.24	1010.68	802.704	849.287	0.505374	0.00424432	5937	RBMS1	protein_coding	RNA binding motif single stranded interacting protein 1 [Source:HGNC Symbol;Acc:HGNC:9907]	2	160272151	160493807
9632	ENSG00000164032	6221.08	7933.46	9710.89	9269.7	-0.423145	0.00423994	3015	H2AZ1	protein_coding	H2A.Z variant histone 1 [Source:HGNC Symbol;Acc:HGNC:4741]	4	99948086	99950355
10617	ENSG00000168765	811.234	1021.16	1288.41	1261.68	-0.476157	0.0042354	2948	GSTM4	protein_coding	glutathione S-transferase mu 4 [Source:HGNC Symbol;Acc:HGNC:4636]	1	109656099	109674836
14782	ENSG00000204253	217.364	322.335	484.631	382.552	-0.68231	0.00424656	NA	HNRNPCP2	processed_pseudogene	heterogeneous nuclear ribonucleoprotein C pseudogene 2 [Source:HGNC Symbol;Acc:HGNC:48814]	2	189923336	189924216
1858	ENSG00000099246	734.575	812.389	1068.12	1050.69	-0.453437	0.00425289	22931	RAB18	protein_coding	RAB18, member RAS oncogene family [Source:HGNC Symbol;Acc:HGNC:14244]	10	27504174	27542239
12135	ENSG00000178464	1916.49	2468.61	3290.33	2778.03	-0.468372	0.00425676	NA	RPL10P16	processed_pseudogene	ribosomal protein L10 pseudogene 16 [Source:HGNC Symbol;Acc:HGNC:36882]	19	12643275	12643919
4185	ENSG00000117592	1668.08	2109.59	2673.53	2478.6	-0.447299	0.00429207	9588	PRDX6	protein_coding	peroxiredoxin 6 [Source:HGNC Symbol;Acc:HGNC:16753]	1	173477330	173488815
15660	ENSG00000214113	268.794	371.253	511.495	467.801	-0.611984	0.00430742	57128	LYRM4	protein_coding	LYR motif containing 4 [Source:HGNC Symbol;Acc:HGNC:21365]	6	5103629	5260950
3763	ENSG00000114125	653.063	805.401	1047.71	996.341	-0.486256	0.00432449	9616	RNF7	protein_coding	ring finger protein 7 [Source:HGNC Symbol;Acc:HGNC:10070]	3	141738249	141747560
10990	ENSG00000170906	617.159	1008.93	1411.98	1093.31	-0.622643	0.00432862	4696	NDUFA3	protein_coding	NADH:ubiquinone oxidoreductase subunit A3 [Source:HGNC Symbol;Acc:HGNC:7686]	19	54102728	54109257
6486	ENSG00000137312	2360.93	3044.27	3664.28	3668.88	-0.439802	0.00433619	10211	FLOT1	protein_coding	flotillin 1 [Source:HGNC Symbol;Acc:HGNC:3757]	6	30727709	30742732
8803	ENSG00000158485	125.179	138.892	232.107	208.859	-0.738869	0.00436094	910	CD1B	protein_coding	CD1b molecule [Source:HGNC Symbol;Acc:HGNC:1635]	1	158327951	158331531
9050	ENSG00000160613	1385.7	1148.7	857.507	967.57	0.473259	0.00438773	9159	PCSK7	protein_coding	proprotein convertase subtilisin/kexin type 7 [Source:HGNC Symbol;Acc:HGNC:8748]	11	117204337	117232525
1936	ENSG00000100036	90.245	119.674	194.497	176.89	-0.820798	0.0043916	339665	SLC35E4	protein_coding	solute carrier family 35 member E4 [Source:HGNC Symbol;Acc:HGNC:17058]	22	30635781	30669016
22205	ENSG00000260948	106.741	70.7564	24.7151	47.9522	1.28609	0.00440054	NA	AL390195.2	lncRNA	novel transcript, sense overlapping WDR77 & OVGP1	1	111431046	111433068
1862	ENSG00000099282	401.736	565.178	718.887	712.89	-0.565072	0.00443253	23555	TSPAN15	protein_coding	tetraspanin 15 [Source:HGNC Symbol;Acc:HGNC:23298]	10	69451465	69507666
19986	ENSG00000248019	102.86	63.7682	31.1625	38.3618	1.25851	0.00444482	285512	FAM13A-AS1	lncRNA	FAM13A antisense RNA 1 [Source:HGNC Symbol;Acc:HGNC:19370]	4	88709298	88730103
10267	ENSG00000167065	200.868	197.419	107.457	125.741	0.772044	0.00446689	150290	DUSP18	protein_coding	dual specificity phosphatase 18 [Source:HGNC Symbol;Acc:HGNC:18484]	22	30652051	30667890
2830	ENSG00000105717	303.728	319.714	458.841	456.079	-0.553078	0.00447648	80714	PBX4	protein_coding	PBX homeobox 4 [Source:HGNC Symbol;Acc:HGNC:13403]	19	19561707	19618693
7586	ENSG00000145685	562.818	459.48	335.266	354.847	0.566135	0.00447428	10184	LHFPL2	protein_coding	LHFPL tetraspan subfamily member 2 [Source:HGNC Symbol;Acc:HGNC:6588]	5	78485215	78770021
4696	ENSG00000122966	1694.28	1554.89	1124	1281.92	0.433283	0.00449928	11113	CIT	protein_coding	citron rho-interacting serine/threonine kinase [Source:HGNC Symbol;Acc:HGNC:1985]	12	119685791	119877320
83	ENSG00000005339	2390.04	2107.84	1619.38	1753.99	0.41485	0.00450382	1387	CREBBP	protein_coding	CREB binding protein [Source:HGNC Symbol;Acc:HGNC:2348]	16	3725054	3880713
13814	ENSG00000196365	5522.41	7262.58	8409.58	8879.69	-0.435296	0.00452456	9361	LONP1	protein_coding	lon peptidase 1, mitochondrial [Source:HGNC Symbol;Acc:HGNC:9479]	19	5691834	5720572
5333	ENSG00000128965	262.972	327.576	521.166	393.208	-0.62957	0.00453548	79094	CHAC1	protein_coding	ChaC glutathione specific gamma-glutamylcyclotransferase 1 [Source:HGNC Symbol;Acc:HGNC:28680]	15	40952962	40956512
5556	ENSG00000130811	3183.8	4236.65	5444.85	4757.93	-0.459163	0.00453372	8666	EIF3G	protein_coding	eukaryotic translation initiation factor 3 subunit G [Source:HGNC Symbol;Acc:HGNC:3274]	19	10115014	10119918
2135	ENSG00000100767	237.742	197.419	118.203	138.529	0.760265	0.0045623	89932	PAPLN	protein_coding	papilin, proteoglycan like sulfated glycoprotein [Source:HGNC Symbol;Acc:HGNC:19262]	14	73237497	73274640
3113	ENSG00000108219	2304.64	2438.91	1794.53	1822.19	0.391378	0.00455321	81619	TSPAN14	protein_coding	tetraspanin 14 [Source:HGNC Symbol;Acc:HGNC:23303]	10	80454166	80533124
3956	ENSG00000115694	2346.37	2840.74	3577.24	3351.33	-0.417375	0.00455994	10494	STK25	protein_coding	serine/threonine kinase 25 [Source:HGNC Symbol;Acc:HGNC:11404]	2	241492670	241509730
10516	ENSG00000168175	1907.76	1597.7	1285.19	1305.37	0.436025	0.00456432	93487	MAPK1IP1L	protein_coding	mitogen-activated protein kinase 1 interacting protein 1 like [Source:HGNC Symbol;Acc:HGNC:19840]	14	55051647	55070194
11682	ENSG00000175224	2729.67	3057.38	3812.57	3749.87	-0.38587	0.00456298	9776	ATG13	protein_coding	autophagy related 13 [Source:HGNC Symbol;Acc:HGNC:29091]	11	46617527	46674818
3734	ENSG00000113734	204.749	272.543	381.472	362.306	-0.638308	0.00457775	662	BNIP1	protein_coding	BCL2 interacting protein 1 [Source:HGNC Symbol;Acc:HGNC:1082]	5	173144442	173164387
6597	ENSG00000138018	833.553	686.6	487.855	569.033	0.523782	0.0045743	85465	SELENOI	protein_coding	selenoprotein I [Source:HGNC Symbol;Acc:HGNC:29361]	2	26308547	26395891
15685	ENSG00000214253	586.107	893.628	1164.83	1033.64	-0.570142	0.00458481	51024	FIS1	protein_coding	fission, mitochondrial 1 [Source:HGNC Symbol;Acc:HGNC:21689]	7	101239458	101252316
6609	ENSG00000138074	423.084	418.424	649.04	559.443	-0.522155	0.00459794	8884	SLC5A6	protein_coding	solute carrier family 5 member 6 [Source:HGNC Symbol;Acc:HGNC:11041]	2	27199587	27212958
8709	ENSG00000157600	3461.33	3640.9	2729.41	2748.2	0.374786	0.00460293	84187	TMEM164	protein_coding	transmembrane protein 164 [Source:HGNC Symbol;Acc:HGNC:26217]	X	110002631	110182734
9223	ENSG00000162302	855.872	1005.44	1205.67	1356.52	-0.460605	0.00460451	8986	RPS6KA4	protein_coding	ribosomal protein S6 kinase A4 [Source:HGNC Symbol;Acc:HGNC:10433]	11	64359148	64372215
17721	ENSG00000231074	258.12	267.302	150.44	175.825	0.687505	0.00459503	414777	HCG18	lncRNA	HLA complex group 18 [Source:HGNC Symbol;Acc:HGNC:31337]	6	30286690	30327382
1230	ENSG00000077152	1001.43	1095.41	1388.34	1427.91	-0.425291	0.0046247	29089	UBE2T	protein_coding	ubiquitin conjugating enzyme E2 T [Source:HGNC Symbol;Acc:HGNC:25009]	1	202331657	202341980
2225	ENSG00000101236	2292.03	2183.84	1690.3	1719.89	0.392231	0.00463979	11237	RNF24	protein_coding	ring finger protein 24 [Source:HGNC Symbol;Acc:HGNC:13779]	20	3927309	4015558
3553	ENSG00000112062	2886.87	2781.34	3787.86	3568.71	-0.376188	0.00463364	1432	MAPK14	protein_coding	mitogen-activated protein kinase 14 [Source:HGNC Symbol;Acc:HGNC:6876]	6	36027677	36111236
5780	ENSG00000132563	830.642	982.728	1285.19	1203.07	-0.455931	0.00463858	51308	REEP2	protein_coding	receptor accessory protein 2 [Source:HGNC Symbol;Acc:HGNC:17975]	5	138439057	138446969
13323	ENSG00000186665	488.099	462.974	649.04	691.578	-0.495551	0.00462937	284018	C17orf58	protein_coding	chromosome 17 open reading frame 58 [Source:HGNC Symbol;Acc:HGNC:27568]	17	67991101	67996431
25639	ENSG00000280138	319.254	207.902	127.874	173.694	0.804069	0.00463135	NA	AC027290.2	TEC	novel transcript	12	122870059	122888720
1826	ENSG00000095906	1380.85	2060.67	2619.8	2325.15	-0.522414	0.00466474	10101	NUBP2	protein_coding	nucleotide binding protein 2 [Source:HGNC Symbol;Acc:HGNC:8042]	16	1782932	1789186
2715	ENSG00000105193	12487.8	17724.1	22620.8	19429.2	-0.476931	0.00471407	6217	RPS16	protein_coding	ribosomal protein S16 [Source:HGNC Symbol;Acc:HGNC:10396]	19	39433137	39435949
13667	ENSG00000188976	1220.73	1525.19	1947.12	1806.2	-0.450404	0.00471451	26155	NOC2L	protein_coding	NOC2 like nucleolar associated transcriptional repressor [Source:HGNC Symbol;Acc:HGNC:24517]	1	944203	959309
13847	ENSG00000196460	859.753	670.876	517.943	545.59	0.524544	0.00472277	731220	RFX8	protein_coding	RFX family member 8, lacking RFX DNA binding domain [Source:HGNC Symbol;Acc:HGNC:37253]	2	101397359	101475112
8878	ENSG00000159210	631.715	757.356	977.859	954.782	-0.475786	0.00472773	11267	SNF8	protein_coding	SNF8 subunit of ESCRT-II [Source:HGNC Symbol;Acc:HGNC:17028]	17	48929316	48944842
3232	ENSG00000109103	817.057	1031.65	1271.22	1291.51	-0.470518	0.00475663	9094	UNC119	protein_coding	unc-119 lipid binding chaperone [Source:HGNC Symbol;Acc:HGNC:12565]	17	28546708	28552631
6010	ENSG00000134333	29908	35460.3	44625.8	40830.8	-0.38658	0.00476215	3939	LDHA	protein_coding	lactate dehydrogenase A [Source:HGNC Symbol;Acc:HGNC:6535]	11	18394560	18408425
2838	ENSG00000105767	674.411	849.951	1151.94	1000.6	-0.497105	0.00477072	199731	CADM4	protein_coding	cell adhesion molecule 4 [Source:HGNC Symbol;Acc:HGNC:30825]	19	43622368	43639850
94	ENSG00000005801	1176.1	821.124	626.474	731.005	0.556347	0.00478407	7748	ZNF195	protein_coding	zinc finger protein 195 [Source:HGNC Symbol;Acc:HGNC:12986]	11	3339261	3379222
1907	ENSG00000099942	4597.64	4669.93	5855.33	6026	-0.358421	0.00478072	1399	CRKL	protein_coding	CRK like proto-oncogene, adaptor protein [Source:HGNC Symbol;Acc:HGNC:2363]	22	20917407	20953747
2003	ENSG00000100276	74.719	101.33	157.962	163.038	-0.864058	0.0047765	10633	RASL10A	protein_coding	RAS like family 10 member A [Source:HGNC Symbol;Acc:HGNC:16954]	22	29312933	29319679
5981	ENSG00000134242	639.478	564.304	402.964	435.833	0.52069	0.00480379	26191	PTPN22	protein_coding	protein tyrosine phosphatase non-receptor type 22 [Source:HGNC Symbol;Acc:HGNC:9652]	1	113813811	113871753
12329	ENSG00000179950	2021.29	2613.62	3375.22	2969.84	-0.452772	0.00481089	22827	PUF60	protein_coding	poly(U) binding splicing factor 60 [Source:HGNC Symbol;Acc:HGNC:17042]	8	143816344	143829352
18193	ENSG00000233493	78.6005	178.201	269.717	222.712	-0.935339	0.00481553	388564	TMEM238	protein_coding	transmembrane protein 238 [Source:HGNC Symbol;Acc:HGNC:40042]	19	55379244	55384292
948	ENSG00000068724	1550.66	2012.63	2299.58	2607.54	-0.461285	0.00483036	57217	TTC7A	protein_coding	tetratricopeptide repeat domain 7A [Source:HGNC Symbol;Acc:HGNC:19750]	2	46916157	47076137
7231	ENSG00000143106	1392.49	1622.16	2082.52	1954.32	-0.420899	0.00483271	5686	PSMA5	protein_coding	proteasome 20S subunit alpha 5 [Source:HGNC Symbol;Acc:HGNC:9534]	1	109399042	109426448
526	ENSG00000042753	1298.36	1901.69	2433.9	2141.87	-0.515397	0.00483993	1175	AP2S1	protein_coding	adaptor related protein complex 2 subunit sigma 1 [Source:HGNC Symbol;Acc:HGNC:565]	19	46838136	46850846
1761	ENSG00000092439	1064.5	928.569	613.579	788.548	0.506991	0.00489487	54822	TRPM7	protein_coding	transient receptor potential cation channel subfamily M member 7 [Source:HGNC Symbol;Acc:HGNC:17994]	15	50552473	50686797
3996	ENSG00000116016	416.291	386.977	246.077	287.713	0.589209	0.00490069	2034	EPAS1	protein_coding	endothelial PAS domain protein 1 [Source:HGNC Symbol;Acc:HGNC:3374]	2	46293667	46386697
4071	ENSG00000116685	2285.24	3095.81	3729.83	3652.9	-0.455955	0.00487517	90231	KIAA2013	protein_coding	KIAA2013 [Source:HGNC Symbol;Acc:HGNC:28513]	1	11919591	11926428
7176	ENSG00000142541	41019.7	60171.8	76178.4	65618.9	-0.486723	0.00489946	23521	RPL13A	protein_coding	ribosomal protein L13a [Source:HGNC Symbol;Acc:HGNC:10304]	19	49487554	49492308
7787	ENSG00000147459	317.313	233.234	167.633	168.366	0.711078	0.00488336	80005	DOCK5	protein_coding	dedicator of cytokinesis 5 [Source:HGNC Symbol;Acc:HGNC:23476]	8	25184689	25418082
9567	ENSG00000163808	1649.64	1462.3	988.604	1256.35	0.470875	0.0048886	56992	KIF15	protein_coding	kinesin family member 15 [Source:HGNC Symbol;Acc:HGNC:17273]	3	44761721	44873376
9610	ENSG00000163945	759.804	586.143	409.411	500.835	0.563508	0.00487957	57654	UVSSA	protein_coding	UV stimulated scaffold protein A [Source:HGNC Symbol;Acc:HGNC:29304]	4	1347208	1395989
12197	ENSG00000178980	1302.24	1631.77	2067.47	1930.88	-0.44608	0.00487746	6415	SELENOW	protein_coding	selenoprotein W [Source:HGNC Symbol;Acc:HGNC:10752]	19	47778585	47784686
12847	ENSG00000183826	380.387	347.667	232.107	248.286	0.599378	0.00490162	114781	BTBD9	protein_coding	BTB domain containing 9 [Source:HGNC Symbol;Acc:HGNC:21228]	6	38168451	38640148
13483	ENSG00000187855	146.527	180.822	108.532	61.8051	0.943685	0.00489752	121549	ASCL4	protein_coding	achaete-scute family bHLH transcription factor 4 [Source:HGNC Symbol;Acc:HGNC:24311]	12	107774385	107776644
14130	ENSG00000197818	792.797	741.632	530.838	570.099	0.478718	0.00489732	23315	SLC9A8	protein_coding	solute carrier family 9 member A8 [Source:HGNC Symbol;Acc:HGNC:20728]	20	49812713	49892242
8868	ENSG00000159164	1871.86	2183.84	2663.86	2707.7	-0.405129	0.00491078	9900	SV2A	protein_coding	synaptic vesicle glycoprotein 2A [Source:HGNC Symbol;Acc:HGNC:20566]	1	149903318	149917844
11231	ENSG00000172301	392.032	519.754	680.203	651.085	-0.544868	0.00492477	55352	COPRS	protein_coding	coordinator of PRMT5 and differentiation stimulator [Source:HGNC Symbol;Acc:HGNC:28848]	17	31851871	31859291
9266	ENSG00000162522	165.934	171.213	265.419	268.533	-0.663098	0.0049314	57648	KIAA1522	protein_coding	KIAA1522 [Source:HGNC Symbol;Acc:HGNC:29301]	1	32741830	32774970
10428	ENSG00000167779	54.3411	62.0211	127.874	103.364	-0.989388	0.00494183	3489	IGFBP6	protein_coding	insulin like growth factor binding protein 6 [Source:HGNC Symbol;Acc:HGNC:5475]	12	53097436	53102345
580	ENSG00000048828	2083.4	1849.28	1446.37	1512.09	0.410444	0.00496222	23196	FAM120A	protein_coding	family with sequence similarity 120A [Source:HGNC Symbol;Acc:HGNC:13247]	9	93451685	93566112
3835	ENSG00000114857	5017.81	3405.04	2378.02	3349.2	0.556285	0.00495957	4820	NKTR	protein_coding	natural killer cell triggering receptor [Source:HGNC Symbol;Acc:HGNC:7833]	3	42600655	42648735
4411	ENSG00000119969	1476.91	1150.45	888.669	989.947	0.483446	0.00496518	3070	HELLS	protein_coding	helicase, lymphoid specific [Source:HGNC Symbol;Acc:HGNC:4861]	10	94501434	94613905
5897	ENSG00000133392	122.267	98.7096	51.5794	57.5427	1.01668	0.00496013	4629	MYH11	protein_coding	myosin heavy chain 11 [Source:HGNC Symbol;Acc:HGNC:7569]	16	15703135	15857028
7592	ENSG00000145715	779.212	656.026	453.469	543.459	0.525151	0.00496361	5921	RASA1	protein_coding	RAS p21 protein activator 1 [Source:HGNC Symbol;Acc:HGNC:9871]	5	87267883	87391931
8495	ENSG00000155368	729.723	955.649	1284.11	1105.03	-0.502683	0.00496768	1622	DBI	protein_coding	diazepam binding inhibitor, acyl-CoA binding protein [Source:HGNC Symbol;Acc:HGNC:2690]	2	119366921	119372560
2750	ENSG00000105372	20324.5	28957.7	37101.7	31482.2	-0.476765	0.00497354	6223	RPS19	protein_coding	ribosomal protein S19 [Source:HGNC Symbol;Acc:HGNC:10402]	19	41860255	41872925
6279	ENSG00000136059	462.869	601.867	819.897	720.349	-0.53165	0.00499454	50853	VILL	protein_coding	villin like [Source:HGNC Symbol;Acc:HGNC:30906]	3	37988059	38007188
12830	ENSG00000183741	2153.26	2415.33	1770.89	1685.79	0.402552	0.00499216	23466	CBX6	protein_coding	chromobox 6 [Source:HGNC Symbol;Acc:HGNC:1556]	22	38861422	38872249
8019	ENSG00000149927	240.653	227.993	361.055	347.387	-0.596499	0.00500659	8448	DOC2A	protein_coding	double C2 domain alpha [Source:HGNC Symbol;Acc:HGNC:2985]	16	30005514	30023270
14182	ENSG00000198034	20942.7	26052.3	31604.2	30309	-0.397705	0.00500687	6191	RPS4X	protein_coding	ribosomal protein S4 X-linked [Source:HGNC Symbol;Acc:HGNC:10424]	X	72255679	72277248
430	ENSG00000030419	6537.42	4984.4	3636.34	4647.11	0.475933	0.00502485	22807	IKZF2	protein_coding	IKAROS family zinc finger 2 [Source:HGNC Symbol;Acc:HGNC:13177]	2	212999691	213152427
1213	ENSG00000076662	273.646	476.951	615.729	579.689	-0.669576	0.00502619	3385	ICAM3	protein_coding	intercellular adhesion molecule 3 [Source:HGNC Symbol;Acc:HGNC:5346]	19	10333776	10339661
114	ENSG00000006282	354.187	468.215	623.251	586.083	-0.555043	0.00503518	64847	SPATA20	protein_coding	spermatogenesis associated 20 [Source:HGNC Symbol;Acc:HGNC:26125]	17	50543058	50555852
13342	ENSG00000186814	782.123	525.869	415.859	447.554	0.598225	0.0050466	100101467	ZSCAN30	protein_coding	zinc finger and SCAN domain containing 30 [Source:HGNC Symbol;Acc:HGNC:33517]	18	35251058	35290245
1717	ENSG00000091317	1364.35	1271	1822.47	1679.39	-0.410299	0.00507093	54918	CMTM6	protein_coding	CKLF like MARVEL transmembrane domain containing 6 [Source:HGNC Symbol;Acc:HGNC:19177]	3	32481312	32502852
8628	ENSG00000156787	717.108	586.143	441.648	464.604	0.523448	0.00506936	93594	TBC1D31	protein_coding	TBC1 domain family member 31 [Source:HGNC Symbol;Acc:HGNC:30888]	8	123041968	123152153
3856	ENSG00000115073	1580.74	1982.93	2457.54	2359.25	-0.434322	0.00509438	10120	ACTR1B	protein_coding	actin related protein 1B [Source:HGNC Symbol;Acc:HGNC:168]	2	97655939	97664044
2306	ENSG00000101849	877.22	877.904	656.562	623.379	0.455518	0.00510592	6907	TBL1X	protein_coding	transducin beta like 1 X-linked [Source:HGNC Symbol;Acc:HGNC:11585]	X	9463295	9741037
12363	ENSG00000180263	381.358	332.817	214.914	250.417	0.617337	0.00510289	55785	FGD6	protein_coding	FYVE, RhoGEF and PH domain containing 6 [Source:HGNC Symbol;Acc:HGNC:21740]	12	95076749	95217482
13352	ENSG00000186868	1195.5	1336.51	1669.88	1701.77	-0.412882	0.0051288	4137	MAPT	protein_coding	microtubule associated protein tau [Source:HGNC Symbol;Acc:HGNC:6893]	17	45894551	46028334
11647	ENSG00000175063	1472.06	1879.85	2309.25	2246.3	-0.442216	0.00513711	11065	UBE2C	protein_coding	ubiquitin conjugating enzyme E2 C [Source:HGNC Symbol;Acc:HGNC:15937]	20	45812576	45816957
11176	ENSG00000171960	312.461	398.333	543.732	506.163	-0.561512	0.00516135	10465	PPIH	protein_coding	peptidylprolyl isomerase H [Source:HGNC Symbol;Acc:HGNC:14651]	1	42658423	42676758
3021	ENSG00000107262	632.685	792.297	1122.93	910.027	-0.511914	0.00516625	573	BAG1	protein_coding	BAG cochaperone 1 [Source:HGNC Symbol;Acc:HGNC:937]	9	33247820	33264720
3293	ENSG00000109805	2093.1	2105.22	1502.25	1678.33	0.400512	0.00518772	64151	NCAPG	protein_coding	non-SMC condensin I complex subunit G [Source:HGNC Symbol;Acc:HGNC:24304]	4	17810979	17844865
10085	ENSG00000166171	123.238	206.155	266.493	295.173	-0.767067	0.00518426	25911	DPCD	protein_coding	deleted in primary ciliary dyskinesia homolog (mouse) [Source:HGNC Symbol;Acc:HGNC:24542]	10	101570560	101609662
12191	ENSG00000178951	1171.24	1232.56	859.656	923.88	0.430689	0.00518562	51341	ZBTB7A	protein_coding	zinc finger and BTB domain containing 7A [Source:HGNC Symbol;Acc:HGNC:18078]	19	4043303	4066899
9498	ENSG00000163565	1563.28	1501.61	1936.38	2102.44	-0.398206	0.00519265	3428	IFI16	protein_coding	interferon gamma inducible protein 16 [Source:HGNC Symbol;Acc:HGNC:5395]	1	158999968	159055155
9687	ENSG00000164167	279.468	393.965	539.434	483.785	-0.601919	0.00519782	11157	LSM6	protein_coding	LSM6 homolog, U6 small nuclear RNA and mRNA degradation associated [Source:HGNC Symbol;Acc:HGNC:17017]	4	146175703	146200000
11514	ENSG00000174080	379.417	490.054	635.071	627.642	-0.537177	0.00522568	8722	CTSF	protein_coding	cathepsin F [Source:HGNC Symbol;Acc:HGNC:2531]	11	66563464	66568841
8653	ENSG00000157020	1882.53	2272.94	2771.32	2759.92	-0.412288	0.00524778	6396	SEC13	protein_coding	SEC13 homolog, nuclear pore and COPII coat complex component [Source:HGNC Symbol;Acc:HGNC:10697]	3	10293131	10321112
12691	ENSG00000182899	7900.8	11673.9	15020.3	12586.9	-0.495961	0.00524515	6165	RPL35A	protein_coding	ribosomal protein L35a [Source:HGNC Symbol;Acc:HGNC:10345]	3	197950190	197956610
2252	ENSG00000101365	1506.99	1877.23	2410.26	2179.16	-0.439098	0.00526119	3420	IDH3B	protein_coding	isocitrate dehydrogenase (NAD(+)) 3 non-catalytic subunit beta [Source:HGNC Symbol;Acc:HGNC:5385]	20	2658395	2664219
2832	ENSG00000105723	1107.2	1367.08	1733.28	1633.57	-0.443896	0.00526207	2931	GSK3A	protein_coding	glycogen synthase kinase 3 alpha [Source:HGNC Symbol;Acc:HGNC:4616]	19	42230190	42242625
3742	ENSG00000113811	671.5	772.206	1010.1	972.898	-0.457374	0.00525636	58515	SELENOK	protein_coding	selenoprotein K [Source:HGNC Symbol;Acc:HGNC:30394]	3	53884417	53891962
1303	ENSG00000079277	1151.84	1093.67	888.669	748.055	0.456152	0.00529164	8569	MKNK1	protein_coding	MAPK interacting serine/threonine kinase 1 [Source:HGNC Symbol;Acc:HGNC:7110]	1	46557407	46616843
3597	ENSG00000112339	1524.46	1457.06	2015.89	1905.3	-0.395345	0.00529128	10767	HBS1L	protein_coding	HBS1 like translational GTPase [Source:HGNC Symbol;Acc:HGNC:4834]	6	134960378	135103056
5367	ENSG00000129292	2026.15	1799.48	1413.06	1469.47	0.408141	0.00529395	51105	PHF20L1	protein_coding	PHD finger protein 20 like 1 [Source:HGNC Symbol;Acc:HGNC:24280]	8	132775358	132848807
8031	ENSG00000150347	5536.97	4994.88	3864.15	4235.78	0.378691	0.00529788	84159	ARID5B	protein_coding	AT-rich interaction domain 5B [Source:HGNC Symbol;Acc:HGNC:17362]	10	61901684	62096944
11648	ENSG00000175066	1028.6	746	598.535	628.707	0.531324	0.00529453	256356	GK5	protein_coding	glycerol kinase 5 [Source:HGNC Symbol;Acc:HGNC:28635]	3	142157527	142225592
4559	ENSG00000121481	598.722	594.005	790.883	852.484	-0.462449	0.00532165	6045	RNF2	protein_coding	ring finger protein 2 [Source:HGNC Symbol;Acc:HGNC:10061]	1	185045526	185102603
6394	ENSG00000136854	1587.54	1622.16	1129.37	1275.53	0.416471	0.00531858	6812	STXBP1	protein_coding	syntaxin binding protein 1 [Source:HGNC Symbol;Acc:HGNC:11444]	9	127579370	127696027
10978	ENSG00000170860	710.315	901.49	1343.21	992.079	-0.534299	0.00531773	27258	LSM3	protein_coding	LSM3 homolog, U6 small nuclear RNA and mRNA degradation associated [Source:HGNC Symbol;Acc:HGNC:17874]	3	14178817	14201122
19213	ENSG00000239665	595.811	412.309	287.985	360.175	0.636121	0.00531627	NA	AL157392.3	lncRNA	novel transcript	10	13631143	13668445
3864	ENSG00000115129	181.46	294.382	426.604	350.584	-0.705513	0.0053565	9540	TP53I3	protein_coding	tumor protein p53 inducible protein 3 [Source:HGNC Symbol;Acc:HGNC:19373]	2	24077433	24085861
374	ENSG00000023287	1631.2	1432.6	928.428	1252.09	0.490395	0.00537408	9821	RB1CC1	protein_coding	RB1 inducible coiled-coil 1 [Source:HGNC Symbol;Acc:HGNC:15574]	8	52622458	52745843
11423	ENSG00000173486	533.707	777.447	1016.54	903.633	-0.549331	0.00537138	2286	FKBP2	protein_coding	FKBP prolyl isomerase 2 [Source:HGNC Symbol;Acc:HGNC:3718]	11	64241003	64244132
10982	ENSG00000170881	618.13	658.646	925.205	834.369	-0.462432	0.00537966	11236	RNF139	protein_coding	ring finger protein 139 [Source:HGNC Symbol;Acc:HGNC:17023]	8	124474880	124488618
19907	ENSG00000246451	345.454	240.222	155.813	197.137	0.729156	0.00538915	NA	AL049840.2	lncRNA	novel transcript, antisense to KLC1	14	103682362	103684015
3060	ENSG00000107738	380.387	467.342	611.43	608.461	-0.524097	0.00540646	64115	VSIR	protein_coding	V-set immunoregulatory receptor [Source:HGNC Symbol;Acc:HGNC:30085]	10	71747556	71773520
11232	ENSG00000172315	947.087	1102.4	1448.52	1329.88	-0.43854	0.00540635	112858	TP53RK	protein_coding	TP53 regulating kinase [Source:HGNC Symbol;Acc:HGNC:16197]	20	46684365	46689444
821	ENSG00000065243	1306.13	1012.43	696.321	912.158	0.527017	0.00542065	5586	PKN2	protein_coding	protein kinase N2 [Source:HGNC Symbol;Acc:HGNC:9406]	1	88684222	88836255
7016	ENSG00000141084	1061.59	1066.59	1428.1	1397.01	-0.408669	0.00543291	57610	RANBP10	protein_coding	RAN binding protein 10 [Source:HGNC Symbol;Acc:HGNC:29285]	16	67723070	67806652
6794	ENSG00000139405	502.655	656.899	891.893	774.695	-0.52236	0.00545669	84934	RITA1	protein_coding	RBPJ interacting and tubulin associated 1 [Source:HGNC Symbol;Acc:HGNC:25925]	12	113185526	113192368
4347	ENSG00000119596	2561.79	1906.06	1456.04	1739.07	0.483373	0.00549958	56252	YLPM1	protein_coding	YLP motif containing 1 [Source:HGNC Symbol;Acc:HGNC:17798]	14	74763316	74859435
4981	ENSG00000125648	1271.19	1452.69	1803.13	1817.92	-0.410421	0.00552635	79085	SLC25A23	protein_coding	solute carrier family 25 member 23 [Source:HGNC Symbol;Acc:HGNC:19375]	19	6436079	6465203
2054	ENSG00000100393	3519.55	2798.81	2128.72	2513.76	0.444429	0.00553371	2033	EP300	protein_coding	E1A binding protein p300 [Source:HGNC Symbol;Acc:HGNC:3373]	22	41092592	41180077
11123	ENSG00000171703	679.263	958.269	1139.04	1199.87	-0.513449	0.00555068	6919	TCEA2	protein_coding	transcription elongation factor A2 [Source:HGNC Symbol;Acc:HGNC:11614]	20	64049836	64072347
9504	ENSG00000163597	280.439	356.403	476.034	468.866	-0.567947	0.00556888	100507246	SNHG16	lncRNA	small nucleolar RNA host gene 16 [Source:HGNC Symbol;Acc:HGNC:44352]	17	76557764	76565348
10436	ENSG00000167815	2923.74	3952.75	4946.25	4455.3	-0.45098	0.00558638	7001	PRDX2	protein_coding	peroxiredoxin 2 [Source:HGNC Symbol;Acc:HGNC:9353]	19	12796820	12801800
12109	ENSG00000178234	334.78	318.841	464.214	481.654	-0.533488	0.00558775	63917	GALNT11	protein_coding	polypeptide N-acetylgalactosaminyltransferase 11 [Source:HGNC Symbol;Acc:HGNC:19875]	7	152025674	152122340
12596	ENSG00000182272	179.52	219.258	312.7	307.96	-0.63687	0.005581	338707	B4GALNT4	protein_coding	beta-1,4-N-acetyl-galactosaminyltransferase 4 [Source:HGNC Symbol;Acc:HGNC:26315]	11	369499	382117
9318	ENSG00000162738	1060.62	1070.96	795.182	787.482	0.429597	0.00559434	57216	VANGL2	protein_coding	VANGL planar cell polarity protein 2 [Source:HGNC Symbol;Acc:HGNC:15511]	1	160400564	160428670
13569	ENSG00000188372	87.3338	110.066	183.751	163.038	-0.810983	0.00561307	7784	ZP3	protein_coding	zona pellucida glycoprotein 3 [Source:HGNC Symbol;Acc:HGNC:13189]	7	76397518	76442071
21041	ENSG00000255112	1107.2	1180.15	1526.96	1504.63	-0.406213	0.00562308	57132	CHMP1B	protein_coding	charged multivesicular body protein 1B [Source:HGNC Symbol;Acc:HGNC:24287]	18	11851413	11854444
1582	ENSG00000088448	2690.85	2247.61	1755.85	1936.2	0.419391	0.00564165	55608	ANKRD10	protein_coding	ankyrin repeat domain 10 [Source:HGNC Symbol;Acc:HGNC:20265]	13	110878540	110915069
3591	ENSG00000112306	13463	16988.5	21119.6	19233.1	-0.406098	0.0056377	6206	RPS12	protein_coding	ribosomal protein S12 [Source:HGNC Symbol;Acc:HGNC:10385]	6	132814569	132817564
19612	ENSG00000243156	862.664	726.782	523.316	602.067	0.497562	0.0056378	57553	MICAL3	protein_coding	microtubule associated monooxygenase, calponin and LIM domain containing 3 [Source:HGNC Symbol;Acc:HGNC:24694]	22	17787649	18024561
1584	ENSG00000088538	1003.37	796.665	550.18	699.037	0.526408	0.00566436	1795	DOCK3	protein_coding	dedicator of cytokinesis 3 [Source:HGNC Symbol;Acc:HGNC:2989]	3	50674927	51384198
2521	ENSG00000103510	877.22	894.501	1248.65	1134.87	-0.427853	0.00569788	84148	KAT8	protein_coding	lysine acetyltransferase 8 [Source:HGNC Symbol;Acc:HGNC:17933]	16	31114489	31131393
3169	ENSG00000108622	751.071	974.867	1220.71	1180.69	-0.475757	0.00568978	3384	ICAM2	protein_coding	intercellular adhesion molecule 2 [Source:HGNC Symbol;Acc:HGNC:5345]	17	64002594	64020634
6274	ENSG00000136044	653.063	614.97	455.618	447.554	0.489301	0.0057039	55198	APPL2	protein_coding	adaptor protein, phosphotyrosine interacting with PH domain and leucine zipper 2 [Source:HGNC Symbol;Acc:HGNC:18242]	12	105173297	105236203
11446	ENSG00000173611	1638.97	1170.54	925.205	1048.56	0.508827	0.00570203	286205	SCAI	protein_coding	suppressor of cancer cell invasion [Source:HGNC Symbol;Acc:HGNC:26709]	9	124942608	125143528
12003	ENSG00000177556	222.216	269.923	395.442	352.715	-0.603053	0.00570645	475	ATOX1	protein_coding	antioxidant 1 copper chaperone [Source:HGNC Symbol;Acc:HGNC:798]	5	151742316	151772532
12833	ENSG00000183762	1856.33	1824.82	2399.51	2380.56	-0.376914	0.00570627	83999	KREMEN1	protein_coding	kringle containing transmembrane protein 1 [Source:HGNC Symbol;Acc:HGNC:17550]	22	29073035	29168333
13174	ENSG00000185803	634.626	876.157	1133.67	1024.05	-0.513305	0.00568914	79581	SLC52A2	protein_coding	solute carrier family 52 member 2 [Source:HGNC Symbol;Acc:HGNC:30224]	8	144333957	144361286
275	ENSG00000012048	1017.92	863.054	622.176	724.612	0.481484	0.0057382	672	BRCA1	protein_coding	BRCA1 DNA repair associated [Source:HGNC Symbol;Acc:HGNC:1100]	17	43044295	43170245
3794	ENSG00000114480	1008.22	1029.03	1358.26	1346.93	-0.409037	0.00573723	2632	GBE1	protein_coding	1,4-alpha-glucan branching enzyme 1 [Source:HGNC Symbol;Acc:HGNC:4180]	3	81489703	81761645
3873	ENSG00000115194	179.52	227.119	294.432	344.191	-0.649797	0.00572355	7781	SLC30A3	protein_coding	solute carrier family 30 member 3 [Source:HGNC Symbol;Acc:HGNC:11014]	2	27253684	27275817
8064	ENSG00000150779	485.188	526.742	789.809	646.822	-0.505174	0.00572044	26521	TIMM8B	protein_coding	translocase of inner mitochondrial membrane 8 homolog B [Source:HGNC Symbol;Acc:HGNC:11818]	11	112084800	112086798
13187	ENSG00000185864	142.645	83.8595	29.0134	68.1987	1.21794	0.00572723	440345	NPIPB4	protein_coding	nuclear pore complex interacting protein family member B4 [Source:HGNC Symbol;Acc:HGNC:41985]	16	21834569	21880827
14847	ENSG00000204516	1081.97	1310.3	889.744	857.812	0.453492	0.00573964	4277	MICB	protein_coding	MHC class I polypeptide-related sequence B [Source:HGNC Symbol;Acc:HGNC:7091]	6	31494881	31511124
25083	ENSG00000277791	1783.55	2440.66	3143.12	2717.29	-0.471942	0.00573669	5691	PSMB3	protein_coding	proteasome 20S subunit beta 3 [Source:HGNC Symbol;Acc:HGNC:9540]	17	38752741	38764225
1964	ENSG00000100142	476.455	719.794	981.082	806.663	-0.578473	0.00574386	5435	POLR2F	protein_coding	RNA polymerase II subunit F [Source:HGNC Symbol;Acc:HGNC:9193]	22	37952607	38041915
10542	ENSG00000168300	875.279	704.07	516.868	592.477	0.508974	0.00578605	115294	PCMTD1	protein_coding	protein-L-isoaspartate (D-aspartate) O-methyltransferase domain containing 1 [Source:HGNC Symbol;Acc:HGNC:30483]	8	51817575	51899186
10446	ENSG00000167880	256.179	257.693	356.757	411.324	-0.579868	0.00579176	2125	EVPL	protein_coding	envoplakin [Source:HGNC Symbol;Acc:HGNC:3503]	17	76004502	76027306
24891	ENSG00000276345	217.364	246.337	356.757	344.191	-0.595271	0.00579746	107987373	AC004556.3	protein_coding	39S ribosomal protein L23, mitochondrial [Source:NCBI gene (formerly Entrezgene);Acc:107987373]	KI270721.1	2585	11802
2624	ENSG00000104689	97.0376	89.1007	45.1319	43.6898	1.06693	0.00581347	8797	TNFRSF10A	protein_coding	TNF receptor superfamily member 10a [Source:HGNC Symbol;Acc:HGNC:11904]	8	23190452	23225102
19742	ENSG00000244219	53.3707	75.1241	132.172	117.217	-0.953586	0.00581407	100289187	TMEM225B	protein_coding	transmembrane protein 225B [Source:HGNC Symbol;Acc:HGNC:53075]	7	99598267	99611045
6244	ENSG00000135916	4774.25	6660.71	8029.19	7597.77	-0.450426	0.0058262	81618	ITM2C	protein_coding	integral membrane protein 2C [Source:HGNC Symbol;Acc:HGNC:6175]	2	230864639	230879248
21161	ENSG00000255794	149.438	145.007	83.8165	79.9204	0.846487	0.00582936	196475	RMST	lncRNA	rhabdomyosarcoma 2 associated transcript [Source:HGNC Symbol;Acc:HGNC:29893]	12	97430884	97598415
5862	ENSG00000133104	909.242	935.557	722.111	618.051	0.461193	0.00586614	23111	SPART	protein_coding	spartin [Source:HGNC Symbol;Acc:HGNC:18514]	13	36301638	36370180
986	ENSG00000070061	1498.26	1542.67	1108.96	1187.08	0.40541	0.00587163	8518	ELP1	protein_coding	elongator complex protein 1 [Source:HGNC Symbol;Acc:HGNC:5959]	9	108866898	108934328
2560	ENSG00000104093	1245.96	890.134	602.834	834.369	0.571108	0.00588331	23312	DMXL2	protein_coding	Dmx like 2 [Source:HGNC Symbol;Acc:HGNC:2938]	15	51447711	51622833
10976	ENSG00000170855	350.306	420.171	587.79	527.475	-0.532624	0.00587683	51499	TRIAP1	protein_coding	TP53 regulated inhibitor of apoptosis 1 [Source:HGNC Symbol;Acc:HGNC:26937]	12	120443964	120446384
13726	ENSG00000189306	748.16	1077.94	1419.51	1210.53	-0.525505	0.0058844	27341	RRP7A	protein_coding	ribosomal RNA processing 7 homolog A [Source:HGNC Symbol;Acc:HGNC:24286]	22	42508344	42519796
585	ENSG00000049239	2010.62	1867.62	1382.97	1547.26	0.404234	0.00589135	9563	H6PD	protein_coding	hexose-6-phosphate dehydrogenase/glucose 1-dehydrogenase [Source:HGNC Symbol;Acc:HGNC:4795]	1	9234774	9271337
12112	ENSG00000178295	466.751	346.794	234.256	289.845	0.633244	0.00590514	348654	GEN1	protein_coding	GEN1 Holliday junction 5' flap endonuclease [Source:HGNC Symbol;Acc:HGNC:26881]	2	17753858	17788946
13854	ENSG00000196498	2881.05	2692.24	1919.18	2286.79	0.405982	0.0059103	9612	NCOR2	protein_coding	nuclear receptor corepressor 2 [Source:HGNC Symbol;Acc:HGNC:7673]	12	124324415	124567589
7357	ENSG00000143727	2400.71	2647.69	3347.29	3206.41	-0.376327	0.00594249	52	ACP1	protein_coding	acid phosphatase 1 [Source:HGNC Symbol;Acc:HGNC:122]	2	264140	278283
11048	ENSG00000171224	727.782	925.075	1208.89	1090.11	-0.47533	0.00599181	219738	FAM241B	protein_coding	family with sequence similarity 241 member B [Source:HGNC Symbol;Acc:HGNC:23519]	10	69630247	69633596
5233	ENSG00000128016	564.759	656.026	449.17	407.061	0.512307	0.00600159	7538	ZFP36	protein_coding	ZFP36 ring finger protein [Source:HGNC Symbol;Acc:HGNC:12862]	19	39406847	39409412
10423	ENSG00000167771	831.612	1032.52	1263.69	1287.25	-0.451915	0.00603678	283248	RCOR2	protein_coding	REST corepressor 2 [Source:HGNC Symbol;Acc:HGNC:27455]	11	63911230	63917164
5639	ENSG00000131469	11200.1	15263.3	18980.1	16906.9	-0.439397	0.00605807	6155	RPL27	protein_coding	ribosomal protein L27 [Source:HGNC Symbol;Acc:HGNC:10328]	17	42998273	43002959
9736	ENSG00000164362	90.245	109.192	163.335	183.284	-0.795888	0.00607808	7015	TERT	protein_coding	telomerase reverse transcriptase [Source:HGNC Symbol;Acc:HGNC:11730]	5	1253147	1295068
10825	ENSG00000169967	1884.47	1475.4	1084.24	1329.88	0.476522	0.00614602	10746	MAP3K2	protein_coding	mitogen-activated protein kinase kinase kinase 2 [Source:HGNC Symbol;Acc:HGNC:6854]	2	127298730	127388465
619	ENSG00000051382	599.692	521.501	383.621	400.668	0.515029	0.00615953	5291	PIK3CB	protein_coding	phosphatidylinositol-4,5-bisphosphate 3-kinase catalytic subunit beta [Source:HGNC Symbol;Acc:HGNC:8976]	3	138652698	138834928
4025	ENSG00000116212	640.448	741.632	1018.69	891.912	-0.466628	0.00617729	115353	LRRC42	protein_coding	leucine rich repeat containing 42 [Source:HGNC Symbol;Acc:HGNC:28792]	1	53946085	53968168
14249	ENSG00000198373	925.739	1175.78	748.975	764.039	0.474559	0.00617495	11060	WWP2	protein_coding	WW domain containing E3 ubiquitin protein ligase 2 [Source:HGNC Symbol;Acc:HGNC:16804]	16	69762306	69941741
6238	ENSG00000135900	560.877	633.314	886.52	773.63	-0.474756	0.00622565	65080	MRPL44	protein_coding	mitochondrial ribosomal protein L44 [Source:HGNC Symbol;Acc:HGNC:16650]	2	223957463	223967714
9935	ENSG00000165424	315.372	277.785	449.17	419.849	-0.551699	0.00622476	219654	ZCCHC24	protein_coding	zinc finger CCHC-type containing 24 [Source:HGNC Symbol;Acc:HGNC:26911]	10	79382325	79445624
2577	ENSG00000104290	1575.89	1131.23	826.344	1051.75	0.526961	0.00627151	7976	FZD3	protein_coding	frizzled class receptor 3 [Source:HGNC Symbol;Acc:HGNC:4041]	8	28494205	28574267
2614	ENSG00000104549	1329.42	1512.96	2033.09	1767.84	-0.41895	0.00629481	6713	SQLE	protein_coding	squalene epoxidase [Source:HGNC Symbol;Acc:HGNC:11279]	8	124998497	125022283
4928	ENSG00000125166	1708.83	1959.34	2390.92	2424.25	-0.392265	0.00629348	2806	GOT2	protein_coding	glutamic-oxaloacetic transaminase 2 [Source:HGNC Symbol;Acc:HGNC:4433]	16	58707131	58734342
5867	ENSG00000133112	20396.3	23936.6	32097.4	26413.2	-0.40029	0.00627941	7178	TPT1	protein_coding	tumor protein, translationally-controlled 1 [Source:HGNC Symbol;Acc:HGNC:12022]	13	45333471	45341284
9410	ENSG00000163170	176.608	234.981	355.683	294.107	-0.657003	0.00628786	388962	BOLA3	protein_coding	bolA family member 3 [Source:HGNC Symbol;Acc:HGNC:24415]	2	74135400	74147912
10708	ENSG00000169223	1755.41	2221.4	2714.36	2619.26	-0.423143	0.00629576	10960	LMAN2	protein_coding	lectin, mannose binding 2 [Source:HGNC Symbol;Acc:HGNC:16986]	5	177331567	177351668
24870	ENSG00000276231	69.8671	88.2272	126.799	165.169	-0.88319	0.00627448	146850	PIK3R6	protein_coding	phosphoinositide-3-kinase regulatory subunit 6 [Source:HGNC Symbol;Acc:HGNC:27101]	17	8802722	8867677
599	ENSG00000049860	1006.28	1171.41	1483.98	1434.3	-0.421892	0.00631129	3074	HEXB	protein_coding	hexosaminidase subunit beta [Source:HGNC Symbol;Acc:HGNC:4879]	5	74640023	74722647
11375	ENSG00000173193	909.242	713.679	544.807	599.936	0.502885	0.00631156	54625	PARP14	protein_coding	poly(ADP-ribose) polymerase family member 14 [Source:HGNC Symbol;Acc:HGNC:29232]	3	122680839	122730840
10481	ENSG00000168005	1659.34	2261.59	2706.84	2660.82	-0.452683	0.00632908	144097	SPINDOC	protein_coding	spindlin interactor and repressor of chromatin binding [Source:HGNC Symbol;Acc:HGNC:25115]	11	63813456	63827716
1840	ENSG00000096433	1686.51	1644.87	1196	1325.61	0.4017	0.00634346	3710	ITPR3	protein_coding	inositol 1,4,5-trisphosphate receptor type 3 [Source:HGNC Symbol;Acc:HGNC:6182]	6	33620365	33696574
9385	ENSG00000163050	768.538	775.7	1092.84	992.079	-0.433035	0.00635017	56997	COQ8A	protein_coding	coenzyme Q8A [Source:HGNC Symbol;Acc:HGNC:16812]	1	226897536	226987545
1698	ENSG00000090932	163.023	205.281	300.88	278.123	-0.65109	0.00640102	10683	DLL3	protein_coding	delta like canonical Notch ligand 3 [Source:HGNC Symbol;Acc:HGNC:2909]	19	39498895	39508481
2908	ENSG00000106211	915.065	1204.61	1635.5	1339.47	-0.488421	0.00639849	3315	HSPB1	protein_coding	heat shock protein family B (small) member 1 [Source:HGNC Symbol;Acc:HGNC:5246]	7	76302673	76304295
3888	ENSG00000115268	17460	23683.3	29559.3	26059.4	-0.434868	0.0063825	6209	RPS15	protein_coding	ribosomal protein S15 [Source:HGNC Symbol;Acc:HGNC:10388]	19	1438358	1440495
9668	ENSG00000164105	778.242	1096.29	1299.16	1345.86	-0.495962	0.00639183	8819	SAP30	protein_coding	Sin3A associated protein 30 [Source:HGNC Symbol;Acc:HGNC:10532]	4	173369969	173377532
10938	ENSG00000170604	1411.9	1907.8	2255.52	2292.12	-0.453595	0.00639695	26145	IRF2BP1	protein_coding	interferon regulatory factor 2 binding protein 1 [Source:HGNC Symbol;Acc:HGNC:21728]	19	45883608	45886141
25682	ENSG00000280287	165.934	127.536	83.8165	76.7236	0.868973	0.00638361	NA	AC131212.3	TEC	novel transcript	12	132550729	132554947
5217	ENSG00000127922	805.412	1200.24	1465.71	1404.47	-0.516274	0.00641058	7979	SEM1	protein_coding	SEM1 26S proteasome complex subunit [Source:HGNC Symbol;Acc:HGNC:10845]	7	96481626	96709891
7105	ENSG00000141698	1173.18	1581.1	1971.84	1826.45	-0.463121	0.00641413	115024	NT5C3B	protein_coding	5'-nucleotidase, cytosolic IIIB [Source:HGNC Symbol;Acc:HGNC:28300]	17	41825057	41836260
14080	ENSG00000197566	255.209	221.005	136.47	157.71	0.694098	0.00641764	57547	ZNF624	protein_coding	zinc finger protein 624 [Source:HGNC Symbol;Acc:HGNC:29254]	17	16620734	16653856
15796	ENSG00000215030	1010.16	1593.33	1926.7	1836.04	-0.530675	0.00642013	NA	RPL13P12	processed_pseudogene	ribosomal protein L13 pseudogene 12 [Source:HGNC Symbol;Acc:HGNC:35701]	17	17383377	17384012
9471	ENSG00000163481	356.128	430.653	606.057	530.671	-0.529898	0.00643873	64320	RNF25	protein_coding	ring finger protein 25 [Source:HGNC Symbol;Acc:HGNC:14662]	2	218663892	218672002
3160	ENSG00000108578	1646.73	1964.58	2422.08	2356.05	-0.4036	0.00649895	642	BLMH	protein_coding	bleomycin hydrolase [Source:HGNC Symbol;Acc:HGNC:1059]	17	30248203	30292056
489	ENSG00000038274	1399.28	1443.96	1105.73	1044.29	0.403271	0.00653691	27430	MAT2B	protein_coding	methionine adenosyltransferase 2B [Source:HGNC Symbol;Acc:HGNC:6905]	5	163503114	163519354
2157	ENSG00000100911	1502.14	1868.49	2350.08	2174.9	-0.424499	0.00652044	5721	PSME2	protein_coding	proteasome activator subunit 2 [Source:HGNC Symbol;Acc:HGNC:9569]	14	24143362	24147570
3014	ENSG00000107175	884.013	1220.33	1574.24	1383.16	-0.490266	0.00654036	10488	CREB3	protein_coding	cAMP responsive element binding protein 3 [Source:HGNC Symbol;Acc:HGNC:2347]	9	35732598	35736999
3384	ENSG00000110721	485.188	509.272	352.459	343.125	0.515907	0.00651866	1119	CHKA	protein_coding	choline kinase alpha [Source:HGNC Symbol;Acc:HGNC:1937]	11	68052859	68121444
3617	ENSG00000112578	417.262	531.11	773.69	609.526	-0.543533	0.0065496	705	BYSL	protein_coding	bystin like [Source:HGNC Symbol;Acc:HGNC:1157]	6	41921499	41933046
4284	ENSG00000118894	107.712	124.916	212.765	179.022	-0.750794	0.00653246	196483	EEF2KMT	protein_coding	eukaryotic elongation factor 2 lysine methyltransferase [Source:HGNC Symbol;Acc:HGNC:32221]	16	5084284	5097795
7153	ENSG00000142230	3962.05	4890.06	6065.95	5604.02	-0.398544	0.0065453	10055	SAE1	protein_coding	SUMO1 activating enzyme subunit 1 [Source:HGNC Symbol;Acc:HGNC:30660]	19	47113274	47210636
12652	ENSG00000182628	1270.22	1217.71	984.306	869.534	0.424364	0.00653939	348235	SKA2	protein_coding	spindle and kinetochore associated complex subunit 2 [Source:HGNC Symbol;Acc:HGNC:28006]	17	59109857	59155260
14304	ENSG00000198625	2953.82	2337.58	1935.3	2012.93	0.422173	0.00654771	4194	MDM4	protein_coding	MDM4 regulator of p53 [Source:HGNC Symbol;Acc:HGNC:6974]	1	204516379	204558120
18498	ENSG00000235034	202.809	322.335	438.425	392.143	-0.659247	0.00651959	342918	C19orf81	protein_coding	chromosome 19 open reading frame 81 [Source:HGNC Symbol;Acc:HGNC:40041]	19	50649445	50659310
1351	ENSG00000080854	823.849	660.393	433.052	581.821	0.547792	0.00657786	22997	IGSF9B	protein_coding	immunoglobulin superfamily member 9B [Source:HGNC Symbol;Acc:HGNC:32326]	11	133896438	133956968
8113	ENSG00000151353	950.969	1022.91	1385.12	1253.15	-0.418313	0.00658764	129787	TMEM18	protein_coding	transmembrane protein 18 [Source:HGNC Symbol;Acc:HGNC:25257]	2	663877	677406
10539	ENSG00000168291	938.354	1086.68	1422.73	1303.24	-0.428384	0.00658688	5162	PDHB	protein_coding	pyruvate dehydrogenase E1 subunit beta [Source:HGNC Symbol;Acc:HGNC:8808]	3	58427630	58433857
11465	ENSG00000173726	3786.41	3740.48	4813	4769.65	-0.348384	0.00657859	9804	TOMM20	protein_coding	translocase of outer mitochondrial membrane 20 [Source:HGNC Symbol;Acc:HGNC:20947]	1	235109341	235128837
9067	ENSG00000160753	432.788	648.164	811.3	777.892	-0.554713	0.00665758	23623	RUSC1	protein_coding	RUN and SH3 domain containing 1 [Source:HGNC Symbol;Acc:HGNC:17153]	1	155320894	155331114
11385	ENSG00000173221	847.138	1056.11	1318.5	1277.66	-0.447298	0.00665663	2745	GLRX	protein_coding	glutaredoxin [Source:HGNC Symbol;Acc:HGNC:4330]	5	95751319	95822726
623	ENSG00000051825	1554.54	1183.64	908.012	1054.95	0.479689	0.00666409	10198	MPHOSPH9	protein_coding	M-phase phosphoprotein 9 [Source:HGNC Symbol;Acc:HGNC:7215]	12	123152320	123244014
1102	ENSG00000073536	781.153	944.293	1276.59	1097.57	-0.45987	0.00672006	54475	NLE1	protein_coding	notchless homolog 1 [Source:HGNC Symbol;Acc:HGNC:19889]	17	35128730	35142304
5002	ENSG00000125746	785.034	888.386	1148.72	1106.1	-0.429775	0.00672003	24139	EML2	protein_coding	EMAP like 2 [Source:HGNC Symbol;Acc:HGNC:18035]	19	45606994	45645629
14061	ENSG00000197448	1093.61	1322.53	1713.94	1546.19	-0.431758	0.00671518	373156	GSTK1	protein_coding	glutathione S-transferase kappa 1 [Source:HGNC Symbol;Acc:HGNC:16906]	7	143244093	143270854
5328	ENSG00000128918	11827.9	12693.4	16392.6	14867.3	-0.350251	0.00672539	8854	ALDH1A2	protein_coding	aldehyde dehydrogenase 1 family member A2 [Source:HGNC Symbol;Acc:HGNC:15472]	15	57953424	58497866
14447	ENSG00000198960	296.935	307.485	455.618	420.914	-0.536013	0.00679152	54470	ARMCX6	protein_coding	armadillo repeat containing X-linked 6 [Source:HGNC Symbol;Acc:HGNC:26094]	X	101615118	101618001
10125	ENSG00000166342	990.754	881.398	680.203	695.84	0.443819	0.00681114	81832	NETO1	protein_coding	neuropilin and tolloid like 1 [Source:HGNC Symbol;Acc:HGNC:13823]	18	72742314	72868146
25405	ENSG00000279369	69.8671	91.7213	24.7151	44.7554	1.21868	0.00681417	NA	AC046185.3	TEC	TEC	17	63700847	63702670
2358	ENSG00000102178	1091.67	1475.4	1872.98	1678.33	-0.467645	0.00683742	8266	UBL4A	protein_coding	ubiquitin like 4A [Source:HGNC Symbol;Acc:HGNC:12505]	X	154483717	154486615
5794	ENSG00000132640	1401.22	1265.75	984.306	1018.72	0.412774	0.00682752	22903	BTBD3	protein_coding	BTB domain containing 3 [Source:HGNC Symbol;Acc:HGNC:15854]	20	11890723	11926609
8161	ENSG00000151729	523.033	547.707	768.318	707.562	-0.462729	0.00684029	291	SLC25A4	protein_coding	solute carrier family 25 member 4 [Source:HGNC Symbol;Acc:HGNC:10990]	4	185143266	185150382
15426	ENSG00000212864	321.194	301.37	466.363	433.701	-0.532155	0.00683331	727800	RNF208	protein_coding	ring finger protein 208 [Source:HGNC Symbol;Acc:HGNC:25420]	9	137220247	137221581
12899	ENSG00000184207	810.264	1195.87	1523.74	1345.86	-0.515653	0.00684944	283871	PGP	protein_coding	phosphoglycolate phosphatase [Source:HGNC Symbol;Acc:HGNC:8909]	16	2211593	2214840
2684	ENSG00000104964	7223.48	10083.2	11975	11469.1	-0.437788	0.00685783	166	TLE5	protein_coding	TLE family member 5, transcriptional modulator [Source:HGNC Symbol;Acc:HGNC:307]	19	3052910	3063107
11618	ENSG00000174851	792.797	1170.54	1393.72	1400.21	-0.508184	0.00686271	10897	YIF1A	protein_coding	Yip1 interacting factor homolog A, membrane trafficking protein [Source:HGNC Symbol;Acc:HGNC:16688]	11	66284580	66289145
5923	ENSG00000133703	1950.46	1568	1301.3	1311.76	0.428836	0.0068777	3845	KRAS	protein_coding	KRAS proto-oncogene, GTPase [Source:HGNC Symbol;Acc:HGNC:6407]	12	25205246	25250936
12530	ENSG00000181788	1756.38	2212.67	2642.37	2654.42	-0.415971	0.00688322	6478	SIAH2	protein_coding	siah E3 ubiquitin protein ligase 2 [Source:HGNC Symbol;Acc:HGNC:10858]	3	150741125	150763477
10008	ENSG00000165795	425.025	483.939	640.444	632.97	-0.485768	0.00689139	57447	NDRG2	protein_coding	NDRG family member 2 [Source:HGNC Symbol;Acc:HGNC:14460]	14	21016763	21070872
9363	ENSG00000162961	263.942	273.417	421.231	370.831	-0.559457	0.00690526	84661	DPY30	protein_coding	dpy-30 histone methyltransferase complex regulatory subunit [Source:HGNC Symbol;Acc:HGNC:24590]	2	31867809	32039805
13130	ENSG00000185608	502.655	620.211	789.809	778.958	-0.481597	0.00691041	64976	MRPL40	protein_coding	mitochondrial ribosomal protein L40 [Source:HGNC Symbol;Acc:HGNC:14491]	22	19431902	19436075
6246	ENSG00000135924	1089.73	1432.6	1777.34	1673	-0.451413	0.00692326	3300	DNAJB2	protein_coding	DnaJ heat shock protein family (Hsp40) member B2 [Source:HGNC Symbol;Acc:HGNC:5228]	2	219279342	219286898
11944	ENSG00000177125	1090.7	1112.01	1393.72	1516.36	-0.401733	0.00693929	403341	ZBTB34	protein_coding	zinc finger and BTB domain containing 34 [Source:HGNC Symbol;Acc:HGNC:31446]	9	126860665	126885878
11621	ENSG00000174886	341.572	401.827	527.614	536	-0.515915	0.00695967	126328	NDUFA11	protein_coding	NADH:ubiquinone oxidoreductase subunit A11 [Source:HGNC Symbol;Acc:HGNC:20371]	19	5891276	5904006
22355	ENSG00000261512	137.793	144.133	204.168	253.614	-0.699102	0.00697673	NA	AC092368.3	lncRNA	novel transcript	16	46622861	46624451
13233	ENSG00000186106	475.484	514.513	687.725	681.987	-0.467993	0.0069887	157567	ANKRD46	protein_coding	ankyrin repeat domain 46 [Source:HGNC Symbol;Acc:HGNC:27229]	8	100509752	100559784
2716	ENSG00000105197	1102.35	1616.92	2086.81	1774.23	-0.505186	0.0070036	92609	TIMM50	protein_coding	translocase of inner mitochondrial membrane 50 [Source:HGNC Symbol;Acc:HGNC:23656]	19	39480412	39493785
4569	ENSG00000121644	1802.96	1892.95	2267.34	2560.65	-0.385416	0.00700824	51029	DESI2	protein_coding	desumoylating isopeptidase 2 [Source:HGNC Symbol;Acc:HGNC:24264]	1	244653103	244709033
5019	ENSG00000125827	1008.22	982.728	1347.51	1285.12	-0.403121	0.00704905	56255	TMX4	protein_coding	thioredoxin related transmembrane protein 4 [Source:HGNC Symbol;Acc:HGNC:25237]	20	7977346	8019805
13623	ENSG00000188706	635.596	676.991	885.446	891.912	-0.437059	0.00705691	51114	ZDHHC9	protein_coding	zinc finger DHHC-type palmitoyltransferase 9 [Source:HGNC Symbol;Acc:HGNC:18475]	X	129803288	129843909
4048	ENSG00000116497	1850.51	1705.14	1351.81	1363.97	0.38858	0.00709129	64766	S100PBP	protein_coding	S100P binding protein [Source:HGNC Symbol;Acc:HGNC:25768]	1	32816767	32858875
15435	ENSG00000213020	316.343	256.82	181.602	185.415	0.642108	0.00708704	81856	ZNF611	protein_coding	zinc finger protein 611 [Source:HGNC Symbol;Acc:HGNC:28766]	19	52702813	52735073
93	ENSG00000005700	1287.69	1186.26	852.134	984.619	0.429426	0.00710752	25998	IBTK	protein_coding	inhibitor of Bruton tyrosine kinase [Source:HGNC Symbol;Acc:HGNC:17853]	6	82169986	82247754
467	ENSG00000035862	1419.66	1415.13	1742.95	1987.35	-0.396082	0.00711257	7077	TIMP2	protein_coding	TIMP metallopeptidase inhibitor 2 [Source:HGNC Symbol;Acc:HGNC:11821]	17	78852977	78925387
3938	ENSG00000115541	236.772	291.761	405.113	382.552	-0.574334	0.00712499	3336	HSPE1	protein_coding	heat shock protein family E (Hsp10) member 1 [Source:HGNC Symbol;Acc:HGNC:5269]	2	197500140	197503449
22214	ENSG00000260997	659.856	511.019	396.516	413.455	0.530791	0.00714095	NA	AC004847.1	lncRNA	novel transcript, overlapping MYO1G	7	44958999	44960909
12216	ENSG00000179085	378.447	639.429	867.178	700.103	-0.621312	0.00720855	54344	DPM3	protein_coding	dolichyl-phosphate mannosyltransferase subunit 3, regulatory [Source:HGNC Symbol;Acc:HGNC:3007]	1	155139891	155140595
5006	ENSG00000125775	150.408	144.133	238.555	229.105	-0.667299	0.00722067	27111	SDCBP2	protein_coding	syndecan binding protein 2 [Source:HGNC Symbol;Acc:HGNC:15756]	20	1309909	1329139
6388	ENSG00000136827	1207.15	1437.84	1836.44	1693.25	-0.415867	0.007229	1861	TOR1A	protein_coding	torsin family 1 member A [Source:HGNC Symbol;Acc:HGNC:3098]	9	129812942	129824244
4515	ENSG00000120915	1361.44	1406.39	1896.62	1728.41	-0.389139	0.00723487	2053	EPHX2	protein_coding	epoxide hydrolase 2 [Source:HGNC Symbol;Acc:HGNC:3402]	8	27490781	27545564
8438	ENSG00000154727	1224.61	1069.21	788.734	900.437	0.441076	0.00723959	2551	GABPA	protein_coding	GA binding protein transcription factor subunit alpha [Source:HGNC Symbol;Acc:HGNC:4071]	21	25734570	25772460
19098	ENSG00000238227	958.732	1300.7	846.761	760.842	0.491662	0.00725929	90120	TMEM250	protein_coding	transmembrane protein 250 [Source:HGNC Symbol;Acc:HGNC:31009]	9	136114581	136118875
1930	ENSG00000100028	1529.31	1765.42	2252.3	2086.46	-0.396821	0.00726714	6634	SNRPD3	protein_coding	small nuclear ribonucleoprotein D3 polypeptide [Source:HGNC Symbol;Acc:HGNC:11160]	22	24555958	24582052
8734	ENSG00000157870	674.411	859.56	1094.99	1025.11	-0.466093	0.00727001	127281	PRXL2B	protein_coding	peroxiredoxin like 2B [Source:HGNC Symbol;Acc:HGNC:28390]	1	2586491	2591469
16120	ENSG00000221983	9698.91	13277.8	16613.9	14470.9	-0.435965	0.00730831	7311	UBA52	protein_coding	ubiquitin A-52 residue ribosomal protein fusion product 1 [Source:HGNC Symbol;Acc:HGNC:12458]	19	18571730	18577550
4814	ENSG00000124198	1310.01	1136.47	842.463	963.307	0.437734	0.00731836	10564	ARFGEF2	protein_coding	ADP ribosylation factor guanine nucleotide exchange factor 2 [Source:HGNC Symbol;Acc:HGNC:15853]	20	48921711	49036693
13001	ENSG00000184922	5159.49	5073.5	3891.02	4150.53	0.347661	0.00734081	752	FMNL1	protein_coding	formin like 1 [Source:HGNC Symbol;Acc:HGNC:1212]	17	45221444	45247319
7743	ENSG00000147123	1470.12	2096.49	2673.53	2301.71	-0.479755	0.00737394	54539	NDUFB11	protein_coding	NADH:ubiquinone oxidoreductase subunit B11 [Source:HGNC Symbol;Acc:HGNC:20372]	X	47142216	47145038
9660	ENSG00000164087	675.382	825.492	1107.88	964.373	-0.464729	0.00736716	25886	POC1A	protein_coding	POC1 centriolar protein A [Source:HGNC Symbol;Acc:HGNC:24488]	3	52075226	52154690
14109	ENSG00000197744	361.95	551.201	712.44	646.822	-0.572446	0.00737037	NA	PTMAP2	processed_pseudogene	prothymosin alpha pseudogene 2 [Source:HGNC Symbol;Acc:HGNC:9625]	5	118973796	118974122
3025	ENSG00000107290	1792.28	1316.42	911.235	1251.02	0.523346	0.00739705	23064	SETX	protein_coding	senataxin [Source:HGNC Symbol;Acc:HGNC:445]	9	132261356	132354986
3643	ENSG00000112787	2187.23	2141.04	1632.27	1711.36	0.372325	0.00738454	57666	FBRSL1	protein_coding	fibrosin like 1 [Source:HGNC Symbol;Acc:HGNC:29308]	12	132489551	132585188
12066	ENSG00000177954	13530	18636	25090.1	19351.4	-0.466323	0.00739826	6232	RPS27	protein_coding	ribosomal protein S27 [Source:HGNC Symbol;Acc:HGNC:10416]	1	153990762	153992155
25807	ENSG00000281958	185.342	221.005	307.327	313.288	-0.609811	0.0073912	NA	NA	NA	NA	NA	NA	NA
6982	ENSG00000140854	764.656	1141.71	1418.43	1304.3	-0.513401	0.00741154	10300	KATNB1	protein_coding	katanin regulatory subunit B1 [Source:HGNC Symbol;Acc:HGNC:6217]	16	57735739	57757244
2385	ENSG00000102471	444.432	432.4	321.296	283.451	0.535918	0.00742234	54602	NDFIP2	protein_coding	Nedd4 family interacting protein 2 [Source:HGNC Symbol;Acc:HGNC:18537]	13	79481124	79556075
4097	ENSG00000116852	6593.71	6810.96	4795.81	5605.08	0.366037	0.00744357	23046	KIF21B	protein_coding	kinesin family member 21B [Source:HGNC Symbol;Acc:HGNC:29442]	1	200969390	201023700
1184	ENSG00000075711	1735.03	1485.89	1166.98	1252.09	0.412706	0.00745411	1739	DLG1	protein_coding	discs large MAGUK scaffold protein 1 [Source:HGNC Symbol;Acc:HGNC:2900]	3	197042560	197299330
3525	ENSG00000111843	727.782	898.869	1135.82	1085.85	-0.449069	0.00746471	51522	TMEM14C	protein_coding	transmembrane protein 14C [Source:HGNC Symbol;Acc:HGNC:20952]	6	10722915	10731129
5834	ENSG00000132879	295.965	328.45	439.499	461.407	-0.52828	0.00746437	93611	FBXO44	protein_coding	F-box protein 44 [Source:HGNC Symbol;Acc:HGNC:24847]	1	11654375	11663327
8596	ENSG00000156463	85.3931	87.3536	40.8337	41.5586	1.06819	0.00746264	153769	SH3RF2	protein_coding	SH3 domain containing ring finger 2 [Source:HGNC Symbol;Acc:HGNC:26299]	5	145936578	146081791
4768	ENSG00000123684	2038.76	1589.84	1334.62	1350.12	0.434248	0.00748578	9926	LPGAT1	protein_coding	lysophosphatidylglycerol acyltransferase 1 [Source:HGNC Symbol;Acc:HGNC:28985]	1	211743457	211830763
3005	ENSG00000107036	1924.26	1651.86	1295.93	1400.21	0.407212	0.00749783	57589	RIC1	protein_coding	RIC1 homolog, RAB6A GEF complex partner 1 [Source:HGNC Symbol;Acc:HGNC:17686]	9	5629025	5776557
19990	ENSG00000248092	440.551	297.876	243.927	228.04	0.644441	0.00752091	NA	NNT-AS1	lncRNA	NNT antisense RNA 1 [Source:HGNC Symbol;Acc:HGNC:49005]	5	43571594	43603230
14778	ENSG00000204237	570.581	685.726	863.954	864.206	-0.459336	0.0075553	339229	OXLD1	protein_coding	oxidoreductase like domain containing 1 [Source:HGNC Symbol;Acc:HGNC:27901]	17	81665036	81666635
4128	ENSG00000117118	945.146	1082.31	1509.77	1244.63	-0.441677	0.00757238	6390	SDHB	protein_coding	succinate dehydrogenase complex iron sulfur subunit B [Source:HGNC Symbol;Acc:HGNC:10681]	1	17018722	17054032
2512	ENSG00000103479	1769	1588.96	1214.26	1328.81	0.400781	0.0075812	5934	RBL2	protein_coding	RB transcriptional corepressor like 2 [Source:HGNC Symbol;Acc:HGNC:9894]	16	53433977	53491648
7499	ENSG00000144749	578.344	535.478	774.765	748.055	-0.451564	0.00758734	26018	LRIG1	protein_coding	leucine rich repeats and immunoglobulin like domains 1 [Source:HGNC Symbol;Acc:HGNC:17360]	3	66378797	66501263
9617	ENSG00000163960	3011.08	2210.92	1742.95	2049.16	0.461294	0.00761218	26043	UBXN7	protein_coding	UBX domain protein 7 [Source:HGNC Symbol;Acc:HGNC:29119]	3	196347662	196432430
11248	ENSG00000172366	596.781	904.984	1136.89	1035.77	-0.531797	0.00761157	84331	MCRIP2	protein_coding	MAPK regulated corepressor interacting protein 2 [Source:HGNC Symbol;Acc:HGNC:14142]	16	636817	648474
2078	ENSG00000100462	973.287	1189.76	1523.74	1394.88	-0.431696	0.00764412	10419	PRMT5	protein_coding	protein arginine methyltransferase 5 [Source:HGNC Symbol;Acc:HGNC:10894]	14	22920525	22929408
17053	ENSG00000227706	171.757	157.237	91.3384	100.167	0.780112	0.00764263	NA	AL713998.1	lncRNA	novel transcript	6	67878316	67889339
6616	ENSG00000138085	804.442	1013.3	1331.39	1165.77	-0.457497	0.00768228	51374	ATRAID	protein_coding	all-trans retinoic acid induced differentiation factor [Source:HGNC Symbol;Acc:HGNC:24090]	2	27212027	27217178
14254	ENSG00000198400	91.2154	72.5035	145.067	145.988	-0.832076	0.00769295	4914	NTRK1	protein_coding	neurotrophic receptor tyrosine kinase 1 [Source:HGNC Symbol;Acc:HGNC:8031]	1	156815640	156881850
8808	ENSG00000158526	581.255	921.581	1140.12	1058.15	-0.547637	0.0077221	90121	TSR2	protein_coding	TSR2 ribosome maturation factor [Source:HGNC Symbol;Acc:HGNC:25455]	X	54440404	54448032
4489	ENSG00000120725	283.35	379.988	491.078	484.85	-0.555584	0.00778263	64374	SIL1	protein_coding	SIL1 nucleotide exchange factor [Source:HGNC Symbol;Acc:HGNC:24624]	5	138946724	139293557
1923	ENSG00000099999	570.581	723.288	901.564	891.912	-0.470222	0.00779554	200312	RNF215	protein_coding	ring finger protein 215 [Source:HGNC Symbol;Acc:HGNC:33434]	22	30368811	30421771
10442	ENSG00000167861	226.098	338.059	469.587	399.602	-0.621687	0.00780597	283987	HID1	protein_coding	HID1 domain containing [Source:HGNC Symbol;Acc:HGNC:15736]	17	74950742	74973166
3372	ENSG00000110651	3562.25	4488.23	5299.78	5276.88	-0.393547	0.007846	975	CD81	protein_coding	CD81 molecule [Source:HGNC Symbol;Acc:HGNC:1701]	11	2376177	2397397
19759	ENSG00000244313	328.958	477.824	694.172	525.343	-0.594682	0.00784184	NA	AC024293.1	processed_pseudogene	ribosomal protein S10 (RPS10) pseudogene	11	46428653	46429150
3969	ENSG00000115825	725.841	614.096	427.679	516.819	0.503957	0.00786686	23683	PRKD3	protein_coding	protein kinase D3 [Source:HGNC Symbol;Acc:HGNC:9408]	2	37250502	37324833
9957	ENSG00000165526	570.581	635.934	916.608	756.58	-0.471292	0.00787365	84881	RPUSD4	protein_coding	RNA pseudouridine synthase D4 [Source:HGNC Symbol;Acc:HGNC:25898]	11	126202096	126211692
1807	ENSG00000095370	351.276	450.745	575.969	574.361	-0.519174	0.007893	10044	SH2D3C	protein_coding	SH2 domain containing 3C [Source:HGNC Symbol;Acc:HGNC:16884]	9	127738317	127778710
2837	ENSG00000105755	459.958	594.878	826.344	681.987	-0.51496	0.00790276	23474	ETHE1	protein_coding	ETHE1 persulfide dioxygenase [Source:HGNC Symbol;Acc:HGNC:23287]	19	43506719	43527230
849	ENSG00000065809	2849.99	2809.29	2296.36	2100.31	0.364206	0.00793151	83641	FAM107B	protein_coding	family with sequence similarity 107 member B [Source:HGNC Symbol;Acc:HGNC:23726]	10	14518557	14774897
1785	ENSG00000093167	2183.35	2236.25	1747.25	1679.39	0.367169	0.00796623	9209	LRRFIP2	protein_coding	LRR binding FLII interacting protein 2 [Source:HGNC Symbol;Acc:HGNC:6703]	3	37052626	37183689
1935	ENSG00000100034	1052.86	1307.68	1523.74	1655.95	-0.429276	0.00796639	9647	PPM1F	protein_coding	protein phosphatase, Mg2+/Mn2+ dependent 1F [Source:HGNC Symbol;Acc:HGNC:19388]	22	21919425	21952848
10607	ENSG00000168701	467.721	697.082	898.34	798.138	-0.541265	0.00799171	29100	TMEM208	protein_coding	transmembrane protein 208 [Source:HGNC Symbol;Acc:HGNC:25015]	16	67227103	67229278
14776	ENSG00000204228	228.038	299.623	449.17	354.847	-0.606131	0.0080059	7923	HSD17B8	protein_coding	hydroxysteroid 17-beta dehydrogenase 8 [Source:HGNC Symbol;Acc:HGNC:3554]	6	33204655	33206831
15518	ENSG00000213420	939.324	1117.25	1332.47	1422.58	-0.421364	0.00801724	221914	GPC2	protein_coding	glypican 2 [Source:HGNC Symbol;Acc:HGNC:4450]	7	100169606	100177381
9501	ENSG00000163584	283.35	375.621	496.451	470.998	-0.552554	0.00802508	200916	RPL22L1	protein_coding	ribosomal protein L22 like 1 [Source:HGNC Symbol;Acc:HGNC:27610]	3	170864875	170870208
2585	ENSG00000104341	1536.11	1727.85	2173.85	2081.13	-0.382272	0.00804404	55353	LAPTM4B	protein_coding	lysosomal protein transmembrane 4 beta [Source:HGNC Symbol;Acc:HGNC:13646]	8	97775057	97853013
6811	ENSG00000139546	666.648	846.457	1017.62	1062.41	-0.458341	0.00804743	6895	TARBP2	protein_coding	TARBP2 subunit of RISC loading complex [Source:HGNC Symbol;Acc:HGNC:11569]	12	53500921	53506431
13786	ENSG00000196230	26578.6	32313	39257.3	36773	-0.368486	0.00804487	203068	TUBB	protein_coding	tubulin beta class I [Source:HGNC Symbol;Acc:HGNC:20778]	6	30720352	30725426
8622	ENSG00000156675	1338.15	1398.53	996.126	1079.46	0.398992	0.00807562	80223	RAB11FIP1	protein_coding	RAB11 family interacting protein 1 [Source:HGNC Symbol;Acc:HGNC:30265]	8	37858618	37899497
12807	ENSG00000183624	1338.15	1717.37	2149.14	1967.11	-0.429452	0.00807235	56941	HMCES	protein_coding	5-hydroxymethylcytosine binding, ES cell specific [Source:HGNC Symbol;Acc:HGNC:24446]	3	129278828	129306186
13241	ENSG00000186153	353.217	423.665	572.746	532.803	-0.508061	0.0081008	51741	WWOX	protein_coding	WW domain containing oxidoreductase [Source:HGNC Symbol;Acc:HGNC:12799]	16	78099430	79212667
20978	ENSG00000254858	395.913	515.386	723.186	593.542	-0.529875	0.00810067	84769	MPV17L2	protein_coding	MPV17 mitochondrial inner membrane protein like 2 [Source:HGNC Symbol;Acc:HGNC:28177]	19	18193218	18196948
6685	ENSG00000138600	525.944	472.583	366.428	333.534	0.51214	0.00812065	84888	SPPL2A	protein_coding	signal peptide peptidase like 2A [Source:HGNC Symbol;Acc:HGNC:30227]	15	50702266	50765709
7967	ENSG00000149485	2227.98	2306.14	3007.72	2810	-0.359564	0.00812001	3992	FADS1	protein_coding	fatty acid desaturase 1 [Source:HGNC Symbol;Acc:HGNC:3574]	11	61799627	61829318
9210	ENSG00000162174	464.81	576.534	751.124	705.431	-0.483206	0.00812596	80150	ASRGL1	protein_coding	asparaginase and isoaspartyl peptidase 1 [Source:HGNC Symbol;Acc:HGNC:16448]	11	62337448	62393412
12093	ENSG00000178149	484.218	614.096	833.866	716.087	-0.496015	0.00816496	55152	DALRD3	protein_coding	DALR anticodon binding domain containing 3 [Source:HGNC Symbol;Acc:HGNC:25536]	3	49015488	49022293
7859	ENSG00000148303	24493.3	31660.5	39262.6	34837.8	-0.400071	0.00818353	6130	RPL7A	protein_coding	ribosomal protein L7a [Source:HGNC Symbol;Acc:HGNC:10364]	9	133348218	133351426
5438	ENSG00000130165	711.286	1018.54	1228.23	1205.2	-0.491502	0.00819663	84337	ELOF1	protein_coding	elongation factor 1 homolog [Source:HGNC Symbol;Acc:HGNC:28691]	19	11551147	11559236
8584	ENSG00000156299	1665.17	1597.7	1270.14	1233.97	0.381757	0.0081954	7074	TIAM1	protein_coding	TIAM Rac1 associated GEF 1 [Source:HGNC Symbol;Acc:HGNC:11805]	21	31118416	31559977
7370	ENSG00000143793	1051.89	1377.57	1794.53	1538.73	-0.455746	0.00820655	79169	C1orf35	protein_coding	chromosome 1 open reading frame 35 [Source:HGNC Symbol;Acc:HGNC:19032]	1	228100726	228105411
3215	ENSG00000108961	44.6373	74.2506	134.321	102.298	-0.988712	0.00821208	29098	RANGRF	protein_coding	RAN guanine nucleotide release factor [Source:HGNC Symbol;Acc:HGNC:17679]	17	8288654	8290092
10031	ENSG00000165912	621.041	868.295	1113.25	992.079	-0.498454	0.00821755	29763	PACSIN3	protein_coding	protein kinase C and casein kinase substrate in neurons 3 [Source:HGNC Symbol;Acc:HGNC:8572]	11	47177522	47186443
6318	ENSG00000136271	937.383	1196.74	1459.27	1431.11	-0.437004	0.00822434	54606	DDX56	protein_coding	DEAD-box helicase 56 [Source:HGNC Symbol;Acc:HGNC:18193]	7	44565417	44575051
2541	ENSG00000103811	211.542	217.511	365.354	287.713	-0.605806	0.00825391	1512	CTSH	protein_coding	cathepsin H [Source:HGNC Symbol;Acc:HGNC:2535]	15	78921058	78949574
3501	ENSG00000111716	588.048	605.361	924.13	733.137	-0.47355	0.00825671	3945	LDHB	protein_coding	lactate dehydrogenase B [Source:HGNC Symbol;Acc:HGNC:6541]	12	21635342	21757857
5415	ENSG00000129932	505.566	668.255	898.34	766.17	-0.502912	0.00828075	83475	DOHH	protein_coding	deoxyhypusine hydroxylase [Source:HGNC Symbol;Acc:HGNC:28662]	19	3490821	3500674
4154	ENSG00000117385	1562.31	1940.12	2289.91	2351.79	-0.405923	0.00830387	64175	P3H1	protein_coding	prolyl 3-hydroxylase 1 [Source:HGNC Symbol;Acc:HGNC:19316]	1	42746335	42767084
13956	ENSG00000196968	584.166	638.555	840.314	817.319	-0.438641	0.00829987	170384	FUT11	protein_coding	fucosyltransferase 11 [Source:HGNC Symbol;Acc:HGNC:19233]	10	73772276	73780251
37	ENSG00000003402	738.456	643.796	502.899	496.572	0.467318	0.00832891	8837	CFLAR	protein_coding	CASP8 and FADD like apoptosis regulator [Source:HGNC Symbol;Acc:HGNC:1876]	2	201116154	201176687
132	ENSG00000006704	742.338	797.539	584.566	544.524	0.447923	0.00833683	9569	GTF2IRD1	protein_coding	GTF2I repeat domain containing 1 [Source:HGNC Symbol;Acc:HGNC:4661]	7	74453790	74602604
624	ENSG00000052126	404.647	313.6	208.467	260.008	0.615417	0.00838291	54477	PLEKHA5	protein_coding	pleckstrin homology domain containing A5 [Source:HGNC Symbol;Acc:HGNC:30036]	12	19129752	19376400
764	ENSG00000063241	431.817	720.667	886.52	836.5	-0.578882	0.00837767	79763	ISOC2	protein_coding	isochorismatase domain containing 2 [Source:HGNC Symbol;Acc:HGNC:26278]	19	55452985	55462343
887	ENSG00000066777	1629.26	1265.75	906.937	1166.84	0.48088	0.00838607	10565	ARFGEF1	protein_coding	ADP ribosylation factor guanine nucleotide exchange factor 1 [Source:HGNC Symbol;Acc:HGNC:15772]	8	67173511	67343781
2658	ENSG00000104872	1875.74	2567.32	3255.95	2813.2	-0.449579	0.00837975	55011	PIH1D1	protein_coding	PIH1 domain containing 1 [Source:HGNC Symbol;Acc:HGNC:26075]	19	49446298	49453497
4601	ENSG00000121957	1216.85	1139.09	938.1	824.779	0.418246	0.00838276	29899	GPSM2	protein_coding	G protein signaling modulator 2 [Source:HGNC Symbol;Acc:HGNC:29501]	1	108875350	108934545
11855	ENSG00000176444	1020.84	1165.3	1419.51	1471.6	-0.402874	0.0083671	1196	CLK2	protein_coding	CDC like kinase 2 [Source:HGNC Symbol;Acc:HGNC:2069]	1	155262868	155278491
8271	ENSG00000152782	233.861	188.684	136.47	121.479	0.711022	0.00839697	53354	PANK1	protein_coding	pantothenate kinase 1 [Source:HGNC Symbol;Acc:HGNC:8598]	10	89579497	89645572
8824	ENSG00000158711	2236.72	1712.13	1272.29	1589.88	0.463969	0.00839733	2005	ELK4	protein_coding	ETS transcription factor ELK4 [Source:HGNC Symbol;Acc:HGNC:3326]	1	205597556	205632011
6627	ENSG00000138160	2314.35	1944.49	1544.16	1681.53	0.400582	0.00844671	3832	KIF11	protein_coding	kinesin family member 11 [Source:HGNC Symbol;Acc:HGNC:6388]	10	92593130	92655395
393	ENSG00000025423	117.416	138.019	217.063	198.203	-0.699779	0.00845523	8630	HSD17B6	protein_coding	hydroxysteroid 17-beta dehydrogenase 6 [Source:HGNC Symbol;Acc:HGNC:23316]	12	56752161	56787790
1119	ENSG00000073969	822.879	788.803	1079.94	1059.21	-0.408626	0.008475	4905	NSF	protein_coding	N-ethylmaleimide sensitive factor, vesicle fusing ATPase [Source:HGNC Symbol;Acc:HGNC:8016]	17	46590669	46757464
2812	ENSG00000105669	1482.73	1989.92	2419.93	2280.4	-0.436274	0.00846746	11316	COPE	protein_coding	COPI coat complex subunit epsilon [Source:HGNC Symbol;Acc:HGNC:2234]	19	18899514	18919387
7221	ENSG00000142961	353.217	395.712	253.599	256.811	0.553686	0.0084728	148932	MOB3C	protein_coding	MOB kinase activator 3C [Source:HGNC Symbol;Acc:HGNC:29800]	1	46607715	46616891
9023	ENSG00000160326	328.958	364.265	493.228	490.178	-0.503892	0.00846026	11182	SLC2A6	protein_coding	solute carrier family 2 member 6 [Source:HGNC Symbol;Acc:HGNC:11011]	9	133471094	133479127
568	ENSG00000048140	768.538	1007.19	1259.4	1179.63	-0.457157	0.00849042	26262	TSPAN17	protein_coding	tetraspanin 17 [Source:HGNC Symbol;Acc:HGNC:13594]	5	176647387	176659054
12555	ENSG00000182004	1004.34	1436.97	1764.44	1632.51	-0.475935	0.00849796	6635	SNRPE	protein_coding	small nuclear ribonucleoprotein polypeptide E [Source:HGNC Symbol;Acc:HGNC:11161]	1	203861599	203871152
15514	ENSG00000213401	499.744	640.302	805.927	784.286	-0.479183	0.00855197	4111	MAGEA12	protein_coding	MAGE family member A12 [Source:HGNC Symbol;Acc:HGNC:6799]	X	152733757	152737669
12166	ENSG00000178752	236.772	229.74	338.49	349.519	-0.560728	0.00858226	151176	ERFE	protein_coding	erythroferrone [Source:HGNC Symbol;Acc:HGNC:26727]	2	238158970	238168900
14400	ENSG00000198863	884.013	997.579	1260.47	1236.1	-0.407606	0.00858058	146923	RUNDC1	protein_coding	RUN domain containing 1 [Source:HGNC Symbol;Acc:HGNC:25418]	17	42980565	42993690
13231	ENSG00000186104	876.25	850.824	652.264	631.904	0.427413	0.00861577	120227	CYP2R1	protein_coding	cytochrome P450 family 2 subfamily R member 1 [Source:HGNC Symbol;Acc:HGNC:20580]	11	14877440	14892252
4898	ENSG00000124767	2147.44	2271.19	3058.23	2668.28	-0.373946	0.00862302	2739	GLO1	protein_coding	glyoxalase I [Source:HGNC Symbol;Acc:HGNC:4323]	6	38675925	38703145
1229	ENSG00000077150	1248.87	1504.23	1876.2	1771.04	-0.405326	0.00866779	4791	NFKB2	protein_coding	nuclear factor kappa B subunit 2 [Source:HGNC Symbol;Acc:HGNC:7795]	10	102394110	102402524
7570	ENSG00000145439	725.841	634.187	474.96	507.228	0.469075	0.00866655	84869	CBR4	protein_coding	carbonyl reductase 4 [Source:HGNC Symbol;Acc:HGNC:25891]	4	168863770	169010275
433	ENSG00000031081	153.319	119.674	75.2199	75.658	0.854144	0.00867594	57514	ARHGAP31	protein_coding	Rho GTPase activating protein 31 [Source:HGNC Symbol;Acc:HGNC:29216]	3	119294383	119420714
1762	ENSG00000092445	298.876	371.253	484.631	481.654	-0.526863	0.00870725	7301	TYRO3	protein_coding	TYRO3 protein tyrosine kinase [Source:HGNC Symbol;Acc:HGNC:12446]	15	41557675	41583589
3606	ENSG00000112419	178.549	108.319	75.2199	77.7892	0.904505	0.00871475	9749	PHACTR2	protein_coding	phosphatase and actin regulator 2 [Source:HGNC Symbol;Acc:HGNC:20956]	6	143536845	143831185
24279	ENSG00000273015	549.233	539.845	733.931	744.858	-0.441394	0.00871245	NA	AC008124.1	lncRNA	novel transcript	12	45718046	45727775
6424	ENSG00000136938	7158.46	7950.05	9992.43	9213.22	-0.346107	0.00875771	10541	ANP32B	protein_coding	acidic nuclear phosphoprotein 32 family member B [Source:HGNC Symbol;Acc:HGNC:16677]	9	97983341	98015943
7679	ENSG00000146414	607.455	445.504	330.968	383.618	0.558246	0.00875608	257218	SHPRH	protein_coding	SNF2 histone linker PHD RING helicase [Source:HGNC Symbol;Acc:HGNC:19336]	6	145864245	145964423
10224	ENSG00000166848	2949.94	3233.83	4088.74	3821.26	-0.355066	0.00878508	54386	TERF2IP	protein_coding	TERF2 interacting protein [Source:HGNC Symbol;Acc:HGNC:19246]	16	75647773	75761872
7491	ENSG00000144713	16151.9	20139.4	25501.7	22035.7	-0.389396	0.00882885	6161	RPL32	protein_coding	ribosomal protein L32 [Source:HGNC Symbol;Acc:HGNC:10336]	3	12834485	12841582
14296	ENSG00000198589	1074.21	865.675	669.457	741.661	0.458562	0.00884462	987	LRBA	protein_coding	LPS responsive beige-like anchor protein [Source:HGNC Symbol;Acc:HGNC:1742]	4	150264435	151015727
22301	ENSG00000261326	234.831	154.616	120.352	105.495	0.78435	0.00885735	NA	LINC01355	lncRNA	long intergenic non-protein coding RNA 1355 [Source:HGNC Symbol;Acc:HGNC:50584]	1	23281307	23287488
11424	ENSG00000173511	756.893	1065.71	1271.22	1267	-0.477004	0.00886523	7423	VEGFB	protein_coding	vascular endothelial growth factor B [Source:HGNC Symbol;Acc:HGNC:12681]	11	64234538	64238793
10508	ENSG00000168135	47.5484	65.5152	110.681	107.626	-0.946245	0.00887741	3761	KCNJ4	protein_coding	potassium inwardly rectifying channel subfamily J member 4 [Source:HGNC Symbol;Acc:HGNC:6265]	22	38426327	38455199
8647	ENSG00000156973	687.997	762.597	996.126	949.454	-0.423153	0.00889647	5147	PDE6D	protein_coding	phosphodiesterase 6D [Source:HGNC Symbol;Acc:HGNC:8788]	2	231732433	231786272
796	ENSG00000064651	770.479	619.337	469.587	520.015	0.489268	0.00895256	6558	SLC12A2	protein_coding	solute carrier family 12 member 2 [Source:HGNC Symbol;Acc:HGNC:10911]	5	128083766	128189677
2782	ENSG00000105516	890.805	1124.24	1399.09	1323.48	-0.433542	0.00893208	1628	DBP	protein_coding	D-box binding PAR bZIP transcription factor [Source:HGNC Symbol;Acc:HGNC:2697]	19	48630030	48637379
5242	ENSG00000128185	1404.13	2138.42	2705.77	2296.38	-0.497278	0.00895978	85359	DGCR6L	protein_coding	DiGeorge syndrome critical region gene 6 like [Source:HGNC Symbol;Acc:HGNC:18551]	22	20314238	20320080
5673	ENSG00000131773	854.901	975.74	1255.1	1181.76	-0.412238	0.00895497	10656	KHDRBS3	protein_coding	KH RNA binding domain containing, signal transduction associated 3 [Source:HGNC Symbol;Acc:HGNC:18117]	8	135457456	135656722
9418	ENSG00000163235	198.927	209.649	125.725	127.873	0.688338	0.00893864	7039	TGFA	protein_coding	transforming growth factor alpha [Source:HGNC Symbol;Acc:HGNC:11765]	2	70447284	70554193
11275	ENSG00000172531	3618.53	5209.77	6220.69	5796.89	-0.44473	0.00895839	5499	PPP1CA	protein_coding	protein phosphatase 1 catalytic subunit alpha [Source:HGNC Symbol;Acc:HGNC:9281]	11	67398183	67421183
13993	ENSG00000197121	650.152	460.354	368.577	387.88	0.552837	0.00898029	80055	PGAP1	protein_coding	post-GPI attachment to proteins inositol deacylase 1 [Source:HGNC Symbol;Acc:HGNC:25712]	2	196833004	196927796
14328	ENSG00000198718	104.801	81.2389	40.8337	50.0835	1.03141	0.00899543	23116	TOGARAM1	protein_coding	TOG array regulator of axonemal microtubules 1 [Source:HGNC Symbol;Acc:HGNC:19959]	14	44962190	45074431
7139	ENSG00000142149	985.902	1010.68	768.318	732.071	0.412289	0.00900642	30811	HUNK	protein_coding	hormonally up-regulated Neu-associated kinase [Source:HGNC Symbol;Acc:HGNC:13326]	21	31873020	32044633
1442	ENSG00000084110	129.06	123.169	67.6979	71.3956	0.858363	0.00901438	3034	HAL	protein_coding	histidine ammonia-lyase [Source:HGNC Symbol;Acc:HGNC:4806]	12	95972662	95996365
1137	ENSG00000074603	1313.89	1099.78	863.954	931.339	0.426582	0.00904897	54878	DPP8	protein_coding	dipeptidyl peptidase 8 [Source:HGNC Symbol;Acc:HGNC:16490]	15	65442463	65517704
2471	ENSG00000103194	1745.71	1830.93	1410.91	1350.12	0.373503	0.00904007	9100	USP10	protein_coding	ubiquitin specific peptidase 10 [Source:HGNC Symbol;Acc:HGNC:12608]	16	84699986	84779922
3441	ENSG00000111266	892.746	761.724	592.088	619.117	0.449429	0.00905026	80824	DUSP16	protein_coding	dual specificity phosphatase 16 [Source:HGNC Symbol;Acc:HGNC:17909]	12	12473282	12562863
9931	ENSG00000165409	196.016	220.131	308.402	315.419	-0.583254	0.00905725	7253	TSHR	protein_coding	thyroid stimulating hormone receptor [Source:HGNC Symbol;Acc:HGNC:12373]	14	80954989	81146302
10368	ENSG00000167595	686.056	626.326	469.587	483.785	0.46073	0.00904354	148137	PROSER3	protein_coding	proline and serine rich 3 [Source:HGNC Symbol;Acc:HGNC:25204]	19	35758143	35771028
22438	ENSG00000261799	248.416	159.857	102.084	133.201	0.793205	0.00905566	NA	AC007406.5	lncRNA	novel transcript	12	273954	277123
8170	ENSG00000151835	2073.69	1291.09	975.709	1307.5	0.558972	0.00909358	26278	SACS	protein_coding	sacsin molecular chaperone [Source:HGNC Symbol;Acc:HGNC:10519]	13	23328826	23433740
8395	ENSG00000154229	4460.82	4162.4	3183.95	3554.86	0.355658	0.00910216	5578	PRKCA	protein_coding	protein kinase C alpha [Source:HGNC Symbol;Acc:HGNC:9393]	17	66302613	66810743
1080	ENSG00000072778	4571.44	6099.9	7324.27	6845.45	-0.408908	0.00912067	37	ACADVL	protein_coding	acyl-CoA dehydrogenase very long chain [Source:HGNC Symbol;Acc:HGNC:92]	17	7217125	7225266
1971	ENSG00000100162	585.137	660.393	999.35	750.186	-0.489753	0.00912387	79019	CENPM	protein_coding	centromere protein M [Source:HGNC Symbol;Acc:HGNC:18352]	22	41938737	41947152
1986	ENSG00000100220	1504.08	1857.14	2302.8	2145.06	-0.403742	0.00915107	51493	RTCB	protein_coding	RNA 2',3'-cyclic phosphate and 5'-OH ligase [Source:HGNC Symbol;Acc:HGNC:26935]	22	32387582	32412248
13681	ENSG00000189043	1276.04	1656.22	2115.83	1849.89	-0.435089	0.00916933	4697	NDUFA4	protein_coding	NDUFA4 mitochondrial complex associated [Source:HGNC Symbol;Acc:HGNC:7687]	7	10931943	10940153
16803	ENSG00000226415	107.712	141.513	206.317	202.465	-0.711824	0.00916694	NA	TPI1P1	processed_pseudogene	triosephosphate isomerase 1 pseudogene 1 [Source:HGNC Symbol;Acc:HGNC:35449]	1	76699789	76700538
6587	ENSG00000137955	1009.19	1099.78	1375.45	1389.55	-0.390478	0.00918415	5876	RABGGTB	protein_coding	Rab geranylgeranyltransferase subunit beta [Source:HGNC Symbol;Acc:HGNC:9796]	1	75786197	75795086
9240	ENSG00000162402	2834.47	2121.82	1715.01	1943.66	0.43762	0.00918115	23358	USP24	protein_coding	ubiquitin specific peptidase 24 [Source:HGNC Symbol;Acc:HGNC:12623]	1	55066359	55215364
10714	ENSG00000169241	579.315	811.515	1040.18	923.88	-0.496922	0.00920251	55974	SLC50A1	protein_coding	solute carrier family 50 member 1 [Source:HGNC Symbol;Acc:HGNC:30657]	1	155135344	155138857
6943	ENSG00000140525	2757.81	2438.04	2008.37	2018.26	0.367612	0.00925273	55215	FANCI	protein_coding	FA complementation group I [Source:HGNC Symbol;Acc:HGNC:25568]	15	89243945	89317261
4036	ENSG00000116299	68.8967	55.9063	134.321	101.233	-0.91813	0.00926496	57535	ELAPOR1	protein_coding	endosome-lysosome associated apoptosis and autophagy regulator 1 [Source:HGNC Symbol;Acc:HGNC:29618]	1	109113679	109206781
3010	ENSG00000107140	1183.86	1446.58	1819.25	1678.33	-0.4106	0.00929406	7016	TESK1	protein_coding	testis associated actin remodelling kinase 1 [Source:HGNC Symbol;Acc:HGNC:11731]	9	35605262	35610041
9090	ENSG00000160932	1077.12	1584.59	1918.11	1790.22	-0.477791	0.00930248	4061	LY6E	protein_coding	lymphocyte antigen 6 family member E [Source:HGNC Symbol;Acc:HGNC:6727]	8	143017982	143023832
290	ENSG00000013288	901.479	979.234	1222.86	1254.22	-0.397092	0.00932228	23324	MAN2B2	protein_coding	mannosidase alpha class 2B member 2 [Source:HGNC Symbol;Acc:HGNC:29623]	4	6575189	6623362
4592	ENSG00000121892	3821.34	3206.75	2528.46	2849.43	0.385914	0.0093229	23244	PDS5A	protein_coding	PDS5 cohesin associated factor A [Source:HGNC Symbol;Acc:HGNC:29088]	4	39822863	39977956
4637	ENSG00000122406	17750.1	21710	26154	24640	-0.364223	0.00931308	6125	RPL5	protein_coding	ribosomal protein L5 [Source:HGNC Symbol;Acc:HGNC:10360]	1	92832013	92841924
8979	ENSG00000160179	1179.01	1357.48	1593.59	1748.66	-0.397661	0.00933255	9619	ABCG1	protein_coding	ATP binding cassette subfamily G member 1 [Source:HGNC Symbol;Acc:HGNC:73]	21	42199689	42297244
19770	ENSG00000244398	2021.29	2873.06	3449.37	3220.26	-0.446133	0.00933916	NA	AC116533.1	processed_pseudogene	ribosomal protein L36a (RPL36A) pseudogene	11	16974693	16975013
2648	ENSG00000104833	474.514	552.949	696.321	717.152	-0.459485	0.00938334	10382	TUBB4A	protein_coding	tubulin beta 4A class IVa [Source:HGNC Symbol;Acc:HGNC:20774]	19	6494319	6502848
2740	ENSG00000105325	2389.07	3150.85	3636.34	3723.23	-0.40947	0.00941629	51343	FZR1	protein_coding	fizzy and cell division cycle 20 related 1 [Source:HGNC Symbol;Acc:HGNC:24824]	19	3506273	3538330
11419	ENSG00000173465	424.054	680.485	842.463	785.351	-0.558168	0.00942707	10534	ZNRD2	protein_coding	zinc ribbon domain containing 2 [Source:HGNC Symbol;Acc:HGNC:11328]	11	65570460	65573942
22787	ENSG00000265148	109.653	123.169	69.847	54.3459	0.907489	0.00942568	100506779	TSPOAP1-AS1	lncRNA	TSPOAP1, SUPT4H1 and RNF43 antisense RNA 1 [Source:HGNC Symbol;Acc:HGNC:44148]	17	58324472	58415766
6687	ENSG00000138606	242.594	372.126	495.377	437.964	-0.600606	0.00943931	90525	SHF	protein_coding	Src homology 2 domain containing F [Source:HGNC Symbol;Acc:HGNC:25116]	15	45167214	45201175
7142	ENSG00000142168	2727.73	3619.06	4526.09	3971.51	-0.420776	0.00944223	6647	SOD1	protein_coding	superoxide dismutase 1 [Source:HGNC Symbol;Acc:HGNC:11179]	21	31659666	31668931
1459	ENSG00000084764	331.869	415.803	234.256	267.467	0.576363	0.00946719	22924	MAPRE3	protein_coding	microtubule associated protein RP/EB family member 3 [Source:HGNC Symbol;Acc:HGNC:6892]	2	26970637	27027219
8601	ENSG00000156482	5724.25	8259.29	10123.5	8911.66	-0.444808	0.00946987	6156	RPL30	protein_coding	ribosomal protein L30 [Source:HGNC Symbol;Acc:HGNC:10333]	8	98024851	98046469
19472	ENSG00000241878	502.655	637.682	767.243	815.188	-0.471794	0.00947652	23761	PISD	protein_coding	phosphatidylserine decarboxylase [Source:HGNC Symbol;Acc:HGNC:8999]	22	31618491	31662432
21767	ENSG00000259330	508.477	660.393	833.866	792.81	-0.475848	0.00949855	100505573	INAFM2	protein_coding	InaF motif containing 2 [Source:HGNC Symbol;Acc:HGNC:35165]	15	40323692	40326715
9105	ENSG00000161011	1025.69	1148.7	1459.27	1397.01	-0.393189	0.00951189	8878	SQSTM1	protein_coding	sequestosome 1 [Source:HGNC Symbol;Acc:HGNC:11280]	5	179806398	179838078
3046	ENSG00000107566	1015.01	1112.89	1367.93	1421.52	-0.390281	0.00952104	10613	ERLIN1	protein_coding	ER lipid raft associated 1 [Source:HGNC Symbol;Acc:HGNC:16947]	10	100150094	100186033
3197	ENSG00000108829	1734.06	1876.36	2407.04	2245.23	-0.365599	0.0095366	55379	LRRC59	protein_coding	leucine rich repeat containing 59 [Source:HGNC Symbol;Acc:HGNC:28817]	17	50375059	50397523
4473	ENSG00000120656	370.684	513.639	633.996	635.101	-0.519851	0.00954783	6883	TAF12	protein_coding	TATA-box binding protein associated factor 12 [Source:HGNC Symbol;Acc:HGNC:11545]	1	28589323	28643085
9778	ENSG00000164615	938.354	1095.41	1449.59	1269.14	-0.418331	0.00956503	819	CAMLG	protein_coding	calcium modulating ligand [Source:HGNC Symbol;Acc:HGNC:1471]	5	134738548	134752157
64	ENSG00000004975	2356.07	3047.77	3568.65	3567.65	-0.400903	0.00960437	1856	DVL2	protein_coding	dishevelled segment polarity protein 2 [Source:HGNC Symbol;Acc:HGNC:3086]	17	7225342	7234517
13058	ENSG00000185201	627.833	858.686	1005.8	1061.34	-0.474812	0.00963216	10581	IFITM2	protein_coding	interferon induced transmembrane protein 2 [Source:HGNC Symbol;Acc:HGNC:5413]	11	307631	315272
2645	ENSG00000104824	4731.55	5571.41	6495.78	6694.13	-0.356255	0.00969164	3191	HNRNPL	protein_coding	heterogeneous nuclear ribonucleoprotein L [Source:HGNC Symbol;Acc:HGNC:5045]	19	38836388	38852347
2651	ENSG00000104852	4340.49	5664.88	6537.68	6611.02	-0.39398	0.00969996	6625	SNRNP70	protein_coding	small nuclear ribonucleoprotein U1 subunit 70 [Source:HGNC Symbol;Acc:HGNC:11150]	19	49085419	49108605
10288	ENSG00000167136	381.358	682.232	831.717	784.286	-0.602065	0.00970301	2021	ENDOG	protein_coding	endonuclease G [Source:HGNC Symbol;Acc:HGNC:3346]	9	128818500	128822676
10431	ENSG00000167792	2996.52	4075.92	4940.87	4527.76	-0.420706	0.00973668	4723	NDUFV1	protein_coding	NADH:ubiquinone oxidoreductase core subunit V1 [Source:HGNC Symbol;Acc:HGNC:7716]	11	67605653	67612554
6562	ENSG00000137818	16721.5	23499.9	30280.3	24458.8	-0.444567	0.00974421	6176	RPLP1	protein_coding	ribosomal protein lateral stalk subunit P1 [Source:HGNC Symbol;Acc:HGNC:10372]	15	69452814	69456205
7913	ENSG00000148834	1540.96	2075.52	2520.94	2350.73	-0.429393	0.00976311	9446	GSTO1	protein_coding	glutathione S-transferase omega 1 [Source:HGNC Symbol;Acc:HGNC:13312]	10	104235356	104267459
5138	ENSG00000126882	712.256	744.253	520.092	553.049	0.440804	0.00978128	286336	FAM78A	protein_coding	family with sequence similarity 78 member A [Source:HGNC Symbol;Acc:HGNC:25465]	9	131258076	131276510
7575	ENSG00000145506	935.443	1221.2	1436.7	1480.13	-0.434987	0.0097759	85409	NKD2	protein_coding	NKD inhibitor of WNT signaling pathway 2 [Source:HGNC Symbol;Acc:HGNC:17046]	5	1008802	1038943
4066	ENSG00000116668	262.972	248.958	151.514	179.022	0.630756	0.00979587	54823	SWT1	protein_coding	SWT1 RNA endoribonuclease homolog [Source:HGNC Symbol;Acc:HGNC:16785]	1	185157080	185291781
4222	ENSG00000118058	3733.04	2548.98	2042.76	2473.27	0.475898	0.00981603	4297	KMT2A	protein_coding	lysine methyltransferase 2A [Source:HGNC Symbol;Acc:HGNC:7132]	11	118436490	118526832
10127	ENSG00000166347	250.357	313.6	462.065	374.027	-0.566826	0.00981326	1528	CYB5A	protein_coding	cytochrome b5 type A [Source:HGNC Symbol;Acc:HGNC:2570]	18	74250846	74291973
3399	ENSG00000110876	1535.14	1920.91	2310.33	2251.62	-0.400137	0.00983423	6404	SELPLG	protein_coding	selectin P ligand [Source:HGNC Symbol;Acc:HGNC:10722]	12	108621895	108633894
6531	ENSG00000137692	721.96	831.607	1074.57	1005.93	-0.420838	0.00988767	84259	DCUN1D5	protein_coding	defective in cullin neddylation 1 domain containing 5 [Source:HGNC Symbol;Acc:HGNC:28409]	11	103050686	103092194
8012	ENSG00000149806	7022.61	10030.8	12725.1	10537.8	-0.447861	0.00988718	2197	FAU	protein_coding	FAU ubiquitin like and ribosomal protein S30 fusion [Source:HGNC Symbol;Acc:HGNC:3597]	11	65120630	65122177
6753	ENSG00000139131	316.343	327.576	493.228	425.177	-0.511997	0.00990354	51067	YARS2	protein_coding	tyrosyl-tRNA synthetase 2 [Source:HGNC Symbol;Acc:HGNC:24249]	12	32727490	32755897
10050	ENSG00000166002	574.463	737.265	947.771	863.14	-0.464384	0.00990899	56935	SMCO4	protein_coding	single-pass membrane protein with coiled-coil domains 4 [Source:HGNC Symbol;Acc:HGNC:24810]	11	93478472	93543391
10944	ENSG00000170627	1701.07	2194.32	2685.35	2493.52	-0.410488	0.00991401	121355	GTSF1	protein_coding	gametocyte specific factor 1 [Source:HGNC Symbol;Acc:HGNC:26565]	12	54455950	54473602
14091	ENSG00000197601	1597.24	1285.85	1086.39	1069.87	0.418668	0.00990137	84188	FAR1	protein_coding	fatty acyl-CoA reductase 1 [Source:HGNC Symbol;Acc:HGNC:26222]	11	13668668	13732346
1231	ENSG00000077157	919.917	724.162	522.241	645.757	0.492587	0.00993268	4660	PPP1R12B	protein_coding	protein phosphatase 1 regulatory subunit 12B [Source:HGNC Symbol;Acc:HGNC:7619]	1	202348699	202592706
5855	ENSG00000133056	1626.35	1627.4	1141.19	1337.33	0.392584	0.00992534	5287	PIK3C2B	protein_coding	phosphatidylinositol-4-phosphate 3-kinase catalytic subunit type 2 beta [Source:HGNC Symbol;Acc:HGNC:8972]	1	204422628	204494724
14212	ENSG00000198162	1229.47	1084.06	860.731	883.387	0.407265	0.00993046	10905	MAN1A2	protein_coding	mannosidase alpha class 1A member 2 [Source:HGNC Symbol;Acc:HGNC:6822]	1	117367449	117528872
5540	ENSG00000130749	1155.72	1194.12	911.235	878.059	0.393274	0.00994795	23211	ZC3H4	protein_coding	zinc finger CCCH-type containing 4 [Source:HGNC Symbol;Acc:HGNC:17808]	19	47064187	47113776
12649	ENSG00000182606	1027.63	1009.81	791.958	745.924	0.40578	0.00994812	22906	TRAK1	protein_coding	trafficking kinesin protein 1 [Source:HGNC Symbol;Acc:HGNC:29947]	3	42013802	42225890
2024	ENSG00000100320	868.487	815.009	1130.45	1090.11	-0.399682	0.00996097	23543	RBFOX2	protein_coding	RNA binding fox-1 homolog 2 [Source:HGNC Symbol;Acc:HGNC:9906]	22	35738736	36028824
1704	ENSG00000091039	1772.88	1491.13	1087.46	1336.27	0.42909	0.00998799	114882	OSBPL8	protein_coding	oxysterol binding protein like 8 [Source:HGNC Symbol;Acc:HGNC:16396]	12	76351797	76559809
1443	ENSG00000084112	1713.68	1601.19	1232.53	1319.22	0.37731	0.0100061	54434	SSH1	protein_coding	slingshot protein phosphatase 1 [Source:HGNC Symbol;Acc:HGNC:30579]	12	108778191	108857590
11821	ENSG00000176208	1186.77	851.698	582.417	819.451	0.53952	0.0100321	79915	ATAD5	protein_coding	ATPase family AAA domain containing 5 [Source:HGNC Symbol;Acc:HGNC:25752]	17	30831966	30895869
14065	ENSG00000197471	4938.24	4844.63	4051.13	3673.14	0.340854	0.0100488	6693	SPN	protein_coding	sialophorin [Source:HGNC Symbol;Acc:HGNC:11249]	16	29662979	29670876
14442	ENSG00000198947	93.1561	88.2272	38.6845	51.1491	1.01316	0.0101357	1756	DMD	protein_coding	dystrophin [Source:HGNC Symbol;Acc:HGNC:2928]	X	31097677	33339441
1569	ENSG00000088179	541.47	386.977	252.524	354.847	0.611165	0.0101779	5775	PTPN4	protein_coding	protein tyrosine phosphatase non-receptor type 4 [Source:HGNC Symbol;Acc:HGNC:9656]	2	119759922	119984899
2610	ENSG00000104518	1024.72	1453.56	1750.47	1658.08	-0.459181	0.0101721	79792	GSDMD	protein_coding	gasdermin D [Source:HGNC Symbol;Acc:HGNC:25697]	8	143553207	143563062
3485	ENSG00000111653	874.309	1012.43	1271.22	1227.58	-0.404878	0.0101577	51147	ING4	protein_coding	inhibitor of growth family member 4 [Source:HGNC Symbol;Acc:HGNC:19423]	12	6650301	6663142
3558	ENSG00000112110	909.242	1041.26	1389.42	1210.53	-0.414226	0.0101768	29074	MRPL18	protein_coding	mitochondrial ribosomal protein L18 [Source:HGNC Symbol;Acc:HGNC:14477]	6	159789812	159798436
4112	ENSG00000116983	70.8375	83.8595	123.576	151.316	-0.828055	0.0101633	51440	HPCAL4	protein_coding	hippocalcin like 4 [Source:HGNC Symbol;Acc:HGNC:18212]	1	39678648	39691485
11420	ENSG00000173473	4869.35	4407.86	3565.42	3742.41	0.344156	0.0101565	6599	SMARCC1	protein_coding	SWI/SNF related, matrix associated, actin dependent regulator of chromatin subfamily c member 1 [Source:HGNC Symbol;Acc:HGNC:11104]	3	47585269	47782106
5601	ENSG00000131143	4476.34	6259.76	7735.83	6743.15	-0.431325	0.0101985	1327	COX4I1	protein_coding	cytochrome c oxidase subunit 4I1 [Source:HGNC Symbol;Acc:HGNC:2265]	16	85798633	85807068
748	ENSG00000062282	233.861	334.564	501.824	369.765	-0.615039	0.0102134	84649	DGAT2	protein_coding	diacylglycerol O-acyltransferase 2 [Source:HGNC Symbol;Acc:HGNC:16940]	11	75759512	75801535
10479	ENSG00000168003	4404.54	5947.04	7087.86	6646.18	-0.407738	0.010209	6520	SLC3A2	protein_coding	solute carrier family 3 member 2 [Source:HGNC Symbol;Acc:HGNC:11026]	11	62856102	62888875
5161	ENSG00000127191	967.465	1214.22	1487.2	1431.11	-0.419125	0.0102204	7186	TRAF2	protein_coding	TNF receptor associated factor 2 [Source:HGNC Symbol;Acc:HGNC:12032]	9	136881912	136926607
1121	ENSG00000074054	1875.74	1478.9	1178.8	1319.22	0.424968	0.0102488	23332	CLASP1	protein_coding	cytoplasmic linker associated protein 1 [Source:HGNC Symbol;Acc:HGNC:17088]	2	121337776	121649476
4705	ENSG00000123094	196.016	161.604	94.5622	118.282	0.747491	0.0102788	11228	RASSF8	protein_coding	Ras association domain family member 8 [Source:HGNC Symbol;Acc:HGNC:13232]	12	25959029	26079892
1134	ENSG00000074416	401.736	393.091	285.836	267.467	0.52251	0.0103001	11343	MGLL	protein_coding	monoglyceride lipase [Source:HGNC Symbol;Acc:HGNC:17038]	3	127689062	128052190
12560	ENSG00000182054	9538.8	12119.4	15073	13246.5	-0.386808	0.0103094	3418	IDH2	protein_coding	isocitrate dehydrogenase (NADP(+)) 2 [Source:HGNC Symbol;Acc:HGNC:5383]	15	90083045	90102477
13173	ENSG00000185800	704.493	835.974	557.702	570.099	0.450383	0.0103044	1762	DMWD	protein_coding	DM1 locus, WD repeat containing [Source:HGNC Symbol;Acc:HGNC:2936]	19	45782947	45792845
18189	ENSG00000233476	380.387	464.721	603.908	579.689	-0.485008	0.0103324	NA	EEF1A1P6	processed_pseudogene	eukaryotic translation elongation factor 1 alpha 1 pseudogene 6 [Source:HGNC Symbol;Acc:HGNC:3201]	7	22510616	22511999
19159	ENSG00000239264	102.86	103.077	155.813	187.547	-0.737587	0.0103328	81567	TXNDC5	protein_coding	thioredoxin domain containing 5 [Source:HGNC Symbol;Acc:HGNC:21073]	6	7881517	7910788
9354	ENSG00000162924	588.048	360.771	234.256	358.043	0.678597	0.0103574	5966	REL	protein_coding	REL proto-oncogene, NF-kB subunit [Source:HGNC Symbol;Acc:HGNC:9954]	2	60881521	60931612
2681	ENSG00000104953	91.2154	147.628	192.348	213.121	-0.760403	0.01037	79816	TLE6	protein_coding	TLE family member 6, subcortical maternal complex member [Source:HGNC Symbol;Acc:HGNC:30788]	19	2977538	2995179
10051	ENSG00000166004	659.856	526.742	314.849	479.522	0.578258	0.0104013	85459	CEP295	protein_coding	centrosomal protein 295 [Source:HGNC Symbol;Acc:HGNC:29366]	11	93661682	93730358
5108	ENSG00000126602	987.843	1278.86	1532.34	1513.16	-0.425488	0.0104262	10131	TRAP1	protein_coding	TNF receptor associated protein 1 [Source:HGNC Symbol;Acc:HGNC:16264]	16	3651639	3717553
213	ENSG00000009954	3919.35	3292.36	2854.06	2732.21	0.36829	0.0104887	9031	BAZ1B	protein_coding	bromodomain adjacent to zinc finger domain 1B [Source:HGNC Symbol;Acc:HGNC:961]	7	73440406	73522293
1185	ENSG00000075785	3747.59	4255.87	5293.33	4913.51	-0.350712	0.0104566	7879	RAB7A	protein_coding	RAB7A, member RAS oncogene family [Source:HGNC Symbol;Acc:HGNC:9788]	3	128693669	128825942
1414	ENSG00000083444	655.004	931.19	1089.61	1122.08	-0.478682	0.010462	5351	PLOD1	protein_coding	procollagen-lysine,2-oxoglutarate 5-dioxygenase 1 [Source:HGNC Symbol;Acc:HGNC:9081]	1	11934205	11975538
2336	ENSG00000102034	736.515	815.009	563.075	585.017	0.43477	0.0104931	2000	ELF4	protein_coding	E74 like ETS transcription factor 4 [Source:HGNC Symbol;Acc:HGNC:3319]	X	130063955	130110716
4789	ENSG00000124074	483.247	577.408	758.646	700.103	-0.459003	0.0104449	84080	ENKD1	protein_coding	enkurin domain containing 1 [Source:HGNC Symbol;Acc:HGNC:25246]	16	67662945	67667265
5298	ENSG00000128626	613.278	832.48	1069.2	943.061	-0.47609	0.0105058	6183	MRPS12	protein_coding	mitochondrial ribosomal protein S12 [Source:HGNC Symbol;Acc:HGNC:10380]	19	38930548	38933162
6088	ENSG00000134954	15241.7	14512.9	11926.7	11969.9	0.316293	0.0105108	2113	ETS1	protein_coding	ETS proto-oncogene 1, transcription factor [Source:HGNC Symbol;Acc:HGNC:3488]	11	128458761	128587558
6464	ENSG00000137193	862.664	1067.46	1284.11	1296.84	-0.418617	0.0105106	5292	PIM1	protein_coding	Pim-1 proto-oncogene, serine/threonine kinase [Source:HGNC Symbol;Acc:HGNC:8986]	6	37170152	37175428
7860	ENSG00000148308	1180.95	1559.26	1871.9	1808.33	-0.424976	0.0104536	9328	GTF3C5	protein_coding	general transcription factor IIIC subunit 5 [Source:HGNC Symbol;Acc:HGNC:4668]	9	133030675	133058503
10092	ENSG00000166197	1606.94	1640.5	2197.5	1985.22	-0.365075	0.0104706	9221	NOLC1	protein_coding	nucleolar and coiled-body phosphoprotein 1 [Source:HGNC Symbol;Acc:HGNC:15608]	10	102152176	102163871
12131	ENSG00000178449	310.52	386.977	593.163	434.767	-0.55845	0.0105085	84987	COX14	protein_coding	cytochrome c oxidase assembly factor COX14 [Source:HGNC Symbol;Acc:HGNC:28216]	12	50112082	50120457
24281	ENSG00000273018	347.395	207.028	130.023	196.071	0.763966	0.0104934	80039	FAM106A	lncRNA	family with sequence similarity 106 member A [Source:HGNC Symbol;Acc:HGNC:25682]	17	18511221	18551705
6323	ENSG00000136295	3678.7	4355.45	3057.15	3187.23	0.363735	0.0105268	80727	TTYH3	protein_coding	tweety family member 3 [Source:HGNC Symbol;Acc:HGNC:22222]	7	2631986	2664802
2206	ENSG00000101182	3095.5	4048.84	5258.95	4314.64	-0.422048	0.0105526	5688	PSMA7	protein_coding	proteasome 20S subunit alpha 7 [Source:HGNC Symbol;Acc:HGNC:9536]	20	62136733	62143440
3684	ENSG00000113300	1502.14	1401.15	1125.07	1108.23	0.378354	0.0105566	57472	CNOT6	protein_coding	CCR4-NOT transcription complex subunit 6 [Source:HGNC Symbol;Acc:HGNC:14099]	5	180494379	180578358
2165	ENSG00000100968	1065.47	1229.94	1478.61	1531.27	-0.390574	0.0105934	4776	NFATC4	protein_coding	nuclear factor of activated T cells 4 [Source:HGNC Symbol;Acc:HGNC:7778]	14	24365673	24379604
7428	ENSG00000144224	3312.86	2977.01	2330.74	2569.17	0.360136	0.0106305	23190	UBXN4	protein_coding	UBX domain protein 4 [Source:HGNC Symbol;Acc:HGNC:14860]	2	135741734	135785056
7815	ENSG00000147684	1069.35	1367.96	1638.72	1616.52	-0.416925	0.0106316	4715	NDUFB9	protein_coding	NADH:ubiquinone oxidoreductase subunit B9 [Source:HGNC Symbol;Acc:HGNC:7704]	8	124539101	124580648
14323	ENSG00000198700	2156.18	1876.36	1532.34	1576.03	0.375289	0.0106323	55705	IPO9	protein_coding	importin 9 [Source:HGNC Symbol;Acc:HGNC:19425]	1	201829149	201884291
202	ENSG00000008988	13697.8	18593.2	23301	19768	-0.415462	0.0106579	6224	RPS20	protein_coding	ribosomal protein S20 [Source:HGNC Symbol;Acc:HGNC:10405]	8	56067295	56074581
3122	ENSG00000108344	1998.97	2492.2	3022.77	2857.95	-0.388588	0.0106828	5709	PSMD3	protein_coding	proteasome 26S subunit, non-ATPase 3 [Source:HGNC Symbol;Acc:HGNC:9560]	17	39980807	39997959
5272	ENSG00000128463	717.108	878.778	1154.09	1010.19	-0.438883	0.0106843	51234	EMC4	protein_coding	ER membrane protein complex subunit 4 [Source:HGNC Symbol;Acc:HGNC:28032]	15	34225013	34230156
22004	ENSG00000260196	136.823	95.2155	70.9216	49.0178	0.95058	0.0106914	NA	AC124798.1	lncRNA	antisense to KCNJ11 and overlapping to a novel gene	11	17380649	17383531
8650	ENSG00000156990	617.159	743.379	958.516	885.518	-0.438	0.0107007	285367	RPUSD3	protein_coding	RNA pseudouridine synthase D3 [Source:HGNC Symbol;Acc:HGNC:28437]	3	9837849	9844602
2957	ENSG00000106591	481.307	551.201	739.304	674.528	-0.452831	0.0107451	64983	MRPL32	protein_coding	mitochondrial ribosomal protein L32 [Source:HGNC Symbol;Acc:HGNC:14035]	7	42932376	42948958
6457	ENSG00000137154	22393.4	27097.1	34519.5	29492.8	-0.371169	0.010786	6194	RPS6	protein_coding	ribosomal protein S6 [Source:HGNC Symbol;Acc:HGNC:10429]	9	19375715	19380236
3605	ENSG00000112406	1861.18	1489.38	1220.71	1298.97	0.410772	0.0107998	51696	HECA	protein_coding	hdc homolog, cell cycle regulator [Source:HGNC Symbol;Acc:HGNC:21041]	6	139135080	139180802
13145	ENSG00000185658	2314.35	1943.62	1486.13	1738	0.400985	0.0108403	54014	BRWD1	protein_coding	bromodomain and WD repeat domain containing 1 [Source:HGNC Symbol;Acc:HGNC:12760]	21	39184176	39321559
204	ENSG00000009335	1885.44	1688.55	1418.43	1336.27	0.375443	0.0108696	9690	UBE3C	protein_coding	ubiquitin protein ligase E3C [Source:HGNC Symbol;Acc:HGNC:16803]	7	157138916	157269370
7998	ENSG00000149639	1420.63	1170.54	866.103	1047.49	0.436901	0.0108899	140710	SOGA1	protein_coding	suppressor of glucose, autophagy associated 1 [Source:HGNC Symbol;Acc:HGNC:16111]	20	36777447	36863538
12257	ENSG00000179387	884.013	832.48	601.759	675.594	0.426078	0.0108788	255520	ELMOD2	protein_coding	ELMO domain containing 2 [Source:HGNC Symbol;Acc:HGNC:28111]	4	140524168	140553770
25660	ENSG00000280202	330.898	194.799	159.036	158.775	0.72421	0.0108892	NA	AC005831.1	TEC	TEC	12	3610307	3612003
6357	ENSG00000136603	314.402	232.361	171.931	179.022	0.638285	0.0109706	6498	SKIL	protein_coding	SKI like proto-oncogene [Source:HGNC Symbol;Acc:HGNC:10897]	3	170357678	170396835
1474	ENSG00000085465	258.12	217.511	154.738	150.25	0.640238	0.0110108	5016	OVGP1	protein_coding	oviductal glycoprotein 1 [Source:HGNC Symbol;Acc:HGNC:8524]	1	111414319	111427735
10339	ENSG00000167470	3376.91	3840.07	2773.46	2881.4	0.352034	0.0110115	90007	MIDN	protein_coding	midnolin [Source:HGNC Symbol;Acc:HGNC:16298]	19	1248553	1259140
1312	ENSG00000079432	2607.4	2417.95	1809.58	2081.13	0.369066	0.0110272	23152	CIC	protein_coding	capicua transcriptional repressor [Source:HGNC Symbol;Acc:HGNC:14214]	19	42268537	42295797
13351	ENSG00000186866	669.56	716.3	927.354	913.224	-0.409102	0.0110229	23275	POFUT2	protein_coding	protein O-fucosyltransferase 2 [Source:HGNC Symbol;Acc:HGNC:14683]	21	45263928	45287898
6429	ENSG00000136950	1143.1	1385.43	1761.22	1585.62	-0.404049	0.0110608	81873	ARPC5L	protein_coding	actin related protein 2/3 complex subunit 5 like [Source:HGNC Symbol;Acc:HGNC:23366]	9	124862130	124877733
2705	ENSG00000105135	1151.84	1680.68	2050.28	1858.42	-0.464018	0.0110862	10994	ILVBL	protein_coding	ilvB acetolactate synthase like [Source:HGNC Symbol;Acc:HGNC:6041]	19	15114984	15125786
7240	ENSG00000143153	144.586	113.56	202.019	212.055	-0.683548	0.011084	481	ATP1B1	protein_coding	ATPase Na+/K+ transporting subunit beta 1 [Source:HGNC Symbol;Acc:HGNC:804]	1	169105697	169132722
22556	ENSG00000262814	179.52	213.143	306.252	284.517	-0.588116	0.0111145	6182	MRPL12	protein_coding	mitochondrial ribosomal protein L12 [Source:HGNC Symbol;Acc:HGNC:10378]	17	81703367	81707517
12567	ENSG00000182118	344.484	434.148	546.956	551.984	-0.49599	0.011121	375061	FAM89A	protein_coding	family with sequence similarity 89 member A [Source:HGNC Symbol;Acc:HGNC:25057]	1	231018958	231040254
13942	ENSG00000196914	3624.35	2970.02	2393.07	2661.88	0.383335	0.0111447	23365	ARHGEF12	protein_coding	Rho guanine nucleotide exchange factor 12 [Source:HGNC Symbol;Acc:HGNC:14193]	11	120336413	120489937
6889	ENSG00000140199	667.619	628.946	440.574	504.031	0.456642	0.0111608	9990	SLC12A6	protein_coding	solute carrier family 12 member 6 [Source:HGNC Symbol;Acc:HGNC:10914]	15	34229784	34338060
21414	ENSG00000257621	534.677	402.7	311.625	333.534	0.537939	0.0111669	379025	PSMA3-AS1	lncRNA	PSMA3 antisense RNA 1 [Source:HGNC Symbol;Acc:HGNC:26445]	14	58265365	58298134
5628	ENSG00000131389	1787.43	1791.62	2200.72	2369.91	-0.352819	0.0111817	6533	SLC6A6	protein_coding	solute carrier family 6 member 6 [Source:HGNC Symbol;Acc:HGNC:11052]	3	14402576	14489349
10752	ENSG00000169567	3376.91	4385.15	5524.36	4749.4	-0.404254	0.0111783	3094	HINT1	protein_coding	histidine triad nucleotide binding protein 1 [Source:HGNC Symbol;Acc:HGNC:4912]	5	131155383	131224468
967	ENSG00000069424	11942.4	14931.4	16895.5	17684.8	-0.363691	0.0111986	8514	KCNAB2	protein_coding	potassium voltage-gated channel subfamily A regulatory beta subunit 2 [Source:HGNC Symbol;Acc:HGNC:6229]	1	5990927	6101193
438	ENSG00000032389	869.457	1138.22	1443.15	1281.92	-0.440108	0.0112224	7260	EIPR1	protein_coding	EARP complex and GARP complex interacting protein 1 [Source:HGNC Symbol;Acc:HGNC:12383]	2	3188925	3377830
10889	ENSG00000170348	3604.95	3466.19	4744.23	4224.06	-0.342924	0.0112256	10972	TMED10	protein_coding	transmembrane p24 trafficking protein 10 [Source:HGNC Symbol;Acc:HGNC:16998]	14	75131469	75176612
10146	ENSG00000166441	18216.9	24514.9	29800	26554.9	-0.399188	0.0112466	6157	RPL27A	protein_coding	ribosomal protein L27a [Source:HGNC Symbol;Acc:HGNC:10329]	11	8682788	8714759
615	ENSG00000051108	652.093	679.611	868.253	901.502	-0.410116	0.0112574	9709	HERPUD1	protein_coding	homocysteine inducible ER protein with ubiquitin like domain 1 [Source:HGNC Symbol;Acc:HGNC:13744]	16	56932142	56944864
3203	ENSG00000108852	939.324	1068.33	1294.86	1339.47	-0.391537	0.0112736	4355	MPP2	protein_coding	membrane palmitoylated protein 2 [Source:HGNC Symbol;Acc:HGNC:7220]	17	43875357	43909711
9001	ENSG00000160221	291.113	360.771	463.14	467.801	-0.512932	0.0112785	8209	GATD3A	protein_coding	glutamine amidotransferase like class 1 domain containing 3A [Source:HGNC Symbol;Acc:HGNC:1273]	21	44133610	44210114
13832	ENSG00000196419	6796.51	8272.39	9968.79	9358.15	-0.358942	0.0112674	2547	XRCC6	protein_coding	X-ray repair cross complementing 6 [Source:HGNC Symbol;Acc:HGNC:4055]	22	41621163	41664048
2813	ENSG00000105671	731.664	992.337	1226.08	1138.07	-0.454761	0.0112871	54555	DDX49	protein_coding	DEAD-box helicase 49 [Source:HGNC Symbol;Acc:HGNC:18684]	19	18919705	18929189
5086	ENSG00000126267	1572.98	2187.33	2679.98	2409.33	-0.436183	0.0113267	1340	COX6B1	protein_coding	cytochrome c oxidase subunit 6B1 [Source:HGNC Symbol;Acc:HGNC:2280]	19	35648323	35658782
4840	ENSG00000124334	794.738	879.651	654.413	589.28	0.429356	0.0113435	3581	IL9R	protein_coding	interleukin 9 receptor [Source:HGNC Symbol;Acc:HGNC:6030]	X	155997581	156010817
4431	ENSG00000120137	2964.5	2231.01	1751.55	2098.18	0.432216	0.0113819	79646	PANK3	protein_coding	pantothenate kinase 3 [Source:HGNC Symbol;Acc:HGNC:19365]	5	168548495	168579368
8	ENSG00000001167	2347.34	2293.91	1876.2	1765.71	0.349792	0.0114539	4800	NFYA	protein_coding	nuclear transcription factor Y subunit alpha [Source:HGNC Symbol;Acc:HGNC:7804]	6	41072945	41099976
5428	ENSG00000130038	750.101	714.553	536.21	551.984	0.42844	0.0115087	84766	CRACR2A	protein_coding	calcium release activated channel regulator 2A [Source:HGNC Symbol;Acc:HGNC:28657]	12	3606633	3764819
5533	ENSG00000130725	2785.95	3999.05	4695.87	4453.16	-0.431005	0.0115053	9040	UBE2M	protein_coding	ubiquitin conjugating enzyme E2 M [Source:HGNC Symbol;Acc:HGNC:12491]	19	58555712	58558954
9007	ENSG00000160255	2808.27	3152.59	3763.14	3803.15	-0.343914	0.011484	3689	ITGB2	protein_coding	integrin subunit beta 2 [Source:HGNC Symbol;Acc:HGNC:6155]	21	44885953	44931989
10129	ENSG00000166349	99.9487	97.8361	166.558	160.906	-0.727573	0.0114839	5896	RAG1	protein_coding	recombination activating 1 [Source:HGNC Symbol;Acc:HGNC:9831]	11	36510709	36593156
13448	ENSG00000187653	790.857	814.136	1086.39	1024.05	-0.394853	0.0114996	NA	TMSB4XP8	processed_pseudogene	TMSB4X pseudogene 8 [Source:HGNC Symbol;Acc:HGNC:11885]	4	90838903	90839037
14393	ENSG00000198851	5618.48	7157.76	8505.22	8066.63	-0.375146	0.0114993	916	CD3E	protein_coding	CD3e molecule [Source:HGNC Symbol;Acc:HGNC:1674]	11	118304730	118316175
15338	ENSG00000211796	76.6597	107.445	46.2065	45.821	1.00223	0.0115727	NA	TRAV16	TR_V_gene	T cell receptor alpha variable 16 [Source:HGNC Symbol;Acc:HGNC:12112]	14	21990496	21990938
18268	ENSG00000233913	474.514	766.091	977.859	835.435	-0.546376	0.0115772	NA	RPL10P9	processed_pseudogene	ribosomal protein L10 pseudogene 9 [Source:HGNC Symbol;Acc:HGNC:35579]	5	168616352	168616996
9436	ENSG00000163344	372.624	536.351	740.379	585.017	-0.542825	0.0115922	10654	PMVK	protein_coding	phosphomevalonate kinase [Source:HGNC Symbol;Acc:HGNC:9141]	1	154924740	154936719
14165	ENSG00000197969	1678.75	1057.85	777.989	1084.79	0.554379	0.0116031	23230	VPS13A	protein_coding	vacuolar protein sorting 13 homolog A [Source:HGNC Symbol;Acc:HGNC:1908]	9	77177445	77421537
1617	ENSG00000089063	1026.66	1152.19	1467.86	1377.83	-0.384868	0.011631	29058	TMEM230	protein_coding	transmembrane protein 230 [Source:HGNC Symbol;Acc:HGNC:15876]	20	5068232	5113103
2589	ENSG00000104365	1486.62	1513.84	1183.1	1142.33	0.367735	0.0116335	3551	IKBKB	protein_coding	inhibitor of nuclear factor kappa B kinase subunit beta [Source:HGNC Symbol;Acc:HGNC:5960]	8	42271302	42332653
6046	ENSG00000134684	4854.79	5529.49	6711.76	6420.27	-0.338586	0.0116895	8565	YARS1	protein_coding	tyrosyl-tRNA synthetase 1 [Source:HGNC Symbol;Acc:HGNC:12840]	1	32775237	32818153
3818	ENSG00000114742	1400.25	1353.98	1853.63	1694.31	-0.365401	0.0117178	57599	WDR48	protein_coding	WD repeat domain 48 [Source:HGNC Symbol;Acc:HGNC:30914]	3	39052013	39096671
10122	ENSG00000166337	812.205	983.602	1207.82	1180.69	-0.410894	0.0117274	6881	TAF10	protein_coding	TATA-box binding protein associated factor 10 [Source:HGNC Symbol;Acc:HGNC:11543]	11	6606294	6612539
11359	ENSG00000173065	554.085	564.304	405.113	409.192	0.45785	0.0117178	55731	FAM222B	protein_coding	family with sequence similarity 222 member B [Source:HGNC Symbol;Acc:HGNC:25563]	17	28755978	28855232
12079	ENSG00000178057	1173.18	1442.21	1895.54	1596.28	-0.416509	0.0117214	25915	NDUFAF3	protein_coding	NADH:ubiquinone oxidoreductase complex assembly factor 3 [Source:HGNC Symbol;Acc:HGNC:29918]	3	49020459	49023495
5782	ENSG00000132581	443.462	649.911	796.256	759.777	-0.507853	0.0117656	6388	SDF2	protein_coding	stromal cell derived factor 2 [Source:HGNC Symbol;Acc:HGNC:10675]	17	28648346	28662189
14206	ENSG00000198134	95.0969	136.272	227.809	164.103	-0.757813	0.0117611	NA	PTMAP9	processed_pseudogene	prothymosin alpha pseudogene 9 [Source:HGNC Symbol;Acc:HGNC:34054]	12	12111163	12111489
6762	ENSG00000139178	205.72	180.822	132.172	105.495	0.701175	0.0117929	51279	C1RL	protein_coding	complement C1r subcomponent like [Source:HGNC Symbol;Acc:HGNC:21265]	12	7089587	7109238
3920	ENSG00000115457	9243.8	14747.9	16828.8	16264.3	-0.463915	0.0118043	3485	IGFBP2	protein_coding	insulin like growth factor binding protein 2 [Source:HGNC Symbol;Acc:HGNC:5471]	2	216632828	216664436
131	ENSG00000006695	341.572	377.368	542.658	467.801	-0.49049	0.0118396	1352	COX10	protein_coding	cytochrome c oxidase assembly factor heme A:farnesyltransferase COX10 [Source:HGNC Symbol;Acc:HGNC:2260]	17	14069490	14231736
2025	ENSG00000100321	606.485	877.904	1002.57	1074.13	-0.483474	0.011838	9145	SYNGR1	protein_coding	synaptogyrin 1 [Source:HGNC Symbol;Acc:HGNC:11498]	22	39349925	39385575
4586	ENSG00000121807	544.381	578.281	445.947	352.715	0.491578	0.0118457	729230	CCR2	protein_coding	C-C motif chemokine receptor 2 [Source:HGNC Symbol;Acc:HGNC:1603]	3	46353744	46360940
6849	ENSG00000139793	1331.36	1164.42	863.954	1011.26	0.412099	0.0118555	10150	MBNL2	protein_coding	muscleblind like splicing regulator 2 [Source:HGNC Symbol;Acc:HGNC:16746]	13	97221434	97394120
13866	ENSG00000196544	344.484	482.192	593.163	589.28	-0.514993	0.0118841	54785	BORCS6	protein_coding	BLOC-1 related complex subunit 6 [Source:HGNC Symbol;Acc:HGNC:25939]	17	8188345	8190180
4267	ENSG00000118596	537.588	343.3	258.971	316.485	0.612913	0.0119166	9194	SLC16A7	protein_coding	solute carrier family 16 member 7 [Source:HGNC Symbol;Acc:HGNC:10928]	12	59596029	59789855
8766	ENSG00000158156	199.897	234.981	391.143	274.926	-0.614051	0.0119259	55113	XKR8	protein_coding	XK related 8 [Source:HGNC Symbol;Acc:HGNC:25508]	1	27959588	27968093
14342	ENSG00000198743	2800.51	2044.08	1574.24	1967.11	0.451753	0.0119437	6526	SLC5A3	protein_coding	solute carrier family 5 member 3 [Source:HGNC Symbol;Acc:HGNC:11038]	21	34073578	34106260
19502	ENSG00000242114	33.9632	62.8946	110.681	87.3796	-1.02681	0.0119414	51537	MTFP1	protein_coding	mitochondrial fission process 1 [Source:HGNC Symbol;Acc:HGNC:26945]	22	30425623	30429054
3434	ENSG00000111231	500.714	534.604	694.172	702.234	-0.431339	0.0119791	51184	GPN3	protein_coding	GPN-loop GTPase 3 [Source:HGNC Symbol;Acc:HGNC:30186]	12	110452486	110469268
163	ENSG00000007520	784.064	1181.89	1399.09	1347.99	-0.481852	0.0119894	115939	TSR3	protein_coding	TSR3 ribosome maturation factor [Source:HGNC Symbol;Acc:HGNC:14175]	16	1349240	1351878
10142	ENSG00000166432	366.802	245.464	160.111	222.712	0.675978	0.0120026	84460	ZMAT1	protein_coding	zinc finger matrin-type 1 [Source:HGNC Symbol;Acc:HGNC:29377]	X	101882288	101932079
11157	ENSG00000171858	10540.2	14326	18852.3	14677.6	-0.431197	0.0119961	6227	RPS21	protein_coding	ribosomal protein S21 [Source:HGNC Symbol;Acc:HGNC:10409]	20	62387103	62388520
12575	ENSG00000182165	82.482	124.042	152.589	203.531	-0.783348	0.0120067	NA	TP53TG1	lncRNA	TP53 target 1 [Source:HGNC Symbol;Acc:HGNC:17026]	7	87322943	87345528
8941	ENSG00000159784	40.7558	75.9977	103.159	125.741	-0.966502	0.0120352	9715	FAM131B	protein_coding	family with sequence similarity 131 member B [Source:HGNC Symbol;Acc:HGNC:22202]	7	143353400	143362770
11840	ENSG00000176383	79.5708	41.9297	104.233	132.135	-0.965003	0.0120386	79369	B3GNT4	protein_coding	UDP-GlcNAc:betaGal beta-1,3-N-acetylglucosaminyltransferase 4 [Source:HGNC Symbol;Acc:HGNC:15683]	12	122203681	122208952
15051	ENSG00000205885	190.194	148.501	91.3384	109.757	0.750714	0.0120468	283314	C1RL-AS1	lncRNA	C1RL antisense RNA 1 [Source:HGNC Symbol;Acc:HGNC:27461]	12	7108052	7122501
4565	ENSG00000121578	275.587	280.405	391.143	399.602	-0.508049	0.0120642	8702	B4GALT4	protein_coding	beta-1,4-galactosyltransferase 4 [Source:HGNC Symbol;Acc:HGNC:927]	3	119211732	119240946
4878	ENSG00000124608	723.901	655.152	914.459	915.355	-0.408414	0.0120714	57505	AARS2	protein_coding	alanyl-tRNA synthetase 2, mitochondrial [Source:HGNC Symbol;Acc:HGNC:21022]	6	44298731	44313347
44	ENSG00000004142	1522.52	1840.54	2280.24	2107.77	-0.38343	0.0120833	26073	POLDIP2	protein_coding	DNA polymerase delta interacting protein 2 [Source:HGNC Symbol;Acc:HGNC:23781]	17	28346633	28357527
1856	ENSG00000099204	6826.6	6254.52	5066.6	5351.47	0.328337	0.0120894	3983	ABLIM1	protein_coding	actin binding LIM protein 1 [Source:HGNC Symbol;Acc:HGNC:78]	10	114431113	114768061
14375	ENSG00000198821	1784.52	2203.93	2654.19	2541.47	-0.38114	0.0121088	919	CD247	protein_coding	CD247 molecule [Source:HGNC Symbol;Acc:HGNC:1677]	1	167430640	167518610
7011	ENSG00000141030	1262.46	1339.13	1728.98	1621.85	-0.364959	0.0121191	8533	COPS3	protein_coding	COP9 signalosome subunit 3 [Source:HGNC Symbol;Acc:HGNC:2239]	17	17246616	17281273
1962	ENSG00000100138	1703.01	2182.97	2688.57	2440.24	-0.399974	0.0121394	4809	SNU13	protein_coding	small nuclear ribonucleoprotein 13 [Source:HGNC Symbol;Acc:HGNC:7819]	22	41673933	41690504
21329	ENSG00000257093	2191.11	2026.6	1631.2	1669.8	0.353416	0.0121543	57189	DENND11	protein_coding	DENN domain containing 11 [Source:HGNC Symbol;Acc:HGNC:29472]	7	141656728	141702166
14947	ENSG00000205084	252.298	231.487	353.534	346.322	-0.533244	0.0121689	79583	TMEM231	protein_coding	transmembrane protein 231 [Source:HGNC Symbol;Acc:HGNC:37234]	16	75536741	75556268
13689	ENSG00000189060	3458.42	4103	4851.68	4797.36	-0.351561	0.012191	3005	H1-0	protein_coding	H1.0 linker histone [Source:HGNC Symbol;Acc:HGNC:4714]	22	37805093	37807436
10285	ENSG00000167118	973.287	1296.33	1674.18	1414.06	-0.443734	0.0122077	81605	URM1	protein_coding	ubiquitin related modifier 1 [Source:HGNC Symbol;Acc:HGNC:28378]	9	128371361	128392016
5445	ENSG00000130202	385.239	500.536	658.711	587.149	-0.490996	0.0122566	5819	NECTIN2	protein_coding	nectin cell adhesion molecule 2 [Source:HGNC Symbol;Acc:HGNC:9707]	19	44846175	44889223
7115	ENSG00000141759	1885.44	2401.35	3014.17	2643.77	-0.400046	0.0122716	10907	TXNL4A	protein_coding	thioredoxin like 4A [Source:HGNC Symbol;Acc:HGNC:30551]	18	79970813	80033949
10344	ENSG00000167508	1005.31	1323.41	1520.52	1601.6	-0.422402	0.0122792	4597	MVD	protein_coding	mevalonate diphosphate decarboxylase [Source:HGNC Symbol;Acc:HGNC:7529]	16	88651935	88663161
9015	ENSG00000160298	1084.88	1169.67	871.476	851.419	0.388215	0.0122869	54058	C21orf58	protein_coding	chromosome 21 open reading frame 58 [Source:HGNC Symbol;Acc:HGNC:1300]	21	46300181	46323875
3777	ENSG00000114331	3359.44	2341.08	1896.62	2266.54	0.453118	0.0122988	23527	ACAP2	protein_coding	ArfGAP with coiled-coil, ankyrin repeat and PH domains 2 [Source:HGNC Symbol;Acc:HGNC:16469]	3	195274745	195443044
18799	ENSG00000236552	1872.83	2785.71	3306.45	3059.35	-0.450084	0.0123222	728658	RPL13AP5	processed_pseudogene	ribosomal protein L13a pseudogene 5 [Source:HGNC Symbol;Acc:HGNC:23736]	10	96750288	96750899
18929	ENSG00000237296	629.774	552.075	433.052	426.242	0.459335	0.0123633	NA	SMG1P1	transcribed_unprocessed_pseudogene	SMG1 pseudogene 1 [Source:HGNC Symbol;Acc:HGNC:44186]	16	22437008	22492220
15794	ENSG00000215021	2798.56	3511.62	4251	3947	-0.377357	0.0123708	11331	PHB2	protein_coding	prohibitin 2 [Source:HGNC Symbol;Acc:HGNC:30306]	12	6965327	6970753
2952	ENSG00000106554	1281.87	1499.86	1860.08	1756.12	-0.378126	0.0123993	54927	CHCHD3	protein_coding	coiled-coil-helix-coiled-coil-helix domain containing 3 [Source:HGNC Symbol;Acc:HGNC:21906]	7	132784870	133082090
14396	ENSG00000198856	1346.88	1664.96	2051.35	1903.17	-0.392435	0.0124095	58505	OSTC	protein_coding	oligosaccharyltransferase complex non-catalytic subunit [Source:HGNC Symbol;Acc:HGNC:24448]	4	108650585	108667820
9802	ENSG00000164733	2668.53	3095.81	3722.31	3625.19	-0.349903	0.0124358	1508	CTSB	protein_coding	cathepsin B [Source:HGNC Symbol;Acc:HGNC:2527]	8	11842524	11869448
4443	ENSG00000120265	1493.41	2006.51	2394.14	2270.81	-0.41409	0.0124566	5110	PCMT1	protein_coding	protein-L-isoaspartate (D-aspartate) O-methyltransferase [Source:HGNC Symbol;Acc:HGNC:8728]	6	149749443	149811420
1166	ENSG00000075292	1285.75	1061.35	797.331	945.192	0.429247	0.0124759	27332	ZNF638	protein_coding	zinc finger protein 638 [Source:HGNC Symbol;Acc:HGNC:17894]	2	71276561	71435069
3539	ENSG00000111906	610.367	840.342	1003.65	994.21	-0.460767	0.0125074	51020	HDDC2	protein_coding	HD domain containing 2 [Source:HGNC Symbol;Acc:HGNC:21078]	6	125219962	125302078
4732	ENSG00000123349	2790.8	3895.1	4768.94	4196.35	-0.422972	0.0124935	5204	PFDN5	protein_coding	prefoldin subunit 5 [Source:HGNC Symbol;Acc:HGNC:8869]	12	53295291	53299450
9580	ENSG00000163840	652.093	552.949	445.947	427.308	0.464035	0.0124799	151636	DTX3L	protein_coding	deltex E3 ubiquitin ligase 3L [Source:HGNC Symbol;Acc:HGNC:30323]	3	122564338	122575203
11559	ENSG00000174444	27223.9	31783.6	39188.5	35470.8	-0.339401	0.0125027	6124	RPL4	protein_coding	ribosomal protein L4 [Source:HGNC Symbol;Acc:HGNC:10353]	15	66498015	66524532
11719	ENSG00000175482	144.586	163.351	227.809	246.155	-0.621269	0.0125035	57804	POLD4	protein_coding	DNA polymerase delta 4, accessory subunit [Source:HGNC Symbol;Acc:HGNC:14106]	11	67350772	67356972
12239	ENSG00000179242	805.412	806.274	574.895	631.904	0.417352	0.0125369	1002	CDH4	protein_coding	cadherin 4 [Source:HGNC Symbol;Acc:HGNC:1763]	20	61252261	61940617
17351	ENSG00000229152	271.705	190.431	136.47	151.316	0.681697	0.0125353	NA	ANKRD10-IT1	lncRNA	ANKRD10 intronic transcript 1 [Source:HGNC Symbol;Acc:HGNC:39891]	13	110894639	110899172
19112	ENSG00000238278	84.4227	89.1007	42.9828	44.7554	0.984137	0.0125518	NA	ALG1L6P	unprocessed_pseudogene	ALG1 like 6, pseudogene [Source:HGNC Symbol;Acc:HGNC:44375]	3	75415070	75422143
10776	ENSG00000169689	450.255	604.487	725.335	742.727	-0.475931	0.0125703	201254	CENPX	protein_coding	centromere protein X [Source:HGNC Symbol;Acc:HGNC:11422]	17	82018702	82024107
11302	ENSG00000172757	7535.94	9981.9	12385.5	10672	-0.396318	0.012623	1072	CFL1	protein_coding	cofilin 1 [Source:HGNC Symbol;Acc:HGNC:1874]	11	65823022	65862026
2397	ENSG00000102699	2312.41	2025.73	1612.93	1750.79	0.366797	0.0126442	143	PARP4	protein_coding	poly(ADP-ribose) polymerase family member 4 [Source:HGNC Symbol;Acc:HGNC:271]	13	24420931	24512778
4595	ENSG00000121900	67.9263	96.089	151.514	135.332	-0.803579	0.0126745	113452	TMEM54	protein_coding	transmembrane protein 54 [Source:HGNC Symbol;Acc:HGNC:24143]	1	32894594	32901438
8642	ENSG00000156931	716.138	636.808	505.048	492.31	0.439516	0.0126887	23355	VPS8	protein_coding	VPS8 subunit of CORVET complex [Source:HGNC Symbol;Acc:HGNC:29122]	3	184812143	185052614
7954	ENSG00000149308	762.716	614.97	423.381	551.984	0.497565	0.0127867	4863	NPAT	protein_coding	nuclear protein, coactivator of histone transcription [Source:HGNC Symbol;Acc:HGNC:7896]	11	108157215	108222638
9282	ENSG00000162601	2086.31	1613.42	1200.29	1523.82	0.441275	0.0127937	114803	MYSM1	protein_coding	Myb like, SWIRM and MPN domains 1 [Source:HGNC Symbol;Acc:HGNC:29401]	1	58643440	58700077
10581	ENSG00000168502	1361.44	1199.37	904.788	1035.77	0.399807	0.0128075	23255	MTCL1	protein_coding	microtubule crosslinking factor 1 [Source:HGNC Symbol;Acc:HGNC:29121]	18	8705661	8832778
2569	ENSG00000104177	1535.14	1162.68	886.52	1084.79	0.45214	0.01285	50804	MYEF2	protein_coding	myelin expression factor 2 [Source:HGNC Symbol;Acc:HGNC:17940]	15	48134632	48178353
3065	ENSG00000107779	1004.34	998.452	744.677	782.154	0.391437	0.0128631	657	BMPR1A	protein_coding	bone morphogenetic protein receptor type 1A [Source:HGNC Symbol;Acc:HGNC:1076]	10	86756601	86932825
2477	ENSG00000103226	315.372	331.07	375.025	590.345	-0.578477	0.0129015	408050	NOMO3	protein_coding	NODAL modulator 3 [Source:HGNC Symbol;Acc:HGNC:25242]	16	16232528	16294811
3972	ENSG00000115840	362.921	373	477.109	545.59	-0.474661	0.0129133	8604	SLC25A12	protein_coding	solute carrier family 25 member 12 [Source:HGNC Symbol;Acc:HGNC:10982]	2	171783405	171999859
11466	ENSG00000173727	113.534	138.892	215.989	187.547	-0.675245	0.0129716	NA	AP000769.1	transcribed_unprocessed_pseudogene	Finkel-Biskis-Reilly murine sarcoma virus (FBR-MuSV) ubiquitously expressed (FAU) pseudogene	11	65455258	65466720
13508	ENSG00000188002	176.608	170.34	299.805	231.236	-0.614237	0.0129717	NA	AC026412.1	transcribed_unprocessed_pseudogene	programmed cell death 6 (PDCD6) pseudogene	5	1598920	1634005
2783	ENSG00000105518	381.358	440.262	551.254	581.821	-0.462997	0.0130667	374882	TMEM205	protein_coding	transmembrane protein 205 [Source:HGNC Symbol;Acc:HGNC:29631]	19	11342776	11346518
7555	ENSG00000145337	341.572	430.653	577.044	511.491	-0.494172	0.0130684	100996939	PYURF	protein_coding	PIGY upstream reading frame [Source:HGNC Symbol;Acc:HGNC:44317]	4	88520998	88523776
1650	ENSG00000089693	3408.93	4607.9	5369.63	5177.78	-0.395568	0.0130829	8079	MLF2	protein_coding	myeloid leukemia factor 2 [Source:HGNC Symbol;Acc:HGNC:7126]	12	6747996	6767475
12355	ENSG00000180198	1248.87	1539.17	1922.41	1743.33	-0.394406	0.0130902	1104	RCC1	protein_coding	regulator of chromosome condensation 1 [Source:HGNC Symbol;Acc:HGNC:1913]	1	28505943	28539300
6750	ENSG00000139083	1355.62	1208.97	1012.24	951.586	0.384801	0.0131168	2120	ETV6	protein_coding	ETS variant transcription factor 6 [Source:HGNC Symbol;Acc:HGNC:3495]	12	11649674	11895377
4496	ENSG00000120784	575.433	511.019	371.801	412.389	0.469844	0.0131438	22835	ZFP30	protein_coding	ZFP30 zinc finger protein [Source:HGNC Symbol;Acc:HGNC:29555]	19	37613749	37692337
3064	ENSG00000107771	1346.88	1108.52	845.687	987.816	0.420911	0.0131546	54462	CCSER2	protein_coding	coiled-coil serine rich protein 2 [Source:HGNC Symbol;Acc:HGNC:29197]	10	84328586	84518521
7764	ENSG00000147251	1056.74	897.122	607.132	809.86	0.463066	0.0131947	139818	DOCK11	protein_coding	dedicator of cytokinesis 11 [Source:HGNC Symbol;Acc:HGNC:23483]	X	118495898	118686163
14883	ENSG00000204628	23972.2	30184.2	37309.1	32606.5	-0.368453	0.0131959	10399	RACK1	protein_coding	receptor for activated C kinase 1 [Source:HGNC Symbol;Acc:HGNC:4399]	5	181236897	181248096
8448	ENSG00000154822	1439.07	1305.06	1017.62	1093.31	0.378227	0.0132136	23228	PLCL2	protein_coding	phospholipase C like 2 [Source:HGNC Symbol;Acc:HGNC:9064]	3	16802651	17090604
12306	ENSG00000179859	219.305	270.796	166.558	151.316	0.62571	0.0132308	284023	RNF227	protein_coding	ring finger protein 227 [Source:HGNC Symbol;Acc:HGNC:27571]	17	7913324	7916276
7307	ENSG00000143420	2172.67	2581.3	3274.21	2877.13	-0.371524	0.0132473	2029	ENSA	protein_coding	endosulfine alpha [Source:HGNC Symbol;Acc:HGNC:3360]	1	150600851	150629612
4497	ENSG00000120798	1181.92	1016.8	808.077	855.681	0.401814	0.0132748	7181	NR2C1	protein_coding	nuclear receptor subfamily 2 group C member 1 [Source:HGNC Symbol;Acc:HGNC:7971]	12	95020229	95073628
13341	ENSG00000186812	1538.05	1417.75	1154.09	1138.07	0.366661	0.0132967	84307	ZNF397	protein_coding	zinc finger protein 397 [Source:HGNC Symbol;Acc:HGNC:18818]	18	35241030	35267133
2333	ENSG00000102024	355.158	432.4	565.224	531.737	-0.47707	0.0133147	5358	PLS3	protein_coding	plastin 3 [Source:HGNC Symbol;Acc:HGNC:9091]	X	115561174	115650861
8680	ENSG00000157326	331.869	490.054	604.983	579.689	-0.525911	0.0133108	10901	DHRS4	protein_coding	dehydrogenase/reductase 4 [Source:HGNC Symbol;Acc:HGNC:16985]	14	23953734	23969279
9235	ENSG00000162385	460.929	641.176	805.927	736.333	-0.483646	0.0133755	4116	MAGOH	protein_coding	mago homolog, exon junction complex subunit [Source:HGNC Symbol;Acc:HGNC:6815]	1	53226900	53238518
10986	ENSG00000170892	1086.82	1549.65	1865.45	1722.02	-0.443749	0.0134031	79042	TSEN34	protein_coding	tRNA splicing endonuclease subunit 34 [Source:HGNC Symbol;Acc:HGNC:15506]	19	54189938	54194536
1890	ENSG00000099821	1841.77	2463.37	2929.28	2764.18	-0.402871	0.0134123	5442	POLRMT	protein_coding	RNA polymerase mitochondrial [Source:HGNC Symbol;Acc:HGNC:9200]	19	617221	633537
136	ENSG00000006744	1250.81	1391.54	1781.64	1631.44	-0.36897	0.0134396	60528	ELAC2	protein_coding	elaC ribonuclease Z 2 [Source:HGNC Symbol;Acc:HGNC:14198]	17	12991612	13018065
6461	ENSG00000137171	735.545	885.766	1075.64	1076.26	-0.407847	0.0134398	89953	KLC4	protein_coding	kinesin light chain 4 [Source:HGNC Symbol;Acc:HGNC:21624]	6	43040777	43075095
13438	ENSG00000187608	1208.12	1783.76	2304.95	1850.96	-0.473585	0.013465	9636	ISG15	protein_coding	ISG15 ubiquitin like modifier [Source:HGNC Symbol;Acc:HGNC:4053]	1	1001138	1014540
15275	ENSG00000210135	4422	4615.77	3944.75	2931.48	0.3944	0.0134709	NA	MT-TN	Mt_tRNA	mitochondrially encoded tRNA-Asn (AAU/C) [Source:HGNC Symbol;Acc:HGNC:7493]	MT	5657	5729
6209	ENSG00000135709	531.766	524.122	686.65	727.808	-0.42188	0.0135005	9764	KIAA0513	protein_coding	KIAA0513 [Source:HGNC Symbol;Acc:HGNC:29058]	16	85027751	85094230
227	ENSG00000010319	102.86	98.7096	146.142	187.547	-0.727673	0.0135358	56920	SEMA3G	protein_coding	semaphorin 3G [Source:HGNC Symbol;Acc:HGNC:30400]	3	52433035	52445103
12011	ENSG00000177600	12907	17752.9	21602.1	18894.2	-0.401382	0.0135332	6181	RPLP2	protein_coding	ribosomal protein lateral stalk subunit P2 [Source:HGNC Symbol;Acc:HGNC:10377]	11	809965	812880
3082	ENSG00000107874	1307.1	1776.77	2249.07	1911.7	-0.431623	0.0135521	79004	CUEDC2	protein_coding	CUE domain containing 2 [Source:HGNC Symbol;Acc:HGNC:28352]	10	102423245	102432584
6730	ENSG00000138778	889.835	628.946	430.903	610.592	0.543477	0.013571	1062	CENPE	protein_coding	centromere protein E [Source:HGNC Symbol;Acc:HGNC:1856]	4	103105349	103198445
12913	ENSG00000184281	933.502	1346.12	1603.26	1514.23	-0.450892	0.0136162	10078	TSSC4	protein_coding	tumor suppressing subtransferable candidate 4 [Source:HGNC Symbol;Acc:HGNC:12386]	11	2400488	2403878
10418	ENSG00000167766	754.953	711.059	516.868	574.361	0.425695	0.0136575	55769	ZNF83	protein_coding	zinc finger protein 83 [Source:HGNC Symbol;Acc:HGNC:13158]	19	52594060	52690496
15654	ENSG00000214087	502.655	607.108	801.629	710.759	-0.445796	0.0136812	339231	ARL16	protein_coding	ADP ribosylation factor like GTPase 16 [Source:HGNC Symbol;Acc:HGNC:27902]	17	81681174	81683924
2686	ENSG00000104969	2855.82	3728.25	4336.96	4243.24	-0.381787	0.0137036	6449	SGTA	protein_coding	small glutamine rich tetratricopeptide repeat containing alpha [Source:HGNC Symbol;Acc:HGNC:10819]	19	2754715	2783282
266	ENSG00000011454	1315.83	1223.82	896.191	1041.1	0.390386	0.0138245	23637	RABGAP1	protein_coding	RAB GTPase activating protein 1 [Source:HGNC Symbol;Acc:HGNC:17155]	9	122940833	123104866
1289	ENSG00000078808	2593.82	3049.52	3710.49	3491.99	-0.351737	0.0137801	51150	SDF4	protein_coding	stromal cell derived factor 4 [Source:HGNC Symbol;Acc:HGNC:24188]	1	1216908	1232067
3906	ENSG00000115355	2186.26	1560.14	1088.54	1566.44	0.496436	0.013828	55704	CCDC88A	protein_coding	coiled-coil domain containing 88A [Source:HGNC Symbol;Acc:HGNC:25523]	2	55287842	55419895
8095	ENSG00000151151	497.803	435.021	589.939	690.512	-0.457626	0.0137863	253430	IPMK	protein_coding	inositol polyphosphate multikinase [Source:HGNC Symbol;Acc:HGNC:20739]	10	58191517	58267894
8310	ENSG00000153201	2221.19	1792.5	1218.56	1711.36	0.45379	0.0137782	5903	RANBP2	protein_coding	RAN binding protein 2 [Source:HGNC Symbol;Acc:HGNC:9848]	2	108719482	108785809
8922	ENSG00000159596	259.09	269.049	347.086	411.324	-0.521898	0.0137691	51249	TMEM69	protein_coding	transmembrane protein 69 [Source:HGNC Symbol;Acc:HGNC:28035]	1	45688181	45694436
8931	ENSG00000159692	3246.88	4028.75	4725.96	4620.46	-0.361142	0.0138189	1487	CTBP1	protein_coding	C-terminal binding protein 1 [Source:HGNC Symbol;Acc:HGNC:2494]	4	1211445	1249953
9303	ENSG00000162688	688.967	541.593	444.872	441.161	0.473099	0.0138198	178	AGL	protein_coding	amylo-alpha-1, 6-glucosidase, 4-alpha-glucanotransferase [Source:HGNC Symbol;Acc:HGNC:321]	1	99850361	99924023
9305	ENSG00000162695	1200.36	869.169	667.308	818.385	0.477508	0.0138148	148867	SLC30A7	protein_coding	solute carrier family 30 member 7 [Source:HGNC Symbol;Acc:HGNC:19306]	1	100896076	100981757
11003	ENSG00000170989	1187.74	1208.97	871.476	968.635	0.381279	0.0138017	1901	S1PR1	protein_coding	sphingosine-1-phosphate receptor 1 [Source:HGNC Symbol;Acc:HGNC:3165]	1	101236865	101243713
13816	ENSG00000196367	4410.36	3578	2932.5	3246.9	0.370255	0.0137762	8295	TRRAP	protein_coding	transformation/transcription domain associated protein [Source:HGNC Symbol;Acc:HGNC:12347]	7	98877933	99050831
7032	ENSG00000141295	758.834	1122.49	1274.44	1327.74	-0.467152	0.0138395	90507	SCRN2	protein_coding	secernin 2 [Source:HGNC Symbol;Acc:HGNC:30381]	17	47837692	47841289
9224	ENSG00000162337	848.109	946.913	654.413	699.037	0.407668	0.0138441	4041	LRP5	protein_coding	LDL receptor related protein 5 [Source:HGNC Symbol;Acc:HGNC:6697]	11	68312591	68449275
1162	ENSG00000075239	536.618	573.04	750.05	731.005	-0.416204	0.0138888	38	ACAT1	protein_coding	acetyl-CoA acetyltransferase 1 [Source:HGNC Symbol;Acc:HGNC:93]	11	108116695	108147603
3034	ENSG00000107404	1938.81	2745.52	3144.19	3121.16	-0.419182	0.0138763	1855	DVL1	protein_coding	dishevelled segment polarity protein 1 [Source:HGNC Symbol;Acc:HGNC:3084]	1	1335276	1349418
3616	ENSG00000112576	7303.05	9060.32	10673.7	10222.4	-0.352666	0.0138897	896	CCND3	protein_coding	cyclin D3 [Source:HGNC Symbol;Acc:HGNC:1585]	6	41934934	42050357
7293	ENSG00000143375	788.916	771.333	1055.23	985.685	-0.387505	0.0138689	57530	CGN	protein_coding	cingulin [Source:HGNC Symbol;Acc:HGNC:17429]	1	151510510	151538692
268	ENSG00000011478	226.098	312.726	409.411	381.487	-0.551961	0.0139631	54814	QPCTL	protein_coding	glutaminyl-peptide cyclotransferase like [Source:HGNC Symbol;Acc:HGNC:25952]	19	45692666	45703989
7590	ENSG00000145703	1480.79	1284.1	983.231	1122.08	0.392859	0.0140069	10788	IQGAP2	protein_coding	IQ motif containing GTPase activating protein 2 [Source:HGNC Symbol;Acc:HGNC:6111]	5	76403285	76708132
14307	ENSG00000198646	1896.11	1727.85	1275.51	1511.03	0.378902	0.0140049	23054	NCOA6	protein_coding	nuclear receptor coactivator 6 [Source:HGNC Symbol;Acc:HGNC:15936]	20	34689097	34825651
6420	ENSG00000136933	378.447	507.525	644.742	597.805	-0.486742	0.0140263	10244	RABEPK	protein_coding	Rab9 effector protein with kelch motifs [Source:HGNC Symbol;Acc:HGNC:16896]	9	125200542	125234161
19680	ENSG00000243716	1303.22	855.192	741.453	791.745	0.492703	0.0140207	100132247	NPIPB5	protein_coding	nuclear pore complex interacting protein family member B5 [Source:HGNC Symbol;Acc:HGNC:37233]	16	22479121	22536521
868	ENSG00000066279	2970.32	2272.07	1546.31	2240.97	0.468825	0.0140542	259266	ASPM	protein_coding	assembly factor for spindle microtubules [Source:HGNC Symbol;Acc:HGNC:19048]	1	197084127	197146694
14050	ENSG00000197375	314.402	296.129	181.602	229.105	0.571544	0.0140818	6584	SLC22A5	protein_coding	solute carrier family 22 member 5 [Source:HGNC Symbol;Acc:HGNC:10969]	5	132369710	132395613
10034	ENSG00000165916	2163.94	2782.21	3528.89	2992.22	-0.398519	0.0141212	5702	PSMC3	protein_coding	proteasome 26S subunit, ATPase 3 [Source:HGNC Symbol;Acc:HGNC:9549]	11	47418769	47426473
10029	ENSG00000165898	402.706	573.913	693.098	683.053	-0.493489	0.0141606	122961	ISCA2	protein_coding	iron-sulfur cluster assembly 2 [Source:HGNC Symbol;Acc:HGNC:19857]	14	74493756	74497106
4203	ENSG00000117713	7634.92	6543.66	5351.36	5843.78	0.340753	0.0141697	8289	ARID1A	protein_coding	AT-rich interaction domain 1A [Source:HGNC Symbol;Acc:HGNC:11110]	1	26693236	26782104
711	ENSG00000059573	1587.54	1784.63	2196.42	2109.9	-0.352529	0.0141909	5832	ALDH18A1	protein_coding	aldehyde dehydrogenase 18 family member A1 [Source:HGNC Symbol;Acc:HGNC:9722]	10	95605941	95656711
14860	ENSG00000204569	1716.6	1848.4	1463.56	1308.56	0.363071	0.014194	5514	PPP1R10	protein_coding	protein phosphatase 1 regulatory subunit 10 [Source:HGNC Symbol;Acc:HGNC:9284]	6	30600413	30618612
11326	ENSG00000172889	187.283	236.728	324.52	303.698	-0.565663	0.0142412	51162	EGFL7	protein_coding	EGF like domain multiple 7 [Source:HGNC Symbol;Acc:HGNC:20594]	9	136658856	136672678
2277	ENSG00000101474	1745.71	2169.86	2640.22	2448.76	-0.377808	0.014269	57136	APMAP	protein_coding	adipocyte plasma membrane associated protein [Source:HGNC Symbol;Acc:HGNC:13238]	20	24962925	24992751
7919	ENSG00000148908	568.64	725.909	973.56	804.532	-0.457061	0.0142874	6001	RGS10	protein_coding	regulator of G protein signaling 10 [Source:HGNC Symbol;Acc:HGNC:9992]	10	119499817	119542719
6669	ENSG00000138434	2619.05	2314.87	3105.51	3138.21	-0.339861	0.0143151	6744	ITPRID2	protein_coding	ITPR interacting domain containing 2 [Source:HGNC Symbol;Acc:HGNC:11319]	2	181891730	181930738
100	ENSG00000005889	462.869	408.815	298.73	320.747	0.492186	0.0143366	7543	ZFX	protein_coding	zinc finger protein X-linked [Source:HGNC Symbol;Acc:HGNC:12869]	X	24149173	24216255
1057	ENSG00000072121	556.996	635.934	444.872	429.439	0.448801	0.0143438	23503	ZFYVE26	protein_coding	zinc finger FYVE-type containing 26 [Source:HGNC Symbol;Acc:HGNC:20761]	14	67727374	67816590
15564	ENSG00000213658	130.03	118.801	69.847	72.4612	0.805593	0.0143293	27040	LAT	protein_coding	linker for activation of T cells [Source:HGNC Symbol;Acc:HGNC:18874]	16	28984826	28990784
5723	ENSG00000132254	1180.95	1394.16	1698.9	1639.97	-0.374317	0.0143681	23647	ARFIP2	protein_coding	ADP ribosylation factor interacting protein 2 [Source:HGNC Symbol;Acc:HGNC:17160]	11	6474683	6481479
11716	ENSG00000175467	2069.81	2783.96	3204.37	3184.03	-0.396011	0.0143817	9092	SART1	protein_coding	spliceosome associated factor 1, recruiter of U4/U6.U5 tri-snRNP [Source:HGNC Symbol;Acc:HGNC:10538]	11	65961728	65980137
171	ENSG00000008018	2171.7	2604.89	3228.01	2921.89	-0.364324	0.0144503	5689	PSMB1	protein_coding	proteasome 20S subunit beta 1 [Source:HGNC Symbol;Acc:HGNC:9537]	6	170535120	170553307
21890	ENSG00000259781	1330.39	1415.13	1851.48	1670.87	-0.359294	0.0144829	NA	HMGB1P6	processed_pseudogene	high mobility group box 1 pseudogene 6 [Source:HGNC Symbol;Acc:HGNC:4998]	15	71164770	71165415
1960	ENSG00000100124	818.997	939.052	1132.6	1167.9	-0.387533	0.0145265	129138	ANKRD54	protein_coding	ankyrin repeat domain 54 [Source:HGNC Symbol;Acc:HGNC:25185]	22	37830855	37849327
10077	ENSG00000166147	344.484	277.785	194.497	223.777	0.572054	0.0145271	2200	FBN1	protein_coding	fibrillin 1 [Source:HGNC Symbol;Acc:HGNC:3603]	15	48408313	48645721
11665	ENSG00000175166	4516.13	5640.42	6583.89	6419.21	-0.356294	0.0145183	5708	PSMD2	protein_coding	proteasome 26S subunit, non-ATPase 2 [Source:HGNC Symbol;Acc:HGNC:9559]	3	184299198	184309050
13553	ENSG00000188290	801.531	1224.7	1482.91	1339.47	-0.477316	0.014512	57801	HES4	protein_coding	hes family bHLH transcription factor 4 [Source:HGNC Symbol;Acc:HGNC:24149]	1	998962	1000172
19657	ENSG00000243547	79.5708	77.7447	160.111	114.02	-0.801235	0.014508	NA	HNRNPKP4	processed_pseudogene	heterogeneous nuclear ribonucleoprotein K pseudogene 4 [Source:HGNC Symbol;Acc:HGNC:42377]	3	96349554	96350939
11408	ENSG00000173402	614.248	717.173	886.52	883.387	-0.410111	0.0146175	1605	DAG1	protein_coding	dystroglycan 1 [Source:HGNC Symbol;Acc:HGNC:2666]	3	49468703	49535618
15667	ENSG00000214160	620.07	739.885	914.459	897.24	-0.413126	0.0147046	10195	ALG3	protein_coding	ALG3 alpha-1,3- mannosyltransferase [Source:HGNC Symbol;Acc:HGNC:23056]	3	184242301	184249548
193	ENSG00000008513	4062.96	4381.66	3351.58	3405.67	0.321668	0.0147317	6482	ST3GAL1	protein_coding	ST3 beta-galactoside alpha-2,3-sialyltransferase 1 [Source:HGNC Symbol;Acc:HGNC:10862]	8	133454848	133571940
4326	ENSG00000119403	1572.98	1851.9	2203.94	2191.95	-0.359787	0.0147267	26147	PHF19	protein_coding	PHD finger protein 19 [Source:HGNC Symbol;Acc:HGNC:24566]	9	120855651	120894896
10280	ENSG00000167107	810.264	913.719	1191.7	1072	-0.392522	0.014736	80221	ACSF2	protein_coding	acyl-CoA synthetase family member 2 [Source:HGNC Symbol;Acc:HGNC:26101]	17	50426158	50474845
3899	ENSG00000115310	2980.03	3007.59	3715.86	3747.73	-0.317878	0.0147568	57142	RTN4	protein_coding	reticulon 4 [Source:HGNC Symbol;Acc:HGNC:14085]	2	54972187	55112621
1073	ENSG00000072506	1121.75	1471.91	1026.21	900.437	0.429419	0.0147943	3028	HSD17B10	protein_coding	hydroxysteroid 17-beta dehydrogenase 10 [Source:HGNC Symbol;Acc:HGNC:4800]	X	53431258	53434370
2359	ENSG00000102181	815.116	996.705	1180.95	1210.53	-0.399874	0.0147874	83692	CD99L2	protein_coding	CD99 molecule like 2 [Source:HGNC Symbol;Acc:HGNC:18237]	X	150766336	150898816
6210	ENSG00000135720	2710.26	2273.82	1867.6	2005.47	0.363605	0.0148005	1783	DYNC1LI2	protein_coding	dynein cytoplasmic 1 light intermediate chain 2 [Source:HGNC Symbol;Acc:HGNC:2966]	16	66720893	66751609
8708	ENSG00000157593	917.005	1110.26	1324.94	1333.07	-0.390283	0.0148231	347734	SLC35B2	protein_coding	solute carrier family 35 member B2 [Source:HGNC Symbol;Acc:HGNC:16872]	6	44254096	44257890
1726	ENSG00000091542	3170.22	4080.29	4516.42	4884.74	-0.374548	0.0148711	54890	ALKBH5	protein_coding	alkB homolog 5, RNA demethylase [Source:HGNC Symbol;Acc:HGNC:25996]	17	18183078	18209954
2271	ENSG00000101457	671.5	849.077	1091.76	957.979	-0.430084	0.01488	116092	DNTTIP1	protein_coding	deoxynucleotidyltransferase terminal interacting protein 1 [Source:HGNC Symbol;Acc:HGNC:16160]	20	45791954	45811427
5150	ENSG00000127022	6897.43	6989.16	8628.8	8506.73	-0.303287	0.0148875	821	CANX	protein_coding	calnexin [Source:HGNC Symbol;Acc:HGNC:1473]	5	179678628	179731641
6303	ENSG00000136193	3518.58	3851.42	4552.95	4662.02	-0.322215	0.0148713	9805	SCRN1	protein_coding	secernin 1 [Source:HGNC Symbol;Acc:HGNC:22192]	7	29920104	29990289
14107	ENSG00000197728	10776	12438.3	15106.3	14015.9	-0.327054	0.014877	6231	RPS26	protein_coding	ribosomal protein S26 [Source:HGNC Symbol;Acc:HGNC:10414]	12	56041351	56044697
355	ENSG00000020922	842.286	776.574	602.834	619.117	0.405513	0.0149141	4361	MRE11	protein_coding	MRE11 homolog, double strand break repair nuclease [Source:HGNC Symbol;Acc:HGNC:7230]	11	94415570	94493885
4357	ENSG00000119650	298.876	342.426	456.692	440.095	-0.482975	0.0149132	112752	IFT43	protein_coding	intraflagellar transport 43 [Source:HGNC Symbol;Acc:HGNC:29669]	14	75902136	76084585
15340	ENSG00000211798	307.609	358.15	194.497	254.68	0.568207	0.0149135	NA	TRAV18	TR_V_gene	T cell receptor alpha variable 18 [Source:HGNC Symbol;Acc:HGNC:12114]	14	22003106	22003673
6456	ENSG00000137145	997.547	739.885	581.342	675.594	0.466313	0.0149381	55667	DENND4C	protein_coding	DENN domain containing 4C [Source:HGNC Symbol;Acc:HGNC:26079]	9	19230435	19373545
10413	ENSG00000167747	2136.77	3215.49	3773.89	3488.79	-0.440016	0.0149309	84798	C19orf48	transcribed_unitary_pseudogene	chromosome 19 open reading frame 48 [Source:HGNC Symbol;Acc:HGNC:29667]	19	50797704	50804929
256	ENSG00000011275	1848.57	1855.39	1536.64	1357.58	0.355928	0.0149792	54476	RNF216	protein_coding	ring finger protein 216 [Source:HGNC Symbol;Acc:HGNC:21698]	7	5620047	5781696
5777	ENSG00000132549	1022.78	649.038	503.973	644.691	0.540599	0.0149722	157680	VPS13B	protein_coding	vacuolar protein sorting 13 homolog B [Source:HGNC Symbol;Acc:HGNC:2183]	8	99013266	99877580
7236	ENSG00000143126	2163.94	1998.65	1467.86	1752.92	0.369917	0.0149777	1952	CELSR2	protein_coding	cadherin EGF LAG seven-pass G-type receptor 2 [Source:HGNC Symbol;Acc:HGNC:3231]	1	109249539	109275751
9686	ENSG00000164164	1559.39	1284.97	1049.85	1118.89	0.390847	0.0149629	54726	OTUD4	protein_coding	OTU deubiquitinase 4 [Source:HGNC Symbol;Acc:HGNC:24949]	4	145110838	145180589
4257	ENSG00000118503	1732.12	1823.94	2278.09	2213.26	-0.336753	0.0149995	7128	TNFAIP3	protein_coding	TNF alpha induced protein 3 [Source:HGNC Symbol;Acc:HGNC:11896]	6	137867214	137883312
12144	ENSG00000178573	122.267	98.7096	39.7591	74.5924	0.94899	0.0150294	4094	MAF	protein_coding	MAF bZIP transcription factor [Source:HGNC Symbol;Acc:HGNC:6776]	16	79585843	79600737
17	ENSG00000001631	194.075	203.534	108.532	141.726	0.668005	0.0150693	889	KRIT1	protein_coding	KRIT1 ankyrin repeat containing [Source:HGNC Symbol;Acc:HGNC:1573]	7	92198969	92246166
6300	ENSG00000136161	746.219	682.232	944.547	929.208	-0.391825	0.0150952	1102	RCBTB2	protein_coding	RCC1 and BTB domain containing protein 2 [Source:HGNC Symbol;Acc:HGNC:1914]	13	48488959	48533256
3970	ENSG00000115827	481.307	414.056	294.432	339.928	0.496495	0.0151154	80067	DCAF17	protein_coding	DDB1 and CUL4 associated factor 17 [Source:HGNC Symbol;Acc:HGNC:25784]	2	171434217	171485052
11668	ENSG00000175182	255.209	313.6	385.771	427.308	-0.514336	0.015112	131408	FAM131A	protein_coding	family with sequence similarity 131 member A [Source:HGNC Symbol;Acc:HGNC:28308]	3	184335926	184348421
11103	ENSG00000171574	318.283	415.803	600.685	457.145	-0.525901	0.0151503	201514	ZNF584	protein_coding	zinc finger protein 584 [Source:HGNC Symbol;Acc:HGNC:27318]	19	58401504	58418327
4463	ENSG00000120509	453.166	610.602	833.866	661.741	-0.490514	0.0151747	51248	PDZD11	protein_coding	PDZ domain containing 11 [Source:HGNC Symbol;Acc:HGNC:28034]	X	70286595	70290514
9864	ENSG00000165006	1136.31	1112.89	1494.73	1390.62	-0.359379	0.0151827	51271	UBAP1	protein_coding	ubiquitin associated protein 1 [Source:HGNC Symbol;Acc:HGNC:12461]	9	34179005	34252523
9877	ENSG00000165102	659.856	522.375	379.323	462.473	0.489169	0.0151628	138050	HGSNAT	protein_coding	heparan-alpha-glucosaminide N-acetyltransferase [Source:HGNC Symbol;Acc:HGNC:26527]	8	43140464	43202855
11961	ENSG00000177272	508.477	414.056	263.27	368.699	0.54495	0.0151754	3738	KCNA3	protein_coding	potassium voltage-gated channel subfamily A member 3 [Source:HGNC Symbol;Acc:HGNC:6221]	1	110672465	110674940
8414	ENSG00000154429	2411.38	2154.14	2735.86	3079.6	-0.349297	0.0152052	126731	CCSAP	protein_coding	centriole, cilia and spindle associated protein [Source:HGNC Symbol;Acc:HGNC:29578]	1	229321011	229343294
5605	ENSG00000131165	2437.58	3218.11	3777.11	3604.94	-0.384033	0.0152213	5119	CHMP1A	protein_coding	charged multivesicular body protein 1A [Source:HGNC Symbol;Acc:HGNC:8740]	16	89640816	89657738
9008	ENSG00000160256	426.965	733.771	837.09	856.747	-0.543951	0.0152323	85395	FAM207A	protein_coding	family with sequence similarity 207 member A [Source:HGNC Symbol;Acc:HGNC:15811]	21	44940012	44976989
5997	ENSG00000134287	2593.82	3086.2	3560.05	3667.81	-0.34746	0.015247	377	ARF3	protein_coding	ADP ribosylation factor 3 [Source:HGNC Symbol;Acc:HGNC:654]	12	48935723	48957487
8122	ENSG00000151422	633.656	430.653	308.402	411.324	0.563311	0.0152508	2241	FER	protein_coding	FER tyrosine kinase [Source:HGNC Symbol;Acc:HGNC:3655]	5	108747841	109196841
1576	ENSG00000088325	5268.17	5525.12	7145.89	6351.01	-0.32245	0.0153289	22974	TPX2	protein_coding	TPX2 microtubule nucleation factor [Source:HGNC Symbol;Acc:HGNC:1249]	20	31739271	31801805
5812	ENSG00000132749	657.915	739.012	531.912	509.359	0.424333	0.0153215	9633	TESMIN	protein_coding	testis expressed metallothionein like protein [Source:HGNC Symbol;Acc:HGNC:7446]	11	68707440	68751520
8178	ENSG00000151893	2559.85	2327.97	1896.62	1966.04	0.339448	0.0153399	143384	CACUL1	protein_coding	CDK2 associated cullin domain 1 [Source:HGNC Symbol;Acc:HGNC:23727]	10	118674167	118755249
10725	ENSG00000169299	545.351	600.993	743.602	782.154	-0.412077	0.0153334	55276	PGM2	protein_coding	phosphoglucomutase 2 [Source:HGNC Symbol;Acc:HGNC:8906]	4	37826660	37862937
4483	ENSG00000120694	432.788	462.101	615.729	592.477	-0.432741	0.0153701	10808	HSPH1	protein_coding	heat shock protein family H (Hsp110) member 1 [Source:HGNC Symbol;Acc:HGNC:16969]	13	31134973	31162388
8322	ENSG00000153317	766.597	586.143	487.855	492.31	0.463984	0.015386	50807	ASAP1	protein_coding	ArfGAP with SH3 domain, ankyrin repeat and PH domain 1 [Source:HGNC Symbol;Acc:HGNC:2720]	8	130052104	130443674
17801	ENSG00000231503	101.889	145.007	260.046	157.71	-0.756531	0.0153847	NA	PTMAP4	processed_pseudogene	prothymosin alpha pseudogene 4 [Source:HGNC Symbol;Acc:HGNC:9627]	12	9239986	9240331
4695	ENSG00000122965	401.736	472.583	607.132	586.083	-0.44783	0.0154212	9904	RBM19	protein_coding	RNA binding motif protein 19 [Source:HGNC Symbol;Acc:HGNC:29098]	12	113816738	113966325
21011	ENSG00000254986	1413.84	1574.99	1909.51	1898.91	-0.349363	0.0155765	10072	DPP3	protein_coding	dipeptidyl peptidase 3 [Source:HGNC Symbol;Acc:HGNC:3008]	11	66480013	66509657
1261	ENSG00000078061	689.937	781.815	1022.99	920.683	-0.400778	0.0155959	369	ARAF	protein_coding	A-Raf proto-oncogene, serine/threonine kinase [Source:HGNC Symbol;Acc:HGNC:646]	X	47561100	47571920
6540	ENSG00000137720	262.002	279.532	395.442	369.765	-0.498369	0.0156061	64776	C11orf1	protein_coding	chromosome 11 open reading frame 1 [Source:HGNC Symbol;Acc:HGNC:1163]	11	111878935	111885975
2127	ENSG00000100711	418.232	453.365	628.623	557.312	-0.443855	0.0156273	79038	ZFYVE21	protein_coding	zinc finger FYVE-type containing 21 [Source:HGNC Symbol;Acc:HGNC:20760]	14	103715730	103733668
2178	ENSG00000101019	1254.7	1312.93	1623.68	1644.23	-0.347812	0.0156281	55245	UQCC1	protein_coding	ubiquinol-cytochrome c reductase complex assembly factor 1 [Source:HGNC Symbol;Acc:HGNC:15891]	20	35302566	35412031
13200	ENSG00000185920	1193.56	1128.61	824.195	952.651	0.385974	0.0156485	5727	PTCH1	protein_coding	patched 1 [Source:HGNC Symbol;Acc:HGNC:9585]	9	95442980	95517057
452	ENSG00000034053	964.554	1114.63	1332.47	1363.97	-0.374624	0.0156789	321	APBA2	protein_coding	amyloid beta precursor protein binding family A member 2 [Source:HGNC Symbol;Acc:HGNC:579]	15	28884483	29118315
24011	ENSG00000272168	3534.11	3131.63	2476.88	2771.64	0.344709	0.015682	NA	CASC15	lncRNA	cancer susceptibility 15 [Source:HGNC Symbol;Acc:HGNC:28245]	6	21664185	22654455
1000	ENSG00000070423	1508.93	1905.18	2311.4	2138.67	-0.381911	0.0157096	55658	RNF126	protein_coding	ring finger protein 126 [Source:HGNC Symbol;Acc:HGNC:21151]	19	647526	663233
9985	ENSG00000165678	3883.45	4430.58	5444.85	5024.33	-0.332402	0.0157021	27069	GHITM	protein_coding	growth hormone inducible transmembrane protein [Source:HGNC Symbol;Acc:HGNC:17281]	10	84139509	84153568
6036	ENSG00000134569	765.627	634.187	495.377	536	0.440032	0.0157272	4038	LRP4	protein_coding	LDL receptor related protein 4 [Source:HGNC Symbol;Acc:HGNC:6696]	11	46856717	46918642
7840	ENSG00000148153	377.476	382.609	570.597	478.457	-0.464724	0.0157421	58493	INIP	protein_coding	INTS3 and NABP interacting protein [Source:HGNC Symbol;Acc:HGNC:24994]	9	112683926	112718149
10682	ENSG00000169087	311.491	283.026	197.721	208.859	0.547669	0.0157424	79663	HSPBAP1	protein_coding	HSPB1 associated protein 1 [Source:HGNC Symbol;Acc:HGNC:16389]	3	122739999	122793831
8449	ENSG00000154832	2120.27	2721.07	3195.77	3080.67	-0.374227	0.0158313	30827	CXXC1	protein_coding	CXXC finger protein 1 [Source:HGNC Symbol;Acc:HGNC:24343]	18	50282343	50288304
5362	ENSG00000129235	365.832	559.063	681.277	641.494	-0.514762	0.0159183	84817	TXNDC17	protein_coding	thioredoxin domain containing 17 [Source:HGNC Symbol;Acc:HGNC:28218]	17	6640985	6644541
8272	ENSG00000152784	181.46	230.614	125.725	136.397	0.653815	0.0159502	56978	PRDM8	protein_coding	PR/SET domain 8 [Source:HGNC Symbol;Acc:HGNC:13993]	4	80183879	80204329
9670	ENSG00000164109	1731.15	1865	2252.3	2285.72	-0.335457	0.0159469	4085	MAD2L1	protein_coding	mitotic arrest deficient 2 like 1 [Source:HGNC Symbol;Acc:HGNC:6763]	4	120055623	120066858
319	ENSG00000015475	1217.82	1475.4	1848.26	1660.21	-0.381081	0.0159873	637	BID	protein_coding	BH3 interacting domain death agonist [Source:HGNC Symbol;Acc:HGNC:1050]	22	17734138	17774770
10529	ENSG00000168264	3068.33	2930.71	3642.79	3841.51	-0.319203	0.0159888	359948	IRF2BP2	protein_coding	interferon regulatory factor 2 binding protein 2 [Source:HGNC Symbol;Acc:HGNC:21729]	1	234604269	234609525
835	ENSG00000065526	4426.86	3334.29	2778.84	3138.21	0.391181	0.0160312	23013	SPEN	protein_coding	spen family transcriptional repressor [Source:HGNC Symbol;Acc:HGNC:17575]	1	15836095	15940456
2283	ENSG00000101558	3065.42	3247.81	4051.13	3827.65	-0.319514	0.016057	9218	VAPA	protein_coding	VAMP associated protein A [Source:HGNC Symbol;Acc:HGNC:12648]	18	9914016	9960021
19739	ENSG00000244187	268.794	435.021	567.373	477.391	-0.568137	0.0160599	85014	TMEM141	protein_coding	transmembrane protein 141 [Source:HGNC Symbol;Acc:HGNC:28211]	9	136791344	136793317
12592	ENSG00000182247	294.994	308.358	443.797	399.602	-0.482911	0.0160802	7325	UBE2E2	protein_coding	ubiquitin conjugating enzyme E2 E2 [Source:HGNC Symbol;Acc:HGNC:12478]	3	23203020	23591794
14074	ENSG00000197555	834.523	711.932	572.746	583.952	0.418442	0.016096	26037	SIPA1L1	protein_coding	signal induced proliferation associated 1 like 1 [Source:HGNC Symbol;Acc:HGNC:20284]	14	71320449	71741229
1578	ENSG00000088356	760.775	1112.01	1355.03	1217.99	-0.457459	0.0161287	81572	PDRG1	protein_coding	p53 and DNA damage regulated 1 [Source:HGNC Symbol;Acc:HGNC:16119]	20	31944337	31952046
5506	ENSG00000130589	543.411	524.995	372.876	410.258	0.447944	0.0161618	85441	HELZ2	protein_coding	helicase with zinc finger 2 [Source:HGNC Symbol;Acc:HGNC:30021]	20	63558086	63574239
10432	ENSG00000167797	1513.79	2012.63	2370.5	2265.48	-0.394234	0.0161732	10263	CDK2AP2	protein_coding	cyclin dependent kinase 2 associated protein 2 [Source:HGNC Symbol;Acc:HGNC:30833]	11	67506497	67508649
3863	ENSG00000115128	978.139	1166.17	1396.94	1390.62	-0.378008	0.0162556	51639	SF3B6	protein_coding	splicing factor 3b subunit 6 [Source:HGNC Symbol;Acc:HGNC:30096]	2	24067586	24076373
9496	ENSG00000163558	1252.76	990.59	841.388	847.156	0.40934	0.0162926	5584	PRKCI	protein_coding	protein kinase C iota [Source:HGNC Symbol;Acc:HGNC:9404]	3	170222424	170305977
12439	ENSG00000180891	86.3635	79.4918	52.6539	27.7057	1.04547	0.0163009	404093	CUEDC1	protein_coding	CUE domain containing 1 [Source:HGNC Symbol;Acc:HGNC:31350]	17	57861243	57955412
6879	ENSG00000140044	135.853	168.593	227.809	237.63	-0.610879	0.0163158	122953	JDP2	protein_coding	Jun dimerization protein 2 [Source:HGNC Symbol;Acc:HGNC:17546]	14	75427716	75474111
839	ENSG00000065600	1004.34	1115.51	1472.16	1282.99	-0.377855	0.0163334	55248	PACC1	protein_coding	proton activated chloride channel 1 [Source:HGNC Symbol;Acc:HGNC:25593]	1	212363928	212414901
567	ENSG00000048052	1228.5	1073.58	863.954	902.568	0.381666	0.0163711	9734	HDAC9	protein_coding	histone deacetylase 9 [Source:HGNC Symbol;Acc:HGNC:14065]	7	18086949	19002416
1470	ENSG00000085382	1209.09	993.211	819.897	849.287	0.399382	0.0164126	57531	HACE1	protein_coding	HECT domain and ankyrin repeat containing E3 ubiquitin protein ligase 1 [Source:HGNC Symbol;Acc:HGNC:21033]	6	104728094	104859919
4386	ENSG00000119777	1153.78	1249.16	1531.26	1536.6	-0.352216	0.0164229	54867	TMEM214	protein_coding	transmembrane protein 214 [Source:HGNC Symbol;Acc:HGNC:25983]	2	27032910	27041694
11809	ENSG00000176105	727.782	627.199	523.316	480.588	0.432183	0.0164225	7525	YES1	protein_coding	YES proto-oncogene 1, Src family tyrosine kinase [Source:HGNC Symbol;Acc:HGNC:12841]	18	721588	812546
12908	ENSG00000184232	469.662	526.742	699.545	640.429	-0.426849	0.0164071	220323	OAF	protein_coding	out at first homolog [Source:HGNC Symbol;Acc:HGNC:28752]	11	120211032	120230334
12918	ENSG00000184319	208.631	203.534	309.476	288.779	-0.537678	0.0164196	NA	RPL23AP82	transcribed_unprocessed_pseudogene	ribosomal protein L23a pseudogene 82 [Source:HGNC Symbol;Acc:HGNC:33730]	22	50756948	50801309
5437	ENSG00000130164	1362.41	1473.66	1777.34	1824.32	-0.34458	0.016453	3949	LDLR	protein_coding	low density lipoprotein receptor [Source:HGNC Symbol;Acc:HGNC:6547]	19	11089462	11133820
6404	ENSG00000136874	617.159	472.583	344.937	424.111	0.501932	0.0164901	55014	STX17	protein_coding	syntaxin 17 [Source:HGNC Symbol;Acc:HGNC:11432]	9	99906654	99974534
1053	ENSG00000072042	974.258	892.754	1295.93	1134.87	-0.38094	0.0165116	51109	RDH11	protein_coding	retinol dehydrogenase 11 [Source:HGNC Symbol;Acc:HGNC:17964]	14	67676800	67695793
13393	ENSG00000187187	297.905	213.143	150.44	179.022	0.63183	0.0165156	339327	ZNF546	protein_coding	zinc finger protein 546 [Source:HGNC Symbol;Acc:HGNC:28671]	19	39984134	40021038
13926	ENSG00000196814	1537.08	1731.35	1259.4	1293.64	0.356615	0.0165326	89853	MVB12B	protein_coding	multivesicular body subunit 12B [Source:HGNC Symbol;Acc:HGNC:23368]	9	126326829	126507041
113	ENSG00000006194	1119.81	1353.11	1658.06	1553.65	-0.376668	0.0165797	10127	ZNF263	protein_coding	zinc finger protein 263 [Source:HGNC Symbol;Acc:HGNC:13056]	16	3263800	3301401
3084	ENSG00000107890	280.439	164.225	108.532	155.578	0.749572	0.016601	22852	ANKRD26	protein_coding	ankyrin repeat domain 26 [Source:HGNC Symbol;Acc:HGNC:29186]	10	26973793	27100494
[truncated: 24,262 more rows]
